# Supplementary material for: Zwitterionic 1-{(1E)-[(4-hy­droxy­phen­yl)iminio]meth­yl}naphthalen-2-olate: crystal structure and Hirshfeld surface analysis
Source: Acta Crystallogr E Crystallogr Commun. 2017 Oct 20;73(Pt 11):1674–8. doi: 10.1107/S205698901701458X (PMC5683488; doi:10.1107/S205698901701458X)
Supplement: Supplementary file 1 [file e-73-01674-sup1.cif]

##############################################################################
#                                                                            #
# This CIF contains the data in a paper accepted for publication in          #
# Acta Crystallographica Section E. It conforms to the requirements of       #
# Notes for Authors for Acta Crystallographica Section E, and has been       #
# peer reviewed under the auspices of the IUCr Commission on Journals.       #
#                                                                            #
# Full details of the Crystallographic Information File format               #
# are given in the paper "The Crystallographic Information File (CIF):       #
# a New Standard Archive File for Crystallography" by S. R. Hall, F. H.      #
# Allen and I. D. Brown [Acta Cryst. (1991), A47, 655-685].                  #
#                                                                            #
# The current version of the core CIF dictionary is obtainable from          #
# ftp://ftp.iucr.org/pub/cif_core.dic.                                       #
#                                                                            #
# Software is freely available for graphical display of the structure(s)     #
# in this CIF. For information consult the CIF software page                 #
# http://www.iucr.org/resources/cif/software.                                #
#                                                                            #
# This file may be used for bona fide research purposes within the           #
# scientific community so long as proper attribution is given to the journal # 
# article from which it was obtained.                                        #
#                                                                            #
##############################################################################
data_I
_audit_creation_method     'SHELXL-2014/7'
_chemical_name_systematic
;
1-{(1<i>E</i>)-[(4-Hydroxyphenyl)iminio]methyl}naphthalen-2-olate
;
_chemical_name_common     ?
_chemical_formula_moiety     'C17 H13 N O2'
_chemical_formula_sum     'C17 H13 N O2'
_chemical_formula_iupac     'C17 H13 N O2'
_chemical_formula_weight     263.28
_chemical_melting_point     ?
_shelx_space_group_comment
;
The symmetry employed for this shelxl refinement is uniquely defined
by the following loop, which should always be used as a source of
symmetry information in preference to the above space-group names.
They are only intended as comments.
;
_space_group_crystal_system     orthorhombic
_space_group_name_H-M_alt     'P b c a'
_space_group_name_Hall     '-P 2ac 2ab'
loop_
    _space_group_symop_operation_xyz
    'x, y, z'
    'x+1/2, -y+1/2, -z'
    '-x, y+1/2, -z+1/2'
    '-x+1/2, -y, z+1/2'
    '-x, -y, -z'
    '-x-1/2, y-1/2, z'
    'x, -y-1/2, z-1/2'
    'x-1/2, y, -z-1/2'
_cell_length_a     15.7473(14)
_cell_length_b     7.3042(5)
_cell_length_c     22.7257(19)
_cell_angle_alpha     90
_cell_angle_beta     90
_cell_angle_gamma     90
_cell_volume     2613.9(4)
_cell_formula_units_Z     8
_cell_measurement_reflns_used     3652
_cell_measurement_theta_min     2.5
_cell_measurement_theta_max     22.5
_cell_measurement_temperature     293(2)
_exptl_crystal_description     block
_exptl_crystal_colour     colourless
_exptl_crystal_size_max     0.350
_exptl_crystal_size_mid     0.250
_exptl_crystal_size_min     0.100
_exptl_crystal_density_diffrn     1.338
_exptl_crystal_density_meas     ?
_exptl_crystal_density_method     ?
_exptl_crystal_F_000     1104
_exptl_absorpt_coefficient_mu     0.088
_exptl_absorpt_correction_type     multi-scan
_exptl_absorpt_process_details
;
(SADABS; Bruker, 2016)
;
_shelx_estimated_absorpt_T_min     0.970
_shelx_estimated_absorpt_T_max     0.991
_exptl_absorpt_correction_T_min     0.941
_exptl_absorpt_correction_T_max     0.982
_diffrn_ambient_temperature     293(2)
_diffrn_radiation_type     MoK\a
_diffrn_radiation_wavelength     0.71073
_diffrn_measurement_device_type     'Bruker AXS Kappa APEXII CCD'
_diffrn_measurement_method     '\w and \f scans'
_diffrn_detector_area_resol_mean     ?
_diffrn_reflns_number     17744
_diffrn_reflns_av_R_equivalents     0.0432
_diffrn_reflns_theta_min     2.210
_diffrn_reflns_theta_max     24.817
_diffrn_reflns_theta_full     24.817
_diffrn_measured_fraction_theta_max     0.995
_diffrn_measured_fraction_theta_full     0.995
_diffrn_reflns_limit_h_min     -17
_diffrn_reflns_limit_h_max     18
_diffrn_reflns_limit_k_min     -8
_diffrn_reflns_limit_k_max     5
_diffrn_reflns_limit_l_min     -26
_diffrn_reflns_limit_l_max     26
_refine_special_details     ?
_reflns_number_total     2253
_reflns_number_gt     1518
_reflns_threshold_expression     'I > 2\s(I)'
_refine_ls_structure_factor_coef     Fsqd
_refine_ls_matrix_type     full
_refine_ls_R_factor_all     0.0704
_refine_ls_R_factor_gt     0.0407
_refine_ls_wR_factor_gt     0.0968
_refine_ls_wR_factor_ref     0.1150
_refine_ls_goodness_of_fit_ref     1.043
_refine_ls_restrained_S_all     1.043
_refine_ls_number_reflns     2253
_refine_ls_number_parameters     189
_refine_ls_number_restraints     2
_refine_ls_hydrogen_treatment     mixed
_refine_ls_weighting_scheme     calc
_refine_ls_weighting_details
              'w=1/[\s^2^(Fo^2^)+(0.0542P)^2^+0.3444P] where P=(Fo^2^+2Fc^2^)/3'
_atom_sites_solution_hydrogens     mixed
_atom_sites_solution_primary     ?
_atom_sites_solution_secondary     ?
_refine_ls_shift/su_max     0.000
_refine_ls_shift/su_mean     0.000
_refine_diff_density_max     0.148
_refine_diff_density_min     -0.163
_refine_ls_extinction_method
;
SHELXL2014 (Sheldrick, 2015)
;
_refine_ls_extinction_coef     0.0094(11)
_refine_ls_extinction_expression
                                  'Fc^*^=kFc[1+0.001xFc^2^\l^3^/sin(2\q)]^-1/4^'
loop_
    _atom_type_symbol
    _atom_type_description
    _atom_type_scat_dispersion_real
    _atom_type_scat_dispersion_imag
    _atom_type_scat_source
    'C' 'C' 0.0033 0.0016
                         'International Tables Vol C Tables 4.2.6.8 and 6.1.1.4'
    'H' 'H' 0.0000 0.0000
                         'International Tables Vol C Tables 4.2.6.8 and 6.1.1.4'
    'N' 'N' 0.0061 0.0033
                         'International Tables Vol C Tables 4.2.6.8 and 6.1.1.4'
    'O' 'O' 0.0106 0.0060
                         'International Tables Vol C Tables 4.2.6.8 and 6.1.1.4'
_computing_data_collection
;
APEX3 (Bruker, 2016)
;
_computing_cell_refinement
;
SAINT (Bruker, 2016)
;
_computing_data_reduction
;
SAINT (Bruker, 2016)
;
_computing_structure_solution
;
SHELXS97 (Sheldrick, 2008)
;
_computing_structure_refinement
;
SHELXL2014 (Sheldrick, 2015)
;
_computing_molecular_graphics
;
ORTEP-3 for Windows (Farrugia, 2012) and DIAMOND (Brandenburg,
2006)
;
_computing_publication_material
;
publCIF (Westrip, 2010)
;
loop_
    _atom_site_type_symbol
    _atom_site_label
    _atom_site_fract_x
    _atom_site_fract_y
    _atom_site_fract_z
    _atom_site_U_iso_or_equiv
    _atom_site_adp_type
    _atom_site_calc_flag
    _atom_site_occupancy
    _atom_site_disorder_assembly
    _atom_site_disorder_group
    O O1 0.50441(9) 0.2166(2) 0.36926(6) 0.0610(4) Uani d 1 . .
    O O2 0.85495(9) 0.0585(2) 0.13238(6) 0.0619(4) Uani d 1 . .
    N N1 0.70553(11) 0.0841(2) 0.17521(7) 0.0508(4) Uani d 1 . .
    C C1 0.68015(13) 0.0167(2) 0.12484(8) 0.0478(5) Uani d 1 . .
    H H1 0.6223 -0.0034 0.1199 0.057 Uiso calc 1 . .
    C C2 0.65339(12) 0.1142(3) 0.22458(8) 0.0466(5) Uani d 1 . .
    C C3 0.67240(12) 0.2537(3) 0.26274(8) 0.0510(5) Uani d 1 . .
    H H3 0.7199 0.3265 0.2562 0.061 Uiso calc 1 . .
    C C4 0.62150(13) 0.2861(3) 0.31052(8) 0.0522(5) Uani d 1 . .
    H H4 0.6342 0.3821 0.3359 0.063 Uiso calc 1 . .
    C C5 0.55214(12) 0.1784(3) 0.32124(7) 0.0471(5) Uani d 1 . .
    C C6 0.53407(13) 0.0373(3) 0.28381(8) 0.0606(6) Uani d 1 . .
    H H62 0.4873 -0.0373 0.2908 0.073 Uiso calc 1 . .
    C C7 0.58493(14) 0.0058(3) 0.23593(9) 0.0617(6) Uani d 1 . .
    H H7 0.5725 -0.0910 0.2108 0.074 Uiso calc 1 . .
    C C8 0.73349(12) -0.0267(2) 0.07838(7) 0.0436(5) Uani d 1 . .
    C C9 0.82215(13) -0.0075(2) 0.08526(9) 0.0492(5) Uani d 1 . .
    C C10 0.87583(14) -0.0632(3) 0.03806(10) 0.0588(6) Uani d 1 . .
    H H10 0.9345 -0.0557 0.0423 0.071 Uiso calc 1 . .
    C C11 0.84314(15) -0.1261(3) -0.01218(10) 0.0643(6) Uani d 1 . .
    H H11 0.8801 -0.1621 -0.0419 0.077 Uiso calc 1 . .
    C C12 0.75490(14) -0.1402(3) -0.02208(8) 0.0533(5) Uani d 1 . .
    C C13 0.72247(18) -0.1984(3) -0.07628(10) 0.0704(7) Uani d 1 . .
    H H13 0.7599 -0.2305 -0.1062 0.084 Uiso calc 1 . .
    C C14 0.63811(19) -0.2091(3) -0.08611(10) 0.0742(7) Uani d 1 . .
    H H14 0.6176 -0.2476 -0.1224 0.089 Uiso calc 1 . .
    C C15 0.58281(16) -0.1625(3) -0.04171(10) 0.0679(6) Uani d 1 . .
    H H15 0.5246 -0.1697 -0.0482 0.082 Uiso calc 1 . .
    C C16 0.61235(14) -0.1058(3) 0.01170(9) 0.0571(5) Uani d 1 . .
    H H16 0.5737 -0.0761 0.0411 0.069 Uiso calc 1 . .
    C C17 0.69907(13) -0.0913(2) 0.02326(8) 0.0460(5) Uani d 1 . .
    H H1O 0.4563(9) 0.154(2) 0.3685(9) 0.069 Uiso d 1 . .
    H H1N 0.7609(7) 0.095(3) 0.1766(9) 0.082(8) Uiso d 1 . .
loop_
    _atom_site_aniso_label
    _atom_site_aniso_U_11
    _atom_site_aniso_U_22
    _atom_site_aniso_U_33
    _atom_site_aniso_U_12
    _atom_site_aniso_U_13
    _atom_site_aniso_U_23
    O1 0.0498(9) 0.0847(11) 0.0486(8) -0.0037(7) 0.0043(7) -0.0102(7)
    O2 0.0443(9) 0.0836(10) 0.0577(9) 0.0018(7) 0.0002(7) 0.0086(7)
    N1 0.0434(11) 0.0608(11) 0.0482(10) -0.0001(8) 0.0060(8) 0.0034(7)
    C1 0.0427(12) 0.0513(11) 0.0493(12) 0.0016(9) 0.0034(9) 0.0052(9)
    C2 0.0397(11) 0.0558(11) 0.0444(11) -0.0003(9) 0.0040(9) 0.0028(9)
    C3 0.0431(12) 0.0576(12) 0.0524(12) -0.0095(9) -0.0018(9) 0.0015(9)
    C4 0.0519(13) 0.0567(12) 0.0480(11) -0.0030(10) -0.0056(9) -0.0067(9)
    C5 0.0394(12) 0.0626(12) 0.0392(10) 0.0029(9) -0.0030(9) -0.0021(8)
    C6 0.0510(13) 0.0763(14) 0.0546(12) -0.0212(11) 0.0115(10) -0.0124(11)
    C7 0.0611(15) 0.0691(14) 0.0550(13) -0.0174(11) 0.0104(10) -0.0177(10)
    C8 0.0409(12) 0.0443(10) 0.0455(10) 0.0046(8) 0.0055(9) 0.0082(8)
    C9 0.0467(12) 0.0484(11) 0.0527(12) 0.0055(9) 0.0060(10) 0.0132(9)
    C10 0.0441(13) 0.0581(13) 0.0743(15) 0.0068(10) 0.0167(11) 0.0091(11)
    C11 0.0722(17) 0.0536(13) 0.0671(15) 0.0053(11) 0.0281(13) 0.0009(11)
    C12 0.0642(15) 0.0428(11) 0.0530(12) 0.0023(10) 0.0136(11) 0.0065(9)
    C13 0.098(2) 0.0580(13) 0.0553(14) 0.0023(12) 0.0181(13) -0.0011(10)
    C14 0.104(2) 0.0611(14) 0.0575(14) -0.0012(13) -0.0080(15) -0.0014(11)
    C15 0.0748(17) 0.0584(14) 0.0706(15) 0.0020(11) -0.0147(13) 0.0028(11)
    C16 0.0608(15) 0.0538(12) 0.0568(13) 0.0057(10) -0.0004(11) 0.0038(10)
    C17 0.0520(13) 0.0366(10) 0.0495(11) 0.0049(8) 0.0053(9) 0.0085(8)
_geom_special_details
;
 All esds (except the esd in the dihedral angle between two l.s. planes)
 are estimated using the full covariance matrix.  The cell esds are taken
 into account individually in the estimation of esds in distances, angles
 and torsion angles; correlations between esds in cell parameters are only
 used when they are defined by crystal symmetry.  An approximate (isotropic)
 treatment of cell esds is used for estimating esds involving l.s. planes.
;
loop_
    _geom_bond_atom_site_label_1
    _geom_bond_atom_site_label_2
    _geom_bond_site_symmetry_2
    _geom_bond_distance
    _geom_bond_publ_flag
    O1 C5 . 1.354(2) ?
    O1 H1O . 0.886(10) ?
    O2 C9 . 1.283(2) ?
    N1 C1 . 1.308(2) ?
    N1 C2 . 1.408(2) ?
    N1 H1N . 0.877(10) ?
    C1 C8 . 1.386(2) ?
    C1 H1 . 0.9300 ?
    C2 C7 . 1.362(3) ?
    C2 C3 . 1.371(2) ?
    C3 C4 . 1.370(3) ?
    C3 H3 . 0.9300 ?
    C4 C5 . 1.368(3) ?
    C4 H4 . 0.9300 ?
    C5 C6 . 1.366(2) ?
    C6 C7 . 1.371(3) ?
    C6 H62 . 0.9300 ?
    C7 H7 . 0.9300 ?
    C8 C9 . 1.412(3) ?
    C8 C17 . 1.444(3) ?
    C9 C10 . 1.425(3) ?
    C10 C11 . 1.334(3) ?
    C10 H10 . 0.9300 ?
    C11 C12 . 1.411(3) ?
    C11 H11 . 0.9300 ?
    C12 C13 . 1.400(3) ?
    C12 C17 . 1.401(3) ?
    C13 C14 . 1.349(3) ?
    C13 H13 . 0.9300 ?
    C14 C15 . 1.376(3) ?
    C14 H14 . 0.9300 ?
    C15 C16 . 1.364(3) ?
    C15 H15 . 0.9300 ?
    C16 C17 . 1.395(3) ?
    C16 H16 . 0.9300 ?
loop_
    _geom_angle_atom_site_label_1
    _geom_angle_atom_site_label_2
    _geom_angle_atom_site_label_3
    _geom_angle_site_symmetry_1
    _geom_angle_site_symmetry_3
    _geom_angle
    _geom_angle_publ_flag
    C5 O1 H1O . . 110.6(13) ?
    C1 N1 C2 . . 125.31(18) ?
    C1 N1 H1N . . 111.7(15) ?
    C2 N1 H1N . . 122.5(15) ?
    N1 C1 C8 . . 124.56(19) ?
    N1 C1 H1 . . 117.7 ?
    C8 C1 H1 . . 117.7 ?
    C7 C2 C3 . . 119.01(17) ?
    C7 C2 N1 . . 121.44(17) ?
    C3 C2 N1 . . 119.55(17) ?
    C4 C3 C2 . . 120.11(18) ?
    C4 C3 H3 . . 119.9 ?
    C2 C3 H3 . . 119.9 ?
    C5 C4 C3 . . 120.62(18) ?
    C5 C4 H4 . . 119.7 ?
    C3 C4 H4 . . 119.7 ?
    O1 C5 C6 . . 122.77(18) ?
    O1 C5 C4 . . 117.95(17) ?
    C6 C5 C4 . . 119.28(17) ?
    C5 C6 C7 . . 119.95(19) ?
    C5 C6 H62 . . 120.0 ?
    C7 C6 H62 . . 120.0 ?
    C2 C7 C6 . . 121.01(18) ?
    C2 C7 H7 . . 119.5 ?
    C6 C7 H7 . . 119.5 ?
    C1 C8 C9 . . 119.49(18) ?
    C1 C8 C17 . . 120.53(18) ?
    C9 C8 C17 . . 119.98(17) ?
    O2 C9 C8 . . 121.87(17) ?
    O2 C9 C10 . . 119.78(19) ?
    C8 C9 C10 . . 118.35(19) ?
    C11 C10 C9 . . 120.9(2) ?
    C11 C10 H10 . . 119.5 ?
    C9 C10 H10 . . 119.5 ?
    C10 C11 C12 . . 122.8(2) ?
    C10 C11 H11 . . 118.6 ?
    C12 C11 H11 . . 118.6 ?
    C13 C12 C17 . . 119.7(2) ?
    C13 C12 C11 . . 121.5(2) ?
    C17 C12 C11 . . 118.81(19) ?
    C14 C13 C12 . . 121.5(2) ?
    C14 C13 H13 . . 119.3 ?
    C12 C13 H13 . . 119.3 ?
    C13 C14 C15 . . 119.2(2) ?
    C13 C14 H14 . . 120.4 ?
    C15 C14 H14 . . 120.4 ?
    C16 C15 C14 . . 120.8(2) ?
    C16 C15 H15 . . 119.6 ?
    C14 C15 H15 . . 119.6 ?
    C15 C16 C17 . . 121.6(2) ?
    C15 C16 H16 . . 119.2 ?
    C17 C16 H16 . . 119.2 ?
    C16 C17 C12 . . 117.17(19) ?
    C16 C17 C8 . . 123.76(17) ?
    C12 C17 C8 . . 119.06(19) ?
loop_
    _geom_torsion_atom_site_label_1
    _geom_torsion_atom_site_label_2
    _geom_torsion_atom_site_label_3
    _geom_torsion_atom_site_label_4
    _geom_torsion_site_symmetry_1
    _geom_torsion_site_symmetry_2
    _geom_torsion_site_symmetry_3
    _geom_torsion_site_symmetry_4
    _geom_torsion
    _geom_torsion_publ_flag
    C2 N1 C1 C8 . . . . -174.22(17) ?
    C1 N1 C2 C7 . . . . 31.1(3) ?
    C1 N1 C2 C3 . . . . -149.93(18) ?
    C7 C2 C3 C4 . . . . -1.9(3) ?
    N1 C2 C3 C4 . . . . 179.13(17) ?
    C2 C3 C4 C5 . . . . 1.0(3) ?
    C3 C4 C5 O1 . . . . 179.76(17) ?
    C3 C4 C5 C6 . . . . 0.2(3) ?
    O1 C5 C6 C7 . . . . -179.99(19) ?
    C4 C5 C6 C7 . . . . -0.5(3) ?
    C3 C2 C7 C6 . . . . 1.7(3) ?
    N1 C2 C7 C6 . . . . -179.39(19) ?
    C5 C6 C7 C2 . . . . -0.5(3) ?
    N1 C1 C8 C9 . . . . 3.4(3) ?
    N1 C1 C8 C17 . . . . -176.69(16) ?
    C1 C8 C9 O2 . . . . -3.8(3) ?
    C17 C8 C9 O2 . . . . 176.27(16) ?
    C1 C8 C9 C10 . . . . 176.36(16) ?
    C17 C8 C9 C10 . . . . -3.6(2) ?
    O2 C9 C10 C11 . . . . -177.56(18) ?
    C8 C9 C10 C11 . . . . 2.3(3) ?
    C9 C10 C11 C12 . . . . 0.5(3) ?
    C10 C11 C12 C13 . . . . 176.90(19) ?
    C10 C11 C12 C17 . . . . -1.9(3) ?
    C17 C12 C13 C14 . . . . -0.1(3) ?
    C11 C12 C13 C14 . . . . -178.9(2) ?
    C12 C13 C14 C15 . . . . -0.3(3) ?
    C13 C14 C15 C16 . . . . 0.1(3) ?
    C14 C15 C16 C17 . . . . 0.6(3) ?
    C15 C16 C17 C12 . . . . -0.9(3) ?
    C15 C16 C17 C8 . . . . 178.00(18) ?
    C13 C12 C17 C16 . . . . 0.7(3) ?
    C11 C12 C17 C16 . . . . 179.54(17) ?
    C13 C12 C17 C8 . . . . -178.30(16) ?
    C11 C12 C17 C8 . . . . 0.6(3) ?
    C1 C8 C17 C16 . . . . 3.3(3) ?
    C9 C8 C17 C16 . . . . -176.73(17) ?
    C1 C8 C17 C12 . . . . -177.76(16) ?
    C9 C8 C17 C12 . . . . 2.2(2) ?
loop_
    _geom_hbond_atom_site_label_D
    _geom_hbond_atom_site_label_H
    _geom_hbond_atom_site_label_A
    _geom_hbond_site_symmetry_A
    _geom_hbond_distance_DH
    _geom_hbond_distance_HA
    _geom_hbond_distance_DA
    _geom_hbond_angle_DHA
    N1 H1N O2 . 0.876(11) 1.810(15) 2.553(2) 141.4(19)
    O1 H1O O2 6_455 0.885(14) 1.742(14) 2.622(2) 172.5(14)
    C7 H7 O1 4_645 0.93 2.60 3.487(3) 160
_shelx_hkl_file
;
   0  -1   0   -0.10    0.06
   0  -1   0   -0.14    0.06
   0   1   0   -0.01    0.06
   0   1   0   -0.01    0.07
   0   2   0   91.19    2.54
   0   2   0   88.61    2.64
   0  -2   0   89.35    2.54
   0  -2   0   93.02    2.68
   0  -3   0    0.04    0.17
   0  -3   0    0.38    0.20
   0  -4   0   13.47    0.83
   0  -4   0   14.57    0.91
   0  -5   0   -0.28    0.17
   0  -5   0   -0.07    0.24
   0  -6   0   -0.40    0.25
   0  -6   0    0.01    0.29
   0  -7   0   -0.24    0.31
   0  -7   0    0.49    0.38
   0  -8   0    0.77    0.56
   0  -8   0    0.55    0.52
   1   0   0   -0.58    0.02
   1   0   0   -0.60    0.03
  -1   0   0   -0.59    0.02
  -1   0   0   -0.60    0.02
  -1  -1   0   -0.13    0.02
  -1   1   0   -0.11    0.06
  -1   1   0   -0.04    0.05
  -1   1   0   -0.16    0.06
   1  -1   0   -0.12    0.04
   1  -1   0   -0.12    0.06
   1   1   0   -0.18    0.03
   1   1   0   -0.09    0.07
   1  -1   0   -0.17    0.06
  -1  -1   0   -0.08    0.07
   1   1   0   -0.09    0.07
  -1  -1   0   -0.13    0.04
   1   1   0   -0.08    0.04
   1  -1   0   -0.15    0.03
   1  -2   0    0.06    0.11
   1   2   0   -0.17    0.12
  -1  -2   0    0.13    0.06
   1   2   0    0.02    0.04
   1   2   0    0.01    0.04
   1  -2   0   -0.20    0.10
  -1   2   0    0.19    0.13
  -1  -2   0   -0.19    0.11
  -1   2   0   -0.04    0.05
  -1   2   0   -0.13    0.08
   1   2   0    0.14    0.13
   1  -2   0   -0.04    0.06
  -1  -2   0    0.08    0.12
   1  -2   0    0.02    0.06
   1  -3   0    0.02    0.04
  -1  -3   0    0.02    0.15
   1  -3   0   -0.19    0.13
   1  -3   0    0.05    0.06
  -1  -3   0   -0.14    0.13
   1  -3   0    0.23    0.17
   1  -4   0    0.10    0.21
  -1  -4   0    0.00    0.19
   1  -4   0   -0.36    0.15
  -1  -4   0   -0.03    0.19
   1  -5   0   -0.07    0.23
  -1  -5   0    0.13    0.24
   1  -5   0    0.43    0.28
  -1  -5   0    0.19    0.26
   1  -6   0   -0.29    0.22
  -1  -6   0   -0.15    0.26
   1  -6   0   -0.18    0.25
  -1  -6   0   -0.42    0.22
   1  -7   0    0.06    0.35
   1  -7   0    0.31    0.37
  -1  -7   0   -0.16    0.29
   1  -8   0   -0.05    0.40
  -1  -8   0   -0.15    0.41
   1  -8   0   -0.68    0.41
  -2   0   0  411.34    9.99
   2   0   0  399.39   10.00
   2   0   0  381.31    9.99
  -2   0   0  396.62   10.01
  -2  -1   0   51.43    1.46
  -2   1   0   52.73    1.45
   2  -1   0   50.72    1.52
   2   1   0   50.63    1.44
   2  -1   0   50.64    1.43
   2   1   0   52.23    1.44
  -2  -1   0   53.34    1.45
   2  -1   0   52.27    1.46
   2   1   0   54.23    1.46
   2  -1   0   51.45    1.45
  -2   2   0  100.15    2.71
   2   2   0  100.89    2.58
  -2   2   0   97.25    2.84
   2   2   0  101.04    2.76
  -2  -2   0   94.96    2.73
  -2   2   0   96.90    2.59
   2  -2   0   97.27    2.60
   2   2   0   99.40    2.57
   2  -2   0   93.35    2.72
   2   2   0  100.46    2.87
   2  -2   0   97.81    2.88
   2  -3   0    0.06    0.09
  -2  -3   0    0.11    0.16
   2  -3   0    0.07    0.08
   2   3   0    0.27    0.07
   2   3   0    0.18    0.07
   2  -3   0    0.07    0.16
  -2   3   0    0.16    0.09
  -2  -3   0    0.19    0.09
   2  -3   0   -0.03    0.16
   2  -4   0    5.91    0.61
  -2  -4   0    6.75    0.59
   2  -4   0    6.80    0.58
   2  -4   0    6.36    0.28
  -2  -4   0    6.67    0.26
   2  -4   0    6.55    0.30
   2  -5   0    2.99    0.55
  -2  -5   0    2.95    0.49
   2  -5   0    2.80    0.52
  -2  -6   0    2.04    0.51
   2  -6   0    1.98    0.52
   2  -6   0    2.65    0.59
  -2  -7   0    0.17    0.33
   2  -7   0    0.14    0.38
   2  -7   0   -0.06    0.36
   2  -8   0    1.21    0.57
   2  -8   0    1.47    0.65
   3   0   0   -0.23    0.09
   3   0   0   -0.02    0.10
  -3   0   0   -0.23    0.08
  -3   0   0   -0.09    0.10
   3  -1   0   -0.02    0.10
   3  -1   0    0.05    0.09
   3   1   0    0.10    0.09
  -3  -1   0   -0.09    0.09
  -3   1   0    0.02    0.08
   3   1   0    0.11    0.11
  -3  -1   0    0.21    0.12
   3   2   0   -0.24    0.09
   3  -2   0   -0.04    0.10
   3   2   0   -0.04    0.13
  -3  -2   0   -0.03    0.09
  -3   2   0   -0.10    0.09
   3  -2   0    0.08    0.12
   3   2   0   -0.01    0.09
   3  -2   0   -0.03    0.11
  -3   2   0   -0.05    0.09
   3  -2   0   -0.04    0.09
   3  -3   0   -0.01    0.17
  -3   3   0   -0.01    0.10
  -3  -3   0    0.12    0.14
   3   3   0   -0.06    0.09
   3   3   0   -0.15    0.08
   3  -3   0    0.01    0.10
   3  -3   0    0.09    0.16
   3  -3   0   -0.04    0.10
  -3  -3   0    0.06    0.07
   3  -4   0    0.21    0.21
  -3  -4   0   -0.21    0.19
   3   4   0    0.06    0.07
   3  -4   0    0.00    0.17
   3  -4   0    0.06    0.11
  -3  -4   0    0.04    0.09
   3  -4   0    0.09    0.10
   3   4   0    0.01    0.08
  -3   4   0    0.02    0.10
   3  -5   0   -0.14    0.08
  -3  -5   0   -0.03    0.07
   3  -5   0    0.00    0.25
  -3  -5   0   -0.02    0.08
   3  -5   0   -0.05    0.20
   3  -5   0    0.03    0.10
  -3  -5   0    0.25    0.25
   3  -6   0   -0.14    0.27
  -3  -6   0    0.11    0.28
   3  -6   0    0.16    0.34
   3  -7   0   -0.33    0.35
   3  -7   0    0.32    0.41
   3  -8   0    0.02    0.37
   3  -8   0    0.23    0.43
   4   0   0  174.01    4.58
   4   0   0  167.74    4.59
  -4   0   0  174.27    4.58
  -4  -1   0   23.06    0.86
   4  -1   0   23.63    0.88
  -4   1   0   23.15    0.86
   4   1   0   23.94    0.88
   4   1   0   22.85    0.86
   4  -1   0   23.93    0.90
   4   2   0   25.85    0.92
  -4   2   0   24.51    0.91
   4  -2   0   25.21    1.03
   4   2   0   25.06    0.96
   4  -2   0   26.12    0.95
   4  -2   0   25.34    0.94
   4  -2   0   25.26    0.93
  -4  -2   0   25.44    0.91
   4   2   0   26.38    0.91
   4   3   0    3.96    0.30
  -4  -3   0    5.04    0.35
   4  -3   0    3.31    0.46
   4  -3   0    3.65    0.43
   4  -3   0    4.43    0.34
   4  -3   0    4.49    0.35
   4  -4   0    1.98    0.40
   4  -4   0    1.47    0.24
   4  -4   0    1.97    0.43
   4  -4   0    2.05    0.26
   4   4   0    2.32    0.24
   4   5   0    3.95    0.23
   4  -5   0    4.42    0.33
  -4  -5   0    4.10    0.31
   4  -5   0    4.21    0.34
   4  -5   0    4.79    0.70
   4  -5   0    4.37    0.64
  -4   5   0    4.28    0.31
   4  -6   0    4.18    0.27
   4  -6   0    4.46    0.72
   4  -6   0    4.14    0.74
   4  -7   0    5.49    0.87
   4  -7   0    4.49    0.86
   4  -8   0    0.35    0.47
   4  -8   0   -0.11    0.39
  -5   0   0   -0.05    0.14
   5   0   0   -0.01    0.15
   5   0   0    0.02    0.13
  -5  -1   0    0.12    0.13
   5   1   0   -0.22    0.11
   5  -1   0   -0.21    0.12
   5   1   0    0.23    0.16
   5  -1   0    0.09    0.15
  -5   1   0    0.08    0.13
   5  -2   0    0.06    0.13
  -5  -2   0   -0.20    0.12
   5  -2   0    0.12    0.15
   5  -2   0   -0.07    0.14
   5  -2   0    0.02    0.12
   5   2   0    0.16    0.14
   5  -3   0    0.08    0.16
   5  -3   0   -0.01    0.17
   5  -3   0   -0.13    0.15
   5   3   0    0.03    0.13
  -5  -3   0    0.08    0.15
   5  -3   0   -0.13    0.15
   5  -4   0   -0.33    0.20
   5  -4   0   -0.09    0.13
   5  -4   0   -0.28    0.19
   5  -4   0   -0.09    0.15
   5   4   0    0.02    0.12
  -5  -4   0   -0.14    0.15
   5  -5   0    0.19    0.28
   5   5   0   -0.17    0.13
   5  -5   0   -0.09    0.13
   5  -5   0    0.14    0.30
  -5   5   0   -0.19    0.14
   5  -5   0   -0.03    0.14
  -5  -5   0   -0.13    0.12
  -5  -6   0   -0.17    0.13
   5  -6   0   -0.08    0.13
   5  -6   0   -0.24    0.26
   5  -6   0    0.27    0.32
   5  -7   0    0.16    0.40
   5  -7   0   -0.24    0.28
   5  -8   0    0.23    0.44
   5  -8   0    0.16    0.45
  -6   0   0  110.96    3.20
   6   0   0  109.05    3.20
   6  -1   0    6.53    0.52
  -6  -1   0    6.65    0.51
   6  -1   0    6.62    0.50
   6   1   0    6.93    0.50
   6   2   0    0.05    0.15
  -6  -2   0    0.59    0.23
   6  -2   0    0.72    0.23
   6  -2   0    0.92    0.20
   6  -2   0    0.59    0.23
   6  -3   0    5.28    0.45
   6  -3   0    5.88    0.55
   6  -3   0    4.61    0.45
  -6  -3   0    5.05    0.44
   6   3   0    4.66    0.42
   6  -3   0    4.97    0.45
   6  -4   0   13.13    0.95
   6  -4   0   13.66    0.75
   6  -4   0   13.47    0.72
   6   4   0   12.79    0.66
   6  -4   0   14.38    0.88
  -6  -4   0   14.28    0.72
   6  -5   0    1.85    0.48
  -6  -5   0    1.29    0.28
   6  -5   0    1.04    0.30
   6  -5   0    0.82    0.33
   6  -5   0    1.78    0.31
   6  -6   0   13.06    1.15
   6  -6   0   12.94    0.67
   6  -6   0   11.25    0.98
   6  -7   0    0.39    0.42
   6  -7   0    0.70    0.21
   6  -7   0    0.82    0.46
   6  -8   0    0.87    0.60
   6  -8   0    0.74    0.56
   7   0   0    0.07    0.18
   7   1   0    0.20    0.21
   7  -1   0   -0.19    0.18
   7   2   0   -0.03    0.18
   7  -2   0   -0.18    0.17
  -7  -2   0   -0.32    0.14
   7  -2   0    0.03    0.16
   7  -3   0    0.13    0.19
   7  -3   0   -0.04    0.17
   7  -3   0   -0.05    0.15
   7   3   0    0.08    0.16
   7  -3   0    0.24    0.21
  -7  -3   0   -0.27    0.18
   7   4   0   -0.11    0.16
  -7  -4   0    0.10    0.19
   7  -4   0    0.02    0.22
   7  -4   0   -0.02    0.19
   7  -4   0    0.00    0.18
   7  -4   0    0.03    0.20
   7  -5   0   -0.02    0.23
   7  -5   0    0.11    0.20
   7  -5   0    0.07    0.25
   7  -6   0   -0.02    0.35
   7  -6   0   -0.50    0.23
   7  -6   0    0.19    0.22
   7  -7   0    0.03    0.36
   7  -7   0   -0.15    0.36
   7  -7   0    0.10    0.18
   8   0   0   30.81    1.31
   8   1   0   83.43    2.61
   8  -1   0   76.90    2.59
   8   2   0   40.18    1.54
   8  -2   0   38.49    1.54
   8  -3   0    2.16    0.41
   8  -3   0    1.75    0.32
  -8  -3   0    1.79    0.37
   8   3   0    1.73    0.35
   8  -3   0    1.75    0.40
   8  -3   0    1.76    0.41
   8  -4   0    0.94    0.33
   8  -4   0    1.43    0.39
   8   4   0    2.30    0.38
   8  -4   0    1.89    0.39
  -8  -4   0    2.00    0.39
   8  -4   0    1.65    0.36
   8  -5   0    0.65    0.40
   8  -5   0    0.77    0.30
   8  -5   0    0.45    0.35
   8  -6   0    3.39    0.48
   8  -6   0    2.66    0.61
   8  -6   0    3.53    0.79
   8  -7   0    0.02    0.22
   8  -7   0   -0.25    0.35
   8  -7   0   -0.23    0.35
   9   0   0   -0.13    0.18
   9   1   0   -0.03    0.19
   9  -1   0   -0.05    0.20
   9   2   0   -0.45    0.18
   9  -2   0    0.15    0.23
   9  -3   0   -0.12    0.16
   9  -3   0   -0.01    0.21
   9   3   0   -0.28    0.20
   9  -3   0   -0.23    0.20
   9  -4   0   -0.10    0.20
   9  -4   0    0.00    0.24
   9  -4   0   -0.07    0.22
   9   4   0   -0.05    0.20
   9  -5   0    0.00    0.26
   9  -5   0    0.01    0.25
   9  -5   0   -0.13    0.25
   9  -6   0   -0.06    0.25
   9  -6   0   -0.24    0.31
   9  -6   0    0.06    0.28
   9  -7   0    0.40    0.49
   9  -7   0    0.24    0.42
   9  -7   0    0.02    0.24
  10   0   0    3.58    0.54
  10  -1   0    0.34    0.26
  10   1   0    0.43    0.31
  10  -2   0    0.15    0.23
  10   2   0    0.32    0.29
  10  -3   0    0.41    0.23
  10  -3   0    0.71    0.32
  10  -3   0    0.56    0.30
  10   3   0    0.99    0.33
  10  -4   0    2.14    0.51
  10  -4   0    2.00    0.44
  10  -4   0    2.59    0.50
  10   4   0    2.83    0.49
  10  -5   0    0.64    0.37
  10  -5   0    0.62    0.40
  10  -5   0    1.80    0.44
  10  -6   0    3.01    0.61
  10  -6   0    2.60    0.52
  10  -6   0    3.81    0.79
  10  -7   0   -0.18    0.45
  10  -7   0    0.20    0.50
  10  -7   0    0.50    0.34
  11   0   0    0.22    0.26
  11  -1   0    0.08    0.24
  11   1   0   -0.47    0.19
  11  -2   0   -0.20    0.22
  11   2   0    0.15    0.27
  11  -3   0    0.07    0.31
  11  -3   0    0.01    0.19
  11  -3   0    0.17    0.24
  11   3   0   -0.28    0.28
  11   4   0    0.09    0.28
  11  -4   0   -0.34    0.29
  11  -4   0   -0.17    0.25
  11  -4   0    0.15    0.32
  11  -5   0   -0.11    0.27
  11  -5   0    0.12    0.32
  11  -5   0    0.14    0.33
  11  -6   0    0.35    0.33
  11  -6   0    0.53    0.47
  11  -6   0   -0.11    0.38
  12   0   0    0.97    0.42
  12  -1   0    0.60    0.38
  12   1   0   -0.18    0.26
  12   2   0    1.05    0.40
  12  -2   0    0.91    0.39
  12   3   0    1.14    0.44
  12  -3   0    0.72    0.41
  12  -3   0    0.55    0.28
  12  -3   0    1.33    0.41
  12  -4   0    4.31    0.69
  12  -4   0    4.73    0.66
  12  -4   0    4.05    0.72
  12  -5   0   17.20    1.19
  12  -5   0   17.15    1.33
  12  -5   0   16.21    1.11
  12  -6   0    6.61    0.91
  12  -6   0    4.94    0.74
  12  -6   0    4.65    0.93
  13   0   0   -0.29    0.28
  13  -1   0   -0.48    0.25
  13   1   0    0.01    0.30
  13   2   0    0.06    0.35
  13  -2   0   -0.40    0.28
  13  -3   0    0.01    0.22
  13  -3   0    0.50    0.37
  13   3   0   -0.03    0.32
  13  -4   0   -0.32    0.33
  13  -4   0   -0.33    0.28
  13  -4   0   -0.05    0.33
  13  -5   0   -0.06    0.37
  13  -5   0    0.47    0.41
  13  -5   0   -0.22    0.36
  13  -6   0    0.46    0.53
  13  -6   0   -0.29    0.39
  14   0   0    0.18    0.35
  14   1   0    0.06    0.34
  14  -1   0    0.38    0.41
  14  -2   0    2.33    0.59
  14   2   0    1.73    0.50
  14   3   0   -0.10    0.36
  14  -3   0   -0.19    0.22
  14  -3   0   -0.20    0.34
  14  -4   0    3.39    0.59
  14  -4   0    4.87    0.81
  14  -4   0    3.79    0.77
  14  -5   0    0.34    0.47
  14  -5   0    0.92    0.49
  15   0   0    0.11    0.39
  15  -1   0    0.25    0.42
  15   1   0   -0.47    0.37
  15  -2   0   -0.46    0.30
  15   2   0   -0.18    0.42
  15   3   0    0.41    0.41
  15  -3   0   -0.02    0.35
  15  -4   0   -0.06    0.43
  15  -4   0    0.06    0.34
  15  -5   0   -0.25    0.42
  15  -5   0   -0.16    0.39
  16   0   0    2.22    0.66
  16   1   0    1.86    0.63
  16  -1   0    3.85    0.77
  16  -2   0    2.32    0.67
  16   2   0    1.31    0.54
  16  -3   0    1.40    0.56
  16  -4   0    2.39    0.69
  16  -4   0    2.28    0.70
  17   0   0   -0.08    0.40
  17   1   0    0.49    0.49
  17  -1   0    0.11    0.45
  17  -2   0    0.44    0.46
  17   2   0    0.06    0.46
  17  -3   0    0.18    0.50
  18   0   0    0.83    0.57
  18   1   0    0.99    0.61
  18  -1   0    0.46    0.61
  18   2   0    4.53    0.89
  18  -2   0    5.46    1.02
   0   0   1    0.00    0.01
   0   0   1    0.00    0.01
   0   0  -1    0.00    0.01
   0   0  -1    0.00    0.01
   0  -1   1    0.08    0.06
   0  -1  -1   -0.04    0.06
   0  -1  -1   -0.03    0.02
   0  -1  -1    0.01    0.06
   0   1  -1    0.01    0.03
   0  -1   1   -0.02    0.01
   0  -1  -1   -0.01    0.02
   0   1  -1   -0.04    0.03
   0   1  -1    0.02    0.06
   0   1   1   -0.01    0.06
   0   1  -1    0.09    0.07
   0   1   1    0.02    0.03
   0  -1   1   -0.03    0.03
   0   1   1    0.03    0.03
   0   1   1   -0.01    0.06
   0  -1   1    0.13    0.08
   0  -2   1  425.05   10.19
   0   2  -1  404.88   10.15
   0  -2  -1  408.08   10.09
   0  -2  -1  421.81   10.18
   0   2  -1  388.19   10.54
   0   2   1  406.51   10.05
   0  -2  -1  387.51   10.07
   0  -2   1  398.13   10.04
   0  -2  -1  397.53   10.56
   0  -2   1  381.15   10.54
   0   2   1  435.57   10.19
   0  -2   1  404.38   10.04
   0   2   1  393.26   10.53
   0   2   1  413.61   10.06
   0  -3  -1   -0.11    0.12
   0  -3   1    0.03    0.15
   0  -3   1    0.04    0.16
   0  -3  -1   -0.17    0.13
   0  -4   1    1.48    0.38
   0  -4   1    1.72    0.35
   0  -4  -1    1.60    0.38
   0  -4  -1    1.29    0.33
   0  -5  -1    0.11    0.21
   0  -5  -1    0.11    0.20
   0  -5   1   -0.09    0.18
   0  -5   1   -0.19    0.19
   0  -6   1    1.26    0.43
   0  -6  -1    0.94    0.41
   0  -6   1    1.20    0.43
   0  -6  -1    1.03    0.41
   0  -7  -1   -0.57    0.27
   0  -7   1   -0.13    0.33
   0  -7  -1   -0.07    0.31
   0  -7   1    0.33    0.39
   0  -8  -1    0.03    0.41
   0  -8   1   -0.42    0.38
   0  -8  -1    0.24    0.47
   1   0   1   -0.53    0.03
  -1   0  -1   -0.56    0.03
   1   0   1   -0.52    0.03
   1   0  -1   -0.56    0.03
  -1   0  -1   -0.57    0.03
  -1   0   1   -0.58    0.02
   1   1   1    3.20    0.21
   1   1   1    3.49    0.23
   1  -1  -1    3.14    0.16
  -1   1  -1    3.47    0.21
   1  -1  -1    3.18    0.21
  -1   1  -1    3.33    0.17
   1   1   1    3.22    0.16
  -1   1  -1    3.20    0.17
  -1   1  -1    2.94    0.21
   1  -1  -1    3.20    0.22
   1   1   1    3.24    0.17
  -1   1   1    3.07    0.21
  -1  -1  -1    3.10    0.21
   1   1  -1    3.22    0.21
   1  -1   1    3.33    0.23
  -1   1   1    3.20    0.17
   1  -1   1    3.21    0.21
   1  -1   1    3.04    0.16
  -1  -1  -1    3.06    0.16
  -1   1   1    3.73    0.21
   1   1  -1    3.47    0.16
  -1  -1  -1    3.30    0.22
  -1   2  -1  432.10   11.21
   1  -2  -1  433.13   10.76
  -1  -2   1  417.61   10.73
  -1  -2   1  411.30   11.20
   1   2   1  441.16   10.75
  -1  -2   1  437.18   10.80
  -1   2  -1  431.64   10.76
   1   2   1  438.60   11.21
   1  -2  -1  431.09   10.81
  -1   2  -1  432.90   10.74
   1  -2  -1  409.30   11.21
   1   2   1  416.44   10.73
   1   2   1  438.92   10.81
  -1   2   1  448.27   10.78
   1  -2   1  425.99   11.23
  -1  -2  -1  436.97   10.76
  -1  -2  -1  442.76   10.83
   1  -2   1  445.48   10.79
  -1  -2  -1  424.17   11.20
  -1   2   1  403.50   11.17
   1   2  -1  439.77   10.73
   1   2  -1  433.31   10.80
  -1   2   1  436.42   10.75
  -1   2   1  432.09   10.77
   1   2  -1  445.19   10.72
   1   2  -1  406.05   11.19
   1  -2   1  440.45   10.75
   1  -3  -1   14.66    0.82
  -1  -3   1   13.62    0.73
   1  -3  -1   14.95    0.47
  -1  -3   1   16.02    0.84
  -1  -3   1   14.74    0.42
   1  -3  -1   16.09    0.80
   1  -3   1   14.97    0.45
  -1   3   1   14.25    0.44
  -1  -3  -1   15.07    0.46
  -1  -3  -1   15.26    0.47
   1  -3   1   14.51    0.76
  -1  -3  -1   15.71    0.82
   1  -3   1   14.97    0.45
  -1   3   1   14.78    0.45
  -1  -3  -1   14.28    0.77
   1  -3   1   16.43    0.86
   1  -4  -1    7.41    0.61
  -1  -4   1    7.96    0.62
  -1  -4   1    7.25    0.64
   1  -4  -1    6.73    0.63
  -1  -4  -1    7.43    0.64
   1  -4   1    7.96    0.68
  -1  -4  -1    7.29    0.61
   1  -4   1    6.92    0.59
  -1  -5   1    0.08    0.26
   1  -5  -1    0.37    0.29
  -1  -5   1    0.45    0.27
   1  -5  -1    0.22    0.27
   1  -5   1    0.18    0.24
  -1  -5  -1    0.72    0.31
   1  -5   1    0.80    0.33
  -1  -5  -1    0.80    0.34
   1  -6  -1    0.55    0.33
  -1  -6   1    0.46    0.35
   1  -6  -1    0.01    0.30
  -1  -6   1    0.31    0.33
   1  -6   1    0.02    0.31
  -1  -6  -1   -0.03    0.28
  -1  -6  -1    0.51    0.34
   1  -6   1    0.31    0.32
   1  -7  -1    0.14    0.37
   1  -7  -1   -0.14    0.33
  -1  -7   1    0.23    0.36
  -1  -7  -1    0.13    0.39
  -1  -7  -1   -0.13    0.33
   1  -7   1   -0.05    0.32
   1  -7   1   -0.01    0.34
   1  -8  -1   -0.08    0.40
   1  -8  -1    0.10    0.42
  -1  -8  -1    0.00    0.40
   1  -8   1   -0.59    0.36
   1  -8   1   -0.45    0.37
  -2   0   1   -0.10    0.05
   2   0   1   -0.01    0.07
   2   0   1    0.00    0.06
   2   0  -1    0.05    0.06
  -2   0  -1   -0.14    0.06
  -2   0  -1   -0.05    0.05
  -2   1  -1   69.76    1.90
   2   1   1   69.92    1.89
  -2  -1   1   69.99    1.89
  -2   1  -1   70.20    1.96
   2   1   1   68.38    1.88
  -2   1  -1   70.73    1.84
   2  -1  -1   69.29    1.90
   2   1   1   68.17    1.89
  -2   1  -1   70.34    1.89
  -2  -1  -1   69.71    1.90
   2  -1   1   67.46    1.89
   2   1  -1   70.48    1.88
   2  -1   1   71.76    1.91
   2  -1   1   70.19    1.85
  -2  -1  -1   67.75    1.88
  -2  -1  -1   69.73    1.89
  -2   1   1   69.43    1.89
   2  -1   1   69.75    1.97
   2   2   1    0.79    0.19
  -2   2  -1    0.67    0.18
   2  -2  -1    0.37    0.11
  -2   2  -1    0.70    0.12
   2  -2  -1    0.70    0.19
   2  -2  -1    0.49    0.18
  -2   2  -1    0.58    0.19
   2   2   1    0.60    0.11
   2   2   1    0.76    0.12
   2   2   1    0.24    0.18
   2   2  -1    0.21    0.16
   2  -2   1    0.31    0.10
   2   2  -1    0.65    0.11
   2  -2   1    0.62    0.13
  -2   2   1    0.76    0.20
  -2   2   1    0.40    0.11
   2  -2   1    0.48    0.16
  -2  -2  -1    0.18    0.08
   2  -2   1    0.56    0.20
   2   2  -1    0.82    0.20
   2   2  -1    0.52    0.12
  -2   2   1    0.63    0.16
  -2  -2  -1    0.38    0.11
  -2  -2  -1    0.18    0.16
  -2  -3   1   13.54    0.49
   2  -3  -1   13.61    0.74
   2  -3  -1   13.55    0.51
   2   3   1   14.51    0.47
   2   3   1   14.39    0.48
  -2   3  -1   13.80    0.49
  -2  -3   1   14.42    0.75
   2  -3  -1   13.39    0.79
  -2  -3  -1   15.75    0.82
  -2  -3  -1   14.05    0.51
   2  -3   1   13.78    0.79
   2  -3   1   14.29    0.51
  -2  -3  -1   13.67    0.50
   2   3  -1   14.35    0.46
   2  -3   1   14.93    0.75
  -2  -3  -1   14.97    0.77
   2   3  -1   14.26    0.46
  -2   3   1   14.57    0.50
  -2   3   1   14.06    0.52
   2  -4  -1   10.97    0.75
   2  -4  -1   12.44    0.47
   2  -4  -1   12.12    0.44
   2  -4  -1   11.12    0.82
  -2  -4   1   11.16    0.40
  -2  -4   1   11.97    0.39
  -2  -4   1   12.06    0.78
  -2  -4  -1   11.58    0.82
   2  -4   1   12.11    0.43
   2  -4   1   12.00    0.43
  -2   4   1   12.08    0.40
   2  -4   1   13.30    0.89
  -2  -4  -1   12.25    0.42
  -2   4   1   12.20    0.41
   2  -4   1   11.65    0.76
   2  -5  -1    3.84    0.62
  -2  -5   1    4.80    0.63
   2  -5  -1    4.32    0.60
  -2  -5  -1    4.74    0.68
   2  -5   1    4.37    0.60
   2  -5   1    4.16    0.65
  -2  -5  -1    3.32    0.54
   2  -6  -1    4.00    0.71
   2  -6  -1    4.70    0.72
  -2  -6   1    4.43    0.69
   2  -6   1    3.62    0.69
   2  -6   1    3.93    0.65
  -2  -6  -1    3.98    0.67
   2  -7  -1    4.70    0.82
   2  -7  -1    4.68    0.85
   2  -7   1    5.13    0.90
  -2  -7  -1    4.60    0.80
   2  -7   1    4.21    0.76
   2  -8  -1    1.18    0.55
   2  -8  -1    0.66    0.52
   2  -8   1    1.03    0.62
  -2  -8  -1    1.15    0.55
   2  -8   1    0.38    0.50
   3   0   1   -0.02    0.10
   3   0  -1   -0.03    0.09
  -3   0  -1   -0.24    0.09
  -3   0  -1    0.02    0.10
  -3   0   1   -0.13    0.08
   3   0   1   -0.26    0.08
   3   1   1    4.83    0.30
  -3  -1   1    4.76    0.30
  -3   1  -1    5.40    0.31
   3   1   1    4.64    0.28
   3  -1  -1    5.12    0.31
   3   1   1    3.66    0.29
  -3   1  -1    4.22    0.31
  -3  -1  -1    4.54    0.31
   3  -1   1    4.48    0.30
   3  -1   1    4.73    0.31
  -3  -1  -1    4.80    0.30
   3  -1   1    5.16    0.26
   3   1  -1    4.69    0.30
  -3   1   1    4.19    0.29
   3  -2  -1   14.67    0.66
   3   2   1   15.31    0.59
  -3  -2   1   16.12    0.60
   3   2   1   15.79    0.72
   3   2   1   15.12    0.68
   3   2   1   13.96    0.58
   3  -2  -1   16.43    0.75
  -3   2  -1   15.71    0.63
  -3   2  -1   15.48    0.60
  -3   2  -1   15.10    0.69
   3  -2  -1   15.51    0.61
   3  -2   1   15.18    0.72
   3   2  -1   15.34    0.58
   3  -2   1   14.45    0.65
   3   2  -1   14.89    0.68
  -3  -2  -1   15.53    0.61
   3  -2   1   15.25    0.61
  -3  -2  -1   15.22    0.60
  -3  -2  -1   14.24    0.67
   3   2  -1   15.89    0.60
  -3   2   1   15.05    0.60
   3  -2   1   14.93    0.60
   3   3   1   28.33    0.89
   3  -3  -1   28.68    1.15
  -3   3  -1   26.74    0.90
   3   3   1   28.48    0.89
   3  -3  -1   28.14    1.23
   3  -3  -1   27.93    0.92
   3  -3  -1   23.62    0.92
   3   3  -1   28.13    0.89
   3  -3   1   27.05    0.92
   3   3  -1   27.73    0.87
  -3  -3  -1   28.16    1.14
  -3   3   1   27.66    0.91
  -3  -3  -1   28.05    0.93
   3  -3   1   26.97    1.10
   3  -3   1   31.07    1.27
   3  -4  -1    0.10    0.10
   3   4   1    0.11    0.09
  -3  -4   1    0.07    0.10
   3  -4  -1    0.07    0.21
   3   4   1    0.03    0.08
   3  -4  -1   -0.09    0.19
   3  -4  -1    0.14    0.10
   3  -4   1    0.02    0.19
  -3  -4  -1   -0.22    0.18
  -3   4   1   -0.05    0.09
   3   4  -1    0.02    0.08
  -3  -4  -1   -0.02    0.09
   3  -4   1    0.29    0.24
   3  -4   1    0.04    0.10
   3  -4   1    0.16    0.10
   3   4  -1    0.01    0.07
  -3  -5   1    4.58    0.24
   3  -5  -1    4.60    0.63
   3  -5  -1    5.03    0.31
   3  -5  -1    4.35    0.27
  -3  -5   1    4.49    0.23
   3  -5  -1    4.99    0.71
  -3  -5  -1    3.70    0.59
   3  -5   1    4.16    0.27
   3  -5   1    4.21    0.66
  -3   5   1    4.52    0.22
  -3  -5  -1    4.51    0.25
   3  -5   1    4.90    0.27
   3  -5   1    4.81    0.66
   3  -6  -1    0.14    0.30
   3  -6  -1    0.98    0.42
   3  -6   1    0.91    0.45
   3  -6   1    0.06    0.31
  -3  -6  -1    0.46    0.38
   3  -7  -1    4.24    0.84
   3  -7  -1    4.06    0.76
   3  -7   1    4.07    0.74
   3  -7   1    5.09    0.86
  -3  -7  -1    4.22    0.77
   3  -8  -1    0.04    0.40
   3  -8  -1   -0.28    0.41
   3  -8   1    0.27    0.45
   3  -8   1    0.65    0.48
  -4   0  -1    0.03    0.12
   4   0   1    0.15    0.14
   4   0  -1    0.01    0.12
  -4   0  -1   -0.09    0.13
   4   0   1   -0.37    0.10
  -4   0   1    0.21    0.14
   4   1   1   10.40    0.52
   4   1   1   10.27    0.52
  -4   1  -1   11.01    0.56
  -4  -1   1   11.08    0.53
  -4   1  -1   10.55    0.52
   4  -1  -1   10.73    0.53
   4  -1   1   11.98    0.56
  -4  -1  -1   11.26    0.53
  -4  -1  -1   11.31    0.55
  -4   1   1   10.29    0.52
   4   1  -1   11.11    0.52
   4   1  -1   10.74    0.54
   4  -1   1   10.40    0.52
   4  -2  -1    6.36    0.41
   4  -2  -1    5.78    0.39
   4   2   1    5.63    0.40
   4   2   1    5.22    0.36
   4  -2  -1    6.28    0.42
  -4   2  -1    5.17    0.37
  -4  -2   1    6.38    0.39
   4   2   1    6.09    0.38
   4  -2  -1    6.27    0.46
  -4  -2  -1    5.87    0.38
   4  -2   1    6.03    0.40
   4  -2   1    5.22    0.38
   4   2  -1    5.50    0.38
   4   2  -1    6.22    0.37
   4  -2   1    5.81    0.45
   4  -2   1    5.59    0.38
  -4   2   1    6.06    0.40
  -4  -2  -1    5.02    0.38
   4  -3  -1    2.27    0.29
   4   3   1    3.20    0.28
   4  -3  -1    2.26    0.27
  -4  -3   1    2.73    0.27
   4  -3  -1    2.40    0.39
   4  -3  -1    3.35    0.43
   4  -3   1    1.99    0.26
   4  -3   1    2.85    0.37
  -4  -3  -1    2.99    0.29
   4   3  -1    2.61    0.27
   4  -3   1    2.40    0.39
  -4  -3  -1    2.23    0.28
   4  -3   1    2.88    0.31
   4   4   1   15.84    0.62
   4  -4  -1   17.16    0.93
   4  -4  -1   15.35    0.66
   4  -4  -1   15.97    1.00
   4  -4  -1   12.66    0.65
   4  -4   1   16.38    0.90
   4  -4   1   14.87    0.97
   4  -4   1   15.87    0.67
   4   4  -1   16.39    0.61
  -4  -4  -1   15.37    0.89
  -4  -5   1   22.72    0.81
   4  -5  -1   22.83    0.84
  -4   5  -1   23.68    0.82
   4  -5  -1   23.93    0.88
   4  -5  -1   23.96    1.38
   4  -5  -1   21.33    1.22
   4   5   1   23.24    0.74
  -4  -5  -1   22.98    1.25
   4  -5   1   25.32    1.41
   4  -5   1   22.16    1.25
   4  -5   1   22.56    0.84
  -4   5   1   23.87    0.83
  -4  -5  -1   24.33    0.84
   4  -5   1   23.51    0.85
   4   5  -1   23.14    0.71
   4  -6  -1    4.18    0.75
   4  -6  -1    3.60    0.27
   4  -6  -1    2.26    0.55
   4  -6   1    3.53    0.63
   4  -6   1    4.04    0.26
   4  -6   1    4.15    0.73
   4  -7  -1   -0.60    0.31
   4  -7  -1   -0.33    0.34
   4  -7   1    0.81    0.42
   4  -7   1    0.02    0.33
   4  -8  -1   -0.01    0.46
   4  -8  -1    1.08    0.56
   4  -8   1   -0.15    0.39
   4  -8   1    0.64    0.54
  -5   0  -1   -0.11    0.13
  -5   0  -1   -0.06    0.12
   5   0  -1    0.09    0.15
   5   0   1   -0.23    0.13
  -5   0   1    0.14    0.16
   5   0  -1    0.20    0.16
   5   0   1   -0.15    0.14
  -5   1  -1   10.52    0.60
  -5  -1   1   10.72    0.58
   5   1   1   11.26    0.58
  -5   1  -1   10.54    0.58
   5  -1  -1   10.39    0.59
   5  -1  -1   10.97    0.58
   5   1   1   10.27    0.56
  -5  -1  -1    9.04    0.56
  -5  -1  -1   10.40    0.56
   5   1  -1   10.97    0.60
   5  -1   1   10.83    0.59
   5   1  -1   10.51    0.56
   5  -1   1   10.55    0.57
  -5   1   1   11.72    0.59
   5   2   1   21.82    0.88
   5  -2  -1   22.61    0.94
  -5  -2   1   21.21    0.88
   5  -2  -1   22.56    0.91
   5  -2  -1   22.46    0.86
  -5  -2  -1   22.64    0.94
   5  -2   1   22.43    0.97
   5  -2   1   22.96    0.93
   5  -2   1   21.84    0.91
  -5  -2  -1   23.77    0.92
   5   2  -1   20.66    0.86
   5  -2   1   21.74    0.84
   5  -3  -1   31.23    1.22
   5  -3  -1   30.23    1.15
   5  -3  -1   28.96    1.31
   5   3   1   30.03    1.09
  -5  -3   1   29.79    1.10
   5  -3  -1   29.54    1.12
   5   3  -1   30.43    1.08
   5  -3   1   29.43    1.12
  -5  -3  -1   30.15    1.10
   5  -3   1   31.25    1.34
   5  -3   1   29.99    1.19
   5  -3   1   31.45    1.15
   5  -4  -1    0.72    0.31
   5   4   1    1.02    0.21
   5  -4  -1    0.98    0.22
   5  -4  -1    0.79    0.32
   5  -4  -1    0.86    0.22
  -5  -4   1    0.84    0.21
   5   4  -1    1.09    0.20
   5  -4   1    0.58    0.21
   5  -4   1    1.32    0.25
   5  -4   1    0.49    0.25
   5  -4   1    1.16    0.32
  -5  -4  -1    0.93    0.22
   5   5   1    5.32    0.38
   5  -5  -1    5.44    0.71
   5  -5  -1    5.09    0.73
   5  -5  -1    5.92    0.43
  -5  -5   1    4.10    0.36
   5  -5   1    4.85    0.70
   5  -5   1    4.50    0.38
  -5   5   1    5.36    0.41
   5  -5   1    4.59    0.63
   5  -6  -1    2.56    0.59
  -5  -6   1    2.46    0.28
   5  -6  -1    2.32    0.61
   5  -6  -1    3.16    0.32
   5  -6   1    2.75    0.63
   5  -6   1    2.86    0.31
   5  -6   1    2.78    0.60
   5  -7  -1    2.28    0.68
   5  -7  -1    2.51    0.65
   5  -7   1    1.33    0.52
   5  -7   1    1.86    0.66
   5  -8  -1    2.87    0.81
   5  -8  -1    1.57    0.63
   5  -8   1    2.48    0.70
   5  -8   1    2.86    0.89
   6   0  -1    0.24    0.18
   6   0   1   -0.03    0.15
  -6   0   1    0.25    0.19
  -6   0  -1   -0.09    0.18
  -6   1  -1  163.80    4.58
  -6  -1   1  163.93    4.51
   6   1   1  166.65    4.54
   6  -1  -1  168.47    4.55
   6  -1  -1  161.14    4.56
   6  -1   1  160.06    4.54
  -6  -1  -1  159.01    4.51
   6  -1   1  157.97    4.53
   6   1  -1  164.73    4.52
  -6  -1  -1  164.77    4.58
  -6  -2   1   32.91    1.22
   6   2   1   31.07    1.19
   6  -2  -1   31.43    1.22
   6  -2  -1   31.08    1.24
  -6  -2  -1   31.28    1.20
  -6  -2  -1   31.96    1.26
   6  -2   1   31.13    1.24
   6   2  -1   30.49    1.18
   6  -2   1   31.81    1.10
   6  -2   1   32.40    1.24
   6  -2   1   30.99    1.21
   6  -3  -1    0.32    0.19
   6  -3  -1    0.64    0.22
   6  -3  -1   -0.15    0.18
   6   3   1    0.51    0.19
   6  -3  -1    0.40    0.23
  -6  -3   1    0.48    0.20
   6  -3   1    0.39    0.22
  -6  -3  -1    0.32    0.18
   6  -3   1    0.73    0.22
   6  -3   1    0.21    0.18
   6  -3   1    0.74    0.26
   6   3  -1    0.12    0.16
   6  -4  -1    5.36    0.47
   6  -4  -1    7.14    0.53
   6  -4  -1    7.16    0.72
   6  -4  -1    6.52    0.62
   6   4   1    6.14    0.46
  -6  -4   1    6.91    0.51
   6   4  -1    5.81    0.44
   6  -4   1    7.67    0.62
   6  -4   1    7.07    0.69
   6  -4   1    6.37    0.50
   6  -4   1    6.47    0.52
  -6  -4  -1    6.04    0.50
  -6  -5   1    1.89    0.32
   6  -5  -1    2.67    0.37
   6  -5  -1    2.46    0.54
   6  -5  -1    1.91    0.37
   6  -5  -1    1.16    0.37
   6  -5   1    2.28    0.33
   6  -5   1    2.80    0.40
  -6  -5  -1    2.57    0.36
   6  -5   1    2.28    0.53
   6  -5   1    1.78    0.44
   6  -6  -1    0.85    0.46
  -6  -6   1    0.52    0.22
   6  -6  -1    0.68    0.22
   6  -6  -1    0.21    0.30
   6  -6   1    0.71    0.23
   6  -6   1    0.41    0.40
   6  -6   1    0.37    0.34
   6  -7  -1    3.47    0.71
   6  -7  -1    3.55    0.35
   6  -7  -1    4.37    0.89
   6  -7   1    2.89    0.76
   6  -7   1    2.55    0.62
   6  -8  -1   -0.01    0.45
   6  -8  -1    0.50    0.57
   6  -8   1   -0.01    0.49
   6  -8   1   -0.28    0.44
   7   0  -1   -0.20    0.17
  -7   0  -1   -0.17    0.16
   7   0   1    0.02    0.19
   7   1   1  169.74    4.76
   7  -1  -1  173.23    4.79
   7  -1   1  171.06    4.78
   7   1  -1  166.76    4.75
  -7  -1  -1  168.26    4.83
   7  -2  -1   29.27    1.21
   7  -2  -1   25.96    1.14
  -7  -2   1   28.28    1.15
   7   2   1   26.83    1.13
  -7  -2  -1   28.70    1.17
   7   2  -1   27.68    1.14
   7  -2   1   25.64    0.98
   7  -2   1   25.56    1.16
   7  -2   1   27.40    1.16
   7   3   1   -0.09    0.17
   7  -3  -1    0.22    0.18
   7  -3  -1   -0.15    0.17
   7  -3  -1   -0.12    0.16
  -7  -3   1   -0.03    0.19
   7  -3  -1   -0.03    0.20
   7  -3   1   -0.04    0.16
   7  -3   1    0.12    0.22
   7  -3   1   -0.32    0.15
  -7  -3  -1   -0.13    0.19
   7   3  -1   -0.10    0.15
   7  -3   1    0.10    0.20
   7  -4  -1    2.52    0.48
   7  -4  -1    2.24    0.41
   7  -4  -1    2.03    0.35
   7   4   1    3.10    0.41
   7  -4  -1    2.66    0.42
  -7  -4   1    2.98    0.41
  -7  -4  -1    2.38    0.38
   7  -4   1    3.01    0.46
   7  -4   1    1.91    0.37
   7  -4   1    1.89    0.44
   7  -4   1    1.82    0.34
   7   4  -1    2.89    0.38
   7  -5  -1    0.72    0.26
   7  -5  -1    1.37    0.46
   7  -5  -1    0.28    0.28
   7  -5   1    1.13    0.29
   7  -5   1    1.65    0.47
   7  -5   1    0.52    0.29
   7  -6  -1    0.14    0.36
   7  -6  -1    0.07    0.20
   7  -6  -1   -0.12    0.32
   7  -6   1    0.06    0.21
   7  -6   1    0.09    0.34
   7  -6   1   -0.17    0.27
   7  -7  -1    0.74    0.47
   7  -7  -1    0.53    0.22
   7  -7  -1    0.62    0.44
   7  -7   1    1.12    0.52
   7  -7   1    0.72    0.23
   7  -7   1    0.74    0.47
   8   0   1    0.05    0.18
   8   0  -1    0.08    0.20
   8  -1  -1    7.53    0.61
   8   1   1    7.67    0.60
   8  -1   1    6.77    0.59
   8   1  -1    8.31    0.62
   8  -2  -1    3.47    0.49
   8   2   1    3.56    0.48
   8  -2   1    3.22    0.32
   8   2  -1    4.43    0.52
   8  -2   1    2.43    0.40
  -8  -3   1   22.91    1.09
   8  -3  -1   22.72    1.05
   8  -3  -1   23.74    1.12
   8  -3  -1   24.04    1.21
   8  -3  -1   23.83    1.14
   8   3   1   22.60    1.07
   8  -3   1   24.62    1.22
   8   3  -1   23.04    1.07
  -8  -3  -1   23.35    1.10
   8  -3   1   21.77    1.01
   8  -3   1   20.90    1.08
   8  -3   1   24.10    1.15
  -8  -4   1   -0.14    0.21
   8  -4  -1    0.20    0.26
   8  -4  -1    0.02    0.24
   8  -4  -1    0.21    0.23
   8  -4  -1   -0.22    0.23
   8   4   1    0.22    0.21
   8  -4   1   -0.06    0.21
   8  -4   1    0.03    0.23
   8  -4   1    0.08    0.27
  -8  -4  -1   -0.19    0.21
   8   4  -1    0.26    0.22
   8  -4   1   -0.26    0.23
   8  -5  -1    0.22    0.29
   8  -5  -1   -0.04    0.25
   8  -5  -1   -0.17    0.21
   8  -5   1    0.05    0.30
   8  -5   1    0.36    0.30
   8  -5   1    0.19    0.24
   8  -6  -1    0.59    0.44
   8  -6  -1    1.25    0.35
   8  -6  -1    0.65    0.40
   8  -6   1    0.50    0.39
   8  -6   1    0.91    0.31
   8  -6   1    0.34    0.38
   8  -7  -1    0.58    0.47
  -8  -7   1    0.29    0.25
   8  -7  -1   -0.14    0.37
   8  -7  -1    0.28    0.25
   8  -7   1    0.15    0.40
   8  -7   1    0.43    0.45
   8  -7   1    0.33    0.26
   9   0   1    0.46    0.25
   9   0  -1   -0.07    0.23
   9   1   1   38.23    1.53
   9  -1  -1   34.39    1.49
   9  -1   1   34.04    1.49
   9   1  -1   36.96    1.50
   9   2   1    1.18    0.35
   9  -2  -1    1.23    0.35
   9  -2   1    0.47    0.26
   9   2  -1    2.73    0.45
   9  -3  -1    0.15    0.21
   9  -3  -1    0.38    0.25
   9   3   1   -0.22    0.21
   9  -3  -1    0.46    0.24
   9  -3   1    0.51    0.22
   9  -3   1   -0.03    0.19
   9   3  -1    0.60    0.29
   9  -3   1    0.68    0.27
   9  -4  -1    0.21    0.26
   9  -4  -1    0.25    0.27
   9   4   1    0.00    0.23
   9  -4  -1    0.27    0.28
   9   4  -1    0.44    0.25
   9  -4   1    0.13    0.23
   9  -4   1    0.25    0.27
   9  -4   1    0.22    0.24
   9  -5  -1   -0.27    0.26
   9  -5  -1   -0.30    0.25
   9  -5  -1    0.25    0.25
   9  -5   1   -0.27    0.23
   9  -5   1    0.05    0.26
   9  -5   1    0.48    0.37
   9  -6  -1    0.19    0.37
   9  -6  -1    0.43    0.42
   9  -6  -1   -0.18    0.22
   9  -6   1   -0.14    0.35
   9  -6   1    0.03    0.25
   9  -6   1    0.44    0.41
   9  -7  -1    0.13    0.26
  -9  -7   1   -0.21    0.28
   9  -7  -1    0.46    0.49
   9  -7  -1    0.34    0.46
   9  -7   1    0.40    0.42
   9  -7   1   -0.32    0.38
   9  -7   1    0.09    0.26
  10   0  -1   -0.09    0.21
  10   0   1    0.08    0.23
  10  -1  -1    1.16    0.34
  10   1   1    1.20    0.35
  10  -1   1    0.61    0.30
  10   1  -1    1.43    0.35
  10   2   1    9.61    0.76
  10  -2  -1    9.41    0.76
  10   2  -1    9.15    0.75
  10  -2   1    8.78    0.73
  10   3   1    1.26    0.36
  10  -3  -1    1.87    0.45
  10  -3  -1    1.36    0.30
  10  -3  -1    1.69    0.41
  10  -3   1    2.33    0.39
  10  -3   1    1.36    0.37
  10  -3   1    0.84    0.33
  10   3  -1    1.23    0.37
  10  -4  -1   -0.10    0.25
  10  -4  -1    0.21    0.27
  10  -4  -1    0.15    0.27
  10   4   1   -0.05    0.24
  10  -4   1    0.42    0.29
  10   4  -1    0.15    0.26
  10  -4   1    0.25    0.31
  10  -4   1    0.12    0.29
  10  -5  -1    1.62    0.45
  10  -5  -1    1.68    0.53
  10  -5  -1    1.11    0.39
  10  -5   1    0.75    0.38
  10  -5   1    0.99    0.39
  10  -5   1    1.60    0.51
  10  -6  -1    0.24    0.37
  10  -6  -1    0.25    0.36
  10  -6  -1    0.00    0.30
  10  -6   1    0.30    0.33
  10  -6   1   -0.04    0.39
  10  -6   1    0.31    0.40
  10  -7  -1   -0.23    0.39
  10  -7  -1   -0.06    0.30
  10  -7  -1   -0.04    0.41
  10  -7   1    0.31    0.33
  10  -7   1    0.27    0.46
  10  -7   1    0.89    0.54
  11   0   1    0.10    0.24
  11   0  -1   -0.33    0.19
  11  -1  -1    3.53    0.56
  11   1   1    4.62    0.62
  11  -1   1    5.13    0.67
  11   1  -1    6.07    0.73
  11  -2  -1    0.12    0.28
  11   2   1    0.02    0.28
  11   2  -1    0.26    0.26
  11  -2   1   -0.18    0.23
  11  -3  -1    0.39    0.32
  11  -3  -1    0.70    0.26
  11   3   1   -0.25    0.27
  11  -3   1    0.23    0.21
  11   3  -1    0.15    0.28
  11  -3   1    0.23    0.24
  11  -3   1   -0.12    0.28
  11  -4  -1    7.83    0.95
  11  -4  -1    8.38    0.88
  11   4   1    7.14    0.71
  11  -4  -1    5.76    0.70
  11  -4   1    9.06    1.03
  11   4  -1    7.21    0.78
  11  -4   1    6.76    0.81
  11  -4   1    8.29    0.70
  11  -5  -1    7.13    0.84
  11  -5  -1    8.69    1.06
  11  -5  -1    7.70    0.77
  11  -5   1    7.06    0.99
  11  -5   1    7.87    0.78
  11  -5   1    7.52    0.87
  11  -6  -1    0.50    0.44
  11  -6  -1    0.84    0.40
  11  -6  -1    0.23    0.44
  11  -6   1    1.22    0.44
  11  -6   1    0.04    0.42
  11  -6   1   -0.08    0.40
  12   0   1   -0.25    0.24
  12   0  -1   -0.04    0.26
  12   1   1    1.28    0.43
  12  -1  -1    1.93    0.48
  12   1  -1    1.06    0.42
  12  -1   1    1.11    0.41
  12  -2  -1   -0.15    0.27
  12   2   1    0.24    0.34
  12  -2   1    0.11    0.29
  12   2  -1   -0.05    0.27
  12   3   1    1.52    0.44
  12  -3  -1    1.87    0.39
  12  -3  -1    1.27    0.44
  12  -3   1    1.60    0.47
  12  -3   1    1.95    0.49
  12  -3   1    3.09    0.46
  12   3  -1    1.43    0.46
  12  -4  -1    1.13    0.41
  12  -4  -1    1.58    0.43
  12  -4  -1    1.11    0.45
  12  -4   1    1.10    0.45
  12  -4   1    1.63    0.41
  12  -4   1    0.88    0.42
  12  -5  -1    0.15    0.36
  12  -5  -1    0.13    0.34
  12  -5  -1   -0.29    0.28
  12  -5   1    0.23    0.33
  12  -5   1   -0.38    0.30
  12  -5   1    0.19    0.40
  12  -6  -1    0.39    0.50
  12  -6  -1    0.00    0.38
  12  -6  -1    0.30    0.46
  12  -6   1    0.36    0.38
  12  -6   1    0.05    0.41
  12  -6   1   -0.24    0.39
  13   0   1    0.06    0.32
  13   0  -1   -0.12    0.30
  13  -1  -1    0.91    0.43
  13   1   1    2.01    0.54
  13   1  -1    0.77    0.46
  13  -1   1    0.67    0.40
  13  -2  -1    0.37    0.36
  13   2   1    1.54    0.48
  13  -2   1    0.61    0.40
  13   2  -1    0.93    0.44
  13  -3  -1    1.83    0.51
  13  -3  -1    2.34    0.44
  13   3   1    2.37    0.55
  13   3  -1    2.02    0.52
  13  -3   1    2.82    0.57
  13  -3   1    2.07    0.39
  13  -3   1    2.02    0.54
  13  -4  -1    0.24    0.33
  13  -4  -1    0.16    0.33
  13  -4  -1   -0.04    0.29
  13  -4   1    0.15    0.36
  13  -4   1   -0.03    0.27
  13  -4   1    0.68    0.44
  13  -5  -1    5.02    0.91
  13  -5  -1    3.67    0.69
  13  -5  -1    4.22    0.72
  13  -5   1    3.51    0.67
  13  -5   1    3.87    0.66
  13  -5   1    3.57    0.80
  13  -6  -1    0.45    0.45
  13  -6  -1    1.08    0.55
  13  -6  -1    0.98    0.57
  13  -6   1    0.65    0.46
  13  -6   1    0.58    0.55
  14   0  -1   -0.21    0.30
  14   0   1   -0.03    0.32
  14  -1  -1   -0.04    0.35
  14   1   1    0.95    0.44
  14   1  -1    0.06    0.35
  14  -1   1    0.42    0.40
  14   2   1    3.73    0.67
  14  -2  -1    3.48    0.68
  14   2  -1    4.79    0.77
  14  -2   1    3.25    0.64
  14  -3  -1    0.49    0.30
  14   3   1   -0.11    0.33
  14  -3  -1    0.20    0.36
  14   3  -1    0.74    0.47
  14  -3   1    0.04    0.36
  14  -3   1    0.24    0.35
  14  -3   1    0.71    0.29
  14  -4  -1    0.17    0.33
  14  -4  -1    0.23    0.42
  14  -4  -1    0.26    0.32
  14  -4   1   -0.23    0.29
  14  -4   1   -0.25    0.38
  14  -5  -1   -0.16    0.38
  14  -5  -1   -0.40    0.31
  14  -5  -1    0.45    0.46
  14  -5   1    0.98    0.52
  14  -5   1    0.21    0.45
  15   0   1   -0.15    0.32
  15   0  -1    0.23    0.38
  15  -1  -1   -0.15    0.36
  15   1   1    0.05    0.36
  15  -1   1   -0.15    0.37
  15   1  -1    0.09    0.40
  15  -2  -1    1.27    0.49
  15   2   1    1.74    0.56
  15  -2   1    1.09    0.53
  15   2  -1    0.35    0.43
  15  -3  -1    0.42    0.42
  15   3   1    0.85    0.53
  15  -3  -1    0.11    0.27
  15  -3   1    0.68    0.39
  15   3  -1    0.21    0.44
  15  -3   1    1.20    0.53
  15  -4  -1    2.97    0.77
  15  -4  -1    1.99    0.58
  15  -4   1    3.40    0.73
  15  -4   1    3.01    0.73
  15  -5  -1    0.21    0.44
  15  -5  -1    1.45    0.59
  15  -5   1    0.84    0.55
  15  -5   1    0.67    0.49
  16   0  -1   -0.31    0.36
  16   0   1   -0.15    0.44
  16  -1  -1    0.20    0.41
  16   1   1   -0.02    0.41
  16  -1   1   -0.08    0.41
  16   1  -1    0.17    0.44
  16   2   1    1.21    0.53
  16  -2  -1    1.47    0.58
  16   2  -1    0.48    0.45
  16  -2   1    1.30    0.57
  16  -3  -1    0.10    0.41
  16  -3   1    0.14    0.45
  16  -3   1   -0.03    0.37
  16  -4  -1    1.38    0.57
  16  -4  -1    0.79    0.57
  16  -4   1    1.25    0.57
  16  -4   1    0.24    0.45
  17   0   1    0.14    0.49
  17   0  -1   -0.03    0.42
  17   1   1   -0.41    0.49
  17  -1  -1   -0.31    0.47
  17  -1   1   -0.31    0.41
  17   1  -1    0.35    0.48
  17   2   1    0.40    0.44
  17  -2  -1    0.29    0.51
  17   2  -1    0.54    0.47
  17  -2   1   -0.10    0.44
  17  -3  -1    0.62    0.52
  17  -3   1    0.75    0.49
  17  -3   1    0.87    0.54
  18   0  -1    0.01    0.54
  18   0   1    0.85    0.60
  18  -1  -1    0.70    0.60
  18   1   1    0.54    0.61
  18   1  -1    1.11    0.63
  18  -1   1    1.33    0.64
  18  -2  -1    0.54    0.51
  18   2   1    0.11    0.46
  18   2  -1    1.03    0.59
  18  -2   1    0.55    0.51
   0   1   2    0.02    0.05
   0   1   2    0.09    0.06
   0   1  -2    0.15    0.08
   0   1   2    0.01    0.05
   0   1  -2    0.00    0.06
   0  -1  -2    0.04    0.06
   0  -1  -2   -0.03    0.07
   0  -1  -2   -0.04    0.04
   0   1  -2   -0.01    0.04
   0  -1   2   -0.02    0.06
   0  -1   2   -0.03    0.04
   0  -1   2   -0.02    0.04
   0   1  -2    0.00    0.04
   0  -1  -2    0.05    0.06
   0   1   2    0.23    0.06
   0  -2  -2    6.66    0.44
   0  -2   2    7.04    0.27
   0   2  -2    6.70    0.26
   0  -2  -2    6.74    0.28
   0  -2  -2    6.32    0.44
   0   2  -2    5.61    0.43
   0  -2   2    5.57    0.43
   0   2   2    6.37    0.41
   0   2  -2    7.09    0.43
   0   2   2    6.39    0.27
   0   2  -2    6.61    0.25
   0   2   2    7.25    0.29
   0   2   2    6.03    0.43
   0  -3  -2   -0.07    0.06
   0  -3  -2   -0.08    0.14
   0  -3  -2   -0.17    0.13
   0  -3   2   -0.16    0.13
   0   3   2    0.08    0.05
   0   3   2    0.04    0.06
   0  -3   2   -0.08    0.13
   0  -3   2   -0.01    0.04
   0  -3   2    0.01    0.05
   0  -3  -2   -0.06    0.05
   0  -4  -2   93.21    2.45
   0  -4   2  100.45    3.20
   0  -4   2   93.05    2.97
   0  -4  -2   95.07    3.04
   0  -4  -2   97.63    3.18
   0  -5  -2    0.23    0.22
   0  -5   2    0.26    0.26
   0  -5   2    0.19    0.27
   0  -5  -2   -0.23    0.24
   0  -6  -2    0.95    0.38
   0  -6  -2    1.37    0.46
   0  -6   2    0.91    0.40
   0  -6   2    1.06    0.42
   0  -7  -2    0.13    0.36
   0  -7   2   -0.07    0.32
   0  -7   2   -0.20    0.31
   0  -7  -2    0.33    0.36
   0  -8  -2   -0.17    0.38
   0  -8  -2    0.80    0.54
   1   0  -2  144.57    4.17
   1   0   2  147.31    4.15
   1   0   2  181.78    4.16
  -1   0  -2  169.94    4.17
  -1   0   2  170.39    4.19
  -1  -1   2  118.19    3.09
  -1   1  -2  117.55    3.04
  -1  -1   2  116.98    3.06
   1  -1  -2  117.71    3.08
  -1   1  -2  120.95    3.20
   1   1   2  117.91    3.07
   1  -1  -2  124.24    3.12
   1   1   2  119.75    3.09
   1   1   2  118.71    3.17
  -1   1  -2  116.67    3.07
   1   1   2  117.75    3.07
   1  -1  -2  114.80    3.19
  -1   1  -2  119.59    3.08
  -1  -1  -2  114.21    3.17
  -1  -1  -2  120.44    3.08
   1  -1   2  118.30    3.07
   1   1  -2  119.50    3.06
   1  -1   2  119.91    3.08
   1  -1   2  113.92    3.03
  -1   1   2  121.90    3.08
   1  -1   2  116.99    3.20
  -1  -1  -2  116.32    3.07
  -1  -1  -2  120.72    3.09
  -1   1   2  119.94    3.11
  -1   2  -2  989.95   23.65
   1  -2  -2  842.32   24.23
   1   2   2  905.05   23.77
  -1   2  -2  947.81   23.72
   1   2   2 1000.00   23.67
   1   2   2  949.54   23.38
  -1   2  -2  990.27   23.36
  -1  -2   2  971.50   23.66
   1   2   2  918.69   24.23
   1  -2  -2  977.02   23.76
  -1   2  -2  937.01   24.26
   1  -2  -2  972.41   23.41
  -1   2   2  995.47   23.38
   1  -2   2  991.96   23.37
  -1  -2  -2  978.19   23.41
   1   2  -2  822.67   24.21
  -1  -2  -2  999.28   23.67
   1  -2   2  980.09   23.66
  -1   2   2  997.58   23.66
   1  -2   2  928.74   24.27
  -1  -2  -2  950.39   24.26
  -1   2   2  972.10   23.69
   1   2  -2  979.88   23.39
   1   2  -2  928.33   23.77
  -1   2   2  853.69   24.20
   1  -3  -2    6.45    0.51
  -1  -3   2    6.22    0.52
  -1  -3   2    6.19    0.25
  -1  -3   2    6.37    0.26
   1   3   2    6.41    0.25
  -1  -3   2    6.64    0.48
   1   3   2    6.89    0.27
  -1   3  -2    6.35    0.25
   1  -3  -2    6.63    0.29
   1  -3  -2    7.05    0.54
   1  -3   2    5.43    0.51
   1  -3   2    6.33    0.27
  -1  -3  -2    6.25    0.50
  -1   3   2    6.20    0.27
   1  -3   2    5.60    0.46
   1  -3   2    6.76    0.27
  -1  -3  -2    6.44    0.29
  -1  -3  -2    6.33    0.51
  -1  -3  -2    6.52    0.30
  -1   3   2    6.51    0.28
   1  -4  -2    5.85    0.26
  -1  -4   2    5.15    0.58
   1  -4  -2    6.68    0.63
  -1  -4   2    7.20    0.64
   1  -4  -2    5.64    0.54
   1  -4   2    6.33    0.63
  -1  -4  -2    5.74    0.26
  -1  -4  -2    6.09    0.59
  -1  -4  -2    6.56    0.62
  -1  -4  -2    6.37    0.27
   1  -4   2    5.93    0.55
   1  -5  -2    0.83    0.37
  -1  -5   2    1.72    0.44
  -1  -5   2    2.30    0.48
   1  -5  -2    2.09    0.47
   1  -5   2    1.54    0.41
   1  -5   2    1.48    0.41
  -1  -5  -2    0.91    0.32
  -1  -5  -2    2.37    0.49
   1  -6  -2   -0.01    0.29
   1  -6  -2    0.46    0.35
  -1  -6   2    0.14    0.30
   1  -6   2    0.65    0.37
  -1  -6  -2    0.62    0.38
  -1  -6  -2    0.28    0.35
   1  -6   2    0.08    0.29
   1  -7  -2   -0.33    0.34
   1  -7  -2   -0.22    0.32
  -1  -7  -2   -0.43    0.27
  -1  -7  -2   -0.11    0.29
   1  -7   2    0.23    0.36
   1  -7   2   -0.36    0.31
   1  -8  -2    0.03    0.47
   1  -8  -2    1.30    0.62
   1  -8   2    0.31    0.42
  -1  -8  -2   -0.07    0.43
   1  -8   2    1.86    0.61
   2   0   2  368.56    9.42
   2   0   2  373.89    9.41
   2   0  -2  361.03    9.39
  -2   0  -2  372.46    9.42
  -2   0  -2  383.30    9.42
  -2   0   2  375.68    9.41
   2   1   2  447.23   11.28
   2   1   2  442.84   11.50
  -2   1  -2  463.82   11.22
  -2   1  -2  463.18   11.52
   2  -1  -2  468.45   11.52
   2   1   2  446.67   11.68
  -2   1  -2  461.72   11.52
   2   1   2  466.61   11.52
  -2   1  -2  445.33   11.68
  -2  -1   2  462.69   11.50
   2  -1   2  449.48   11.52
  -2  -1  -2  469.27   11.53
   2  -1   2  474.49   11.53
  -2  -1  -2  465.10   11.53
   2   1  -2  464.14   11.50
  -2  -1  -2  442.62   11.28
   2  -1   2  462.58   11.23
  -2   1   2  452.95   11.51
   2  -1   2  448.37   11.70
   2   2   2   57.73    1.61
  -2   2  -2   59.17    1.85
  -2   2  -2   59.81    1.74
   2   2   2   58.26    1.78
   2  -2  -2   59.79    1.88
  -2   2  -2   58.77    1.63
   2  -2  -2   60.38    1.65
   2   2   2   59.38    1.84
  -2   2  -2   57.83    1.64
   2  -2  -2   59.38    1.79
   2   2   2   58.08    1.63
  -2   2   2   57.55    1.64
  -2  -2  -2   60.40    1.85
  -2  -2  -2   55.30    1.77
   2   2  -2   58.05    1.87
   2   2  -2   58.81    1.60
   2  -2   2   58.43    1.64
   2  -2   2   58.10    1.87
   2  -2   2   57.43    1.64
  -2  -2  -2   58.07    1.64
  -2   2   2   59.05    1.84
   2  -2   2   56.45    1.73
   2   2  -2   56.44    1.77
  -2  -2  -2   58.06    1.65
  -2   2   2   60.26    1.68
  -2   3  -2    3.18    0.22
   2   3   2    3.11    0.20
   2  -3  -2    3.12    0.41
   2   3   2    3.40    0.22
  -2  -3   2    2.37    0.20
  -2  -3   2    3.66    0.23
   2  -3  -2    3.04    0.23
   2  -3  -2    2.58    0.40
   2   3  -2    3.14    0.21
   2  -3   2    3.09    0.38
  -2  -3  -2    2.91    0.40
  -2   3   2    3.15    0.23
   2  -3   2    3.15    0.23
  -2  -3  -2    3.39    0.42
  -2   3   2    3.05    0.24
   2  -3   2    3.11    0.43
  -2  -3  -2    3.06    0.24
   2   3  -2    3.32    0.19
   2   4   2    1.41    0.14
   2  -4  -2    1.06    0.33
   2   4   2    1.50    0.13
  -2  -4   2    1.42    0.14
  -2   4  -2    1.32    0.12
   2  -4  -2    1.26    0.16
  -2  -4   2    1.64    0.16
   2  -4  -2    1.19    0.32
   2  -4   2    1.54    0.16
  -2   4   2    1.08    0.15
   2  -4   2    1.48    0.34
  -2  -4  -2    1.23    0.35
   2  -4   2    1.74    0.40
  -2   4   2    1.63    0.18
   2  -4   2    1.54    0.16
  -2  -4  -2    1.52    0.17
  -2  -4  -2    1.62    0.39
  -2  -4  -2    1.93    0.19
   2  -5  -2    0.23    0.09
   2  -5  -2    0.50    0.30
   2  -5  -2    0.48    0.29
   2  -5  -2    0.14    0.10
  -2  -5  -2    0.47    0.29
  -2  -5  -2    0.45    0.28
   2  -5   2   -0.04    0.22
   2  -5   2    0.45    0.27
   2  -6  -2    6.60    0.85
   2  -6  -2    6.55    0.89
   2  -6   2    5.63    0.81
   2  -6   2    5.78    0.76
  -2  -6  -2    4.64    0.75
  -2  -6  -2    5.22    0.76
   2  -7  -2    1.93    0.59
   2  -7  -2    1.96    0.58
  -2  -7  -2    1.50    0.54
   2  -7   2    0.80    0.46
   2  -7   2    1.03    0.51
   2  -8  -2   -0.14    0.42
   2  -8  -2   -0.19    0.37
   2  -8   2   -0.25    0.38
  -2  -8  -2    0.32    0.45
   2  -8   2   -0.26    0.39
   3   0  -2  136.16    3.62
  -3   0   2  139.12    3.62
   3   0   2  136.35    3.63
   3   0   2  134.23    3.63
  -3   0  -2  134.31    3.62
  -3   0  -2  133.09    3.63
   3   1   2  150.86    3.82
  -3  -1   2  143.16    3.80
   3   1   2  139.91    3.81
   3  -1  -2  144.46    3.81
   3   1   2  138.93    3.69
  -3   1  -2  141.79    3.83
  -3   1  -2  146.03    3.82
   3  -1   2  143.39    3.82
  -3   1   2  141.25    3.80
   3   1  -2  141.48    3.79
   3  -1   2  143.64    3.85
  -3  -1  -2  143.56    3.82
   3  -1   2  143.14    3.82
  -3  -1  -2  146.43    3.83
  -3  -1  -2  142.52    3.68
   3  -1   2  143.25    3.62
   3   2   2    1.04    0.17
   3  -2  -2    0.86    0.21
  -3   2  -2    1.40    0.23
  -3  -2   2    0.69    0.15
   3  -2  -2    0.75    0.19
   3  -2  -2    0.72    0.16
  -3   2  -2    0.54    0.15
   3   2   2    0.93    0.20
   3   2   2    1.27    0.23
  -3   2  -2    0.96    0.18
   3   2   2    0.66    0.15
  -3   2  -2    0.88    0.17
   3  -2   2    0.63    0.15
   3   2  -2    0.74    0.14
   3  -2   2    0.67    0.20
  -3   2   2    0.66    0.16
   3  -2   2    0.32    0.14
   3  -2   2    0.77    0.17
  -3  -2  -2    0.93    0.17
  -3  -2  -2    0.90    0.17
  -3  -2  -2    0.73    0.19
   3  -3  -2   22.62    1.00
   3  -3  -2   22.32    0.78
   3  -3  -2   21.52    1.05
   3   3   2   21.49    0.73
  -3   3  -2   21.59    0.76
   3   3   2   21.45    0.75
  -3  -3  -2   16.79    0.73
   3   3  -2   20.71    0.74
   3  -3   2   22.62    0.95
  -3   3   2   22.70    0.81
   3  -3   2   20.38    0.76
   3  -3   2   22.21    0.79
  -3  -3  -2   20.27    0.96
  -3  -3  -2   21.90    0.79
   3  -3   2   22.38    1.06
   3   3  -2   22.21    0.73
   3   4   2    3.51    0.24
   3  -4  -2    3.15    0.52
  -3  -4   2    3.57    0.26
  -3  -4   2    3.65    0.27
   3  -4  -2    3.72    0.50
   3  -4  -2    2.84    0.26
   3  -4   2    2.90    0.26
   3  -4   2    1.80    0.42
  -3  -4  -2    3.84    0.52
  -3  -4  -2    3.07    0.26
   3  -4   2    3.49    0.47
   3   4  -2    3.44    0.25
  -3  -4  -2    3.58    0.29
   3   4  -2    3.35    0.21
   3  -4   2    2.24    0.23
  -3   4   2    2.97    0.27
   3  -5  -2    0.45    0.15
  -3  -5   2    0.37    0.11
   3  -5  -2    0.19    0.27
   3  -5  -2    0.19    0.12
  -3  -5   2    0.22    0.10
   3  -5  -2    0.17    0.25
   3  -5   2    0.19    0.11
   3  -5   2    0.49    0.30
  -3  -5  -2    0.15    0.25
   3  -5   2    0.33    0.12
  -3   5   2    0.33    0.11
  -3  -5  -2    0.45    0.13
   3  -5   2    0.32    0.24
   3  -6  -2    1.32    0.14
   3  -6  -2    1.74    0.50
   3  -6  -2    0.89    0.43
   3  -6  -2    1.31    0.15
   3  -6   2    1.01    0.42
  -3  -6  -2    0.88    0.40
   3  -6   2    0.71    0.37
   3  -7  -2    0.87    0.52
   3  -7  -2    0.45    0.45
   3  -7   2    0.26    0.37
  -3  -7  -2    0.86    0.43
   3  -7   2    0.84    0.42
   3  -8  -2    0.18    0.49
   3  -8  -2   -0.30    0.39
   3  -8   2   -0.13    0.42
  -3  -8  -2    1.12    0.54
   3  -8   2    0.26    0.43
   4   0  -2    2.33    0.28
   4   0   2    1.31    0.22
  -4   0   2    2.24    0.27
  -4   0  -2    2.35    0.28
  -4   0  -2    2.43    0.27
   4   0   2    1.80    0.24
   4  -1  -2    6.33    0.41
  -4   1  -2    7.14    0.44
   4   1   2    6.26    0.41
   4   1   2    6.50    0.42
  -4   1  -2    6.50    0.40
  -4  -1   2    6.03    0.39
   4   1   2    6.61    0.34
   4   1  -2    5.72    0.38
   4  -1   2    7.27    0.43
   4  -1   2    6.24    0.40
  -4  -1  -2    6.46    0.42
  -4   1   2    7.54    0.43
  -4  -1  -2    7.34    0.42
   4  -1   2    6.28    0.29
   4   2   2   23.08    0.85
  -4  -2   2   21.63    0.83
   4   2   2   22.58    0.85
  -4   2  -2   22.36    0.86
  -4   2  -2   22.45    0.79
   4  -2  -2   22.17    0.85
  -4   2  -2   22.73    0.88
   4   2   2   23.39    0.90
   4  -2  -2   22.32    0.87
   4  -2  -2   21.21    0.94
   4   2  -2   22.64    0.86
   4  -2   2   20.94    0.84
   4   2  -2   21.63    0.82
   4  -2   2   21.78    0.86
  -4  -2  -2   22.83    0.88
  -4  -2  -2   21.87    0.86
  -4  -2  -2   22.69    0.86
   4  -2   2   23.15    0.84
   4  -2   2   22.93    0.95
   4  -3  -2    0.71    0.23
   4   3   2    0.12    0.14
   4  -3  -2    0.09    0.17
   4  -3  -2    0.24    0.15
  -4  -3   2    0.10    0.13
  -4  -3  -2    0.26    0.18
   4  -3   2    0.31    0.20
   4   3  -2    0.25    0.13
  -4  -3  -2    0.22    0.15
   4  -3   2    0.06    0.13
   4  -3   2    0.00    0.12
  -4  -3  -2    0.28    0.15
   4  -3   2    0.27    0.17
   4   4   2    7.86    0.42
   4  -4  -2    9.23    0.76
   4  -4  -2    7.30    0.63
   4  -4  -2    7.12    0.44
   4  -4  -2    7.02    0.47
  -4  -4  -2    8.42    0.49
   4  -4   2    5.99    0.42
   4  -4   2    7.04    0.67
   4   4  -2    7.33    0.39
   4  -4   2    7.00    0.61
  -4  -4  -2    7.23    0.63
   4  -4   2    7.77    0.46
  -4   4   2    8.25    0.47
   4  -5  -2    9.50    0.54
   4  -5  -2   11.75    0.95
  -4  -5   2   11.02    0.51
   4  -5  -2   12.47    0.92
  -4  -5   2   10.80    0.52
   4   5   2   12.47    0.48
   4  -5  -2   12.21    0.56
   4  -5   2   11.53    0.55
   4  -5   2   11.06    0.54
  -4   5   2   11.71    0.55
   4  -5   2   10.20    0.90
  -4  -5  -2   11.72    0.54
   4   5  -2   12.16    0.43
   4  -5   2   11.33    0.85
  -4  -5  -2   12.49    0.90
   4  -6  -2    1.99    0.23
   4  -6  -2    1.40    0.48
   4  -6  -2    0.97    0.42
  -4  -6  -2    1.69    0.48
   4  -6   2    2.01    0.58
   4  -6   2    1.96    0.21
   4  -6   2    2.29    0.53
   4  -7  -2    8.25    1.12
   4  -7  -2    7.45    1.00
   4  -7   2    5.28    0.84
   4  -7   2    4.77    0.91
   4  -8  -2    1.05    0.57
   4  -8  -2    0.77    0.55
   4  -8   2    0.17    0.42
   4  -8   2    0.42    0.45
  -5   0  -2  163.82    4.43
   5   0   2  155.91    4.38
  -5   0  -2  160.32    4.39
   5   0  -2  160.88    4.39
  -5   0   2  160.39    4.38
   5   0   2  163.47    4.40
   5  -1  -2   11.56    0.61
   5   1   2   11.13    0.59
  -5  -1   2   11.92    0.60
   5   1   2   10.81    0.48
  -5   1  -2   11.13    0.61
   5   1  -2   11.31    0.60
  -5  -1  -2   11.26    0.59
   5  -1   2   11.94    0.62
   5  -1   2   10.94    0.59
  -5  -1  -2   11.16    0.61
   5   2   2   35.90    1.30
  -5  -2   2   39.23    1.32
  -5   2  -2   38.97    1.36
   5   2   2   36.05    1.30
   5  -2  -2   38.00    1.32
  -5  -2  -2   38.57    1.35
   5  -2   2   39.99    1.35
  -5  -2  -2   38.50    1.33
   5  -2   2   37.13    1.33
   5   2  -2   38.09    1.29
   5  -2   2   37.38    1.39
   5  -2   2   37.35    1.23
   5   3   2   20.47    0.83
   5  -3  -2   18.81    0.86
   5  -3  -2   19.01    1.01
  -5  -3   2   19.96    0.83
   5  -3  -2   19.27    0.83
   5  -3  -2   17.78    0.90
  -5  -3  -2   19.16    0.85
  -5  -3  -2   18.27    0.81
   5  -3   2   18.90    0.84
   5  -3   2   20.29    1.02
   5   3  -2   18.61    0.78
   5  -3   2   19.43    0.85
   5  -3   2   18.33    0.86
   5  -4  -2    0.08    0.16
   5  -4  -2    0.27    0.24
   5  -4  -2    0.33    0.20
  -5  -4   2    0.20    0.16
   5   4   2   -0.02    0.13
   5  -4  -2    0.09    0.22
  -5  -4  -2    0.09    0.16
   5  -4   2    0.05    0.20
  -5  -4  -2   -0.02    0.16
   5  -4   2    0.11    0.16
   5   4  -2    0.04    0.12
   5  -4   2   -0.02    0.18
   5  -4   2    0.11    0.15
   5  -5  -2    0.05    0.16
   5  -5  -2   -0.15    0.13
   5  -5  -2   -0.22    0.20
  -5  -5   2    0.02    0.14
   5  -5  -2   -0.01    0.24
   5  -5   2    0.08    0.23
  -5  -5  -2    0.01    0.13
  -5   5   2   -0.03    0.15
   5  -5   2   -0.12    0.13
   5  -5   2    0.06    0.16
   5  -5   2   -0.13    0.22
   5  -6  -2    1.69    0.54
  -5  -6   2    2.23    0.27
   5  -6  -2    0.60    0.42
   5  -6  -2    1.83    0.26
   5  -6   2    2.28    0.29
   5  -6   2    2.18    0.58
   5  -6   2    2.17    0.49
   5  -7  -2    0.06    0.38
   5  -7  -2    0.56    0.46
   5  -7   2    0.37    0.42
   5  -7   2    0.01    0.36
   5  -8  -2    0.12    0.44
   5  -8  -2    0.13    0.46
   5  -8   2    0.66    0.51
   5  -8   2   -0.19    0.40
   6   0   2   73.46    2.36
  -6   0  -2   78.33    2.42
   6   0  -2   79.01    2.38
  -6   1  -2   17.61    0.86
   6  -1  -2   17.14    0.83
   6   1   2   18.55    0.85
  -6  -1   2   18.51    0.84
   6  -1   2   17.66    0.85
   6   1  -2   17.53    0.83
  -6  -1  -2   17.56    0.86
   6  -1   2   16.80    0.83
  -6  -1  -2   17.96    0.84
   6   2   2   27.33    1.11
   6  -2  -2   29.41    1.15
  -6  -2   2   28.71    1.13
  -6   2  -2   26.30    1.13
  -6  -2  -2   27.35    1.10
   6  -2   2   27.69    1.12
   6   2  -2   27.63    1.09
   6  -2   2   28.81    1.00
   6  -2   2   28.54    1.15
  -6  -2  -2   25.82    1.13
   6  -2   2   29.51    1.16
   6   3   2   33.80    1.29
  -6  -3   2   36.18    1.33
   6  -3  -2   33.83    1.37
   6  -3  -2   38.37    1.41
   6  -3  -2   36.09    1.52
   6  -3  -2   37.14    1.35
  -6  -3  -2   34.79    1.36
   6  -3   2   34.87    1.33
   6   3  -2   35.63    1.29
   6  -3   2   36.82    1.36
   6  -3   2   36.11    1.33
  -6  -3  -2   36.36    1.34
   6  -3   2   35.01    1.49
   6  -4  -2    5.47    0.69
   6  -4  -2    4.66    0.43
  -6  -4   2    4.97    0.45
   6  -4  -2    5.18    0.50
   6  -4  -2    5.17    0.61
   6   4   2    4.58    0.42
   6  -4   2    5.01    0.47
   6  -4   2    4.22    0.61
   6   4  -2    4.91    0.41
   6  -4   2    5.07    0.46
  -6  -4  -2    5.21    0.47
   6  -4   2    6.08    0.63
   6  -5  -2    8.22    0.83
   6  -5  -2    8.28    0.55
  -6  -5   2    7.35    0.53
   6  -5  -2    5.81    0.72
   6  -5   2    7.90    0.92
   6  -5   2    7.55    0.54
   6  -5   2    6.55    0.77
  -6  -5  -2    7.48    0.59
   6  -6  -2    0.96    0.25
  -6  -6   2    1.37    0.28
   6  -6  -2    1.67    0.52
   6  -6  -2    1.28    0.51
   6  -6   2    1.64    0.55
   6  -6   2    0.41    0.34
   6  -6   2    1.46    0.28
   6  -7  -2    1.22    0.25
   6  -7  -2    0.50    0.46
   6  -7  -2    1.07    0.54
   6  -7   2    2.40    0.68
   6  -7   2    0.74    0.48
   6  -8  -2    0.30    0.48
   6  -8  -2    0.17    0.51
   6  -8   2   -0.33    0.42
   6  -8   2   -0.45    0.41
   7   0   2   27.66    1.16
  -7   0  -2   25.15    1.16
   7   0  -2   27.93    1.16
   7   1   2   49.20    1.74
   7  -1  -2   49.25    1.74
  -7   1  -2   50.44    1.79
   7  -1   2   47.16    1.73
   7   1  -2   45.79    1.68
  -7  -1  -2   48.78    1.77
   7  -2  -2    1.58    0.37
   7  -2  -2    1.69    0.34
   7   2   2    2.07    0.34
  -7  -2   2    1.49    0.32
   7  -2   2    1.98    0.36
   7  -2   2    1.87    0.26
   7   2  -2    2.21    0.35
  -7  -2  -2    2.01    0.35
  -7  -2  -2    1.38    0.33
   7  -2   2    1.92    0.37
   7  -2   2    1.47    0.29
   7  -3  -2    0.48    0.26
   7  -3  -2    0.33    0.20
  -7  -3   2    0.23    0.21
   7  -3  -2    0.12    0.18
   7   3   2   -0.03    0.16
   7  -3  -2    0.26    0.21
   7  -3   2    0.36    0.24
   7  -3   2    0.44    0.25
  -7  -3  -2   -0.34    0.17
   7  -3   2    0.18    0.18
  -7  -3  -2    0.12    0.21
   7   3  -2    0.43    0.21
   7  -3   2    0.16    0.20
   7  -4  -2    1.23    0.35
   7  -4  -2    1.46    0.35
  -7  -4   2    1.28    0.32
   7   4   2    1.88    0.33
   7  -4  -2    1.28    0.31
   7  -4  -2    1.43    0.40
   7  -4   2    1.50    0.34
   7   4  -2    1.19    0.27
  -7  -4  -2    1.46    0.33
   7  -4   2    1.25    0.33
   7  -4   2    1.92    0.44
   7  -4   2    1.02    0.30
   7  -5  -2    3.56    0.62
   7  -5  -2    2.48    0.38
   7  -5  -2    3.57    0.66
   7  -5   2    3.29    0.44
   7  -5   2    2.97    0.53
   7  -5   2    3.39    0.67
  -7  -6   2   -0.10    0.21
   7  -6  -2    0.50    0.23
   7  -6  -2    0.88    0.49
   7  -6  -2    0.22    0.36
   7  -6   2    0.45    0.25
   7  -6   2    0.20    0.38
   7  -6   2    0.70    0.38
   7  -7  -2   -0.31    0.16
   7  -7  -2   -0.63    0.32
   7  -7  -2   -0.06    0.38
   7  -7   2    0.24    0.20
   7  -7   2    0.20    0.38
   7  -7   2   -0.01    0.33
   8   0  -2   66.49    2.20
  -8   0  -2   63.10    2.24
   8   0   2   61.76    2.18
  -8   1  -2    1.47    0.36
   8  -1  -2    1.55    0.34
   8   1   2    1.60    0.35
   8  -1   2    1.31    0.32
   8   1  -2    1.50    0.33
  -8  -1  -2    1.67    0.37
   8  -2  -2    0.31    0.24
   8   2   2    0.39    0.24
   8  -2   2    0.46    0.17
   8  -2   2    0.50    0.24
   8   2  -2    0.31    0.24
  -8  -2  -2    0.05    0.21
   8  -3  -2   11.13    0.75
   8   3   2    8.97    0.66
   8  -3  -2   10.10    0.67
   8  -3  -2    9.52    0.75
   8  -3  -2   11.80    0.82
  -8  -3   2   10.52    0.72
  -8  -3  -2   10.47    0.74
  -8  -3  -2   10.38    0.73
   8  -3   2   10.35    0.75
   8  -3   2    9.87    0.63
   8  -3   2   11.03    0.79
   8   3  -2   11.26    0.69
   8  -3   2   10.64    0.74
   8  -4  -2   -0.04    0.22
   8  -4  -2    0.30    0.27
   8  -4  -2   -0.08    0.23
   8  -4  -2   -0.06    0.26
  -8  -4   2    0.01    0.22
   8   4   2    0.11    0.22
  -8  -4  -2   -0.03    0.23
   8  -4   2   -0.31    0.19
   8  -4   2   -0.13    0.20
   8  -4   2    0.09    0.26
   8   4  -2    0.14    0.22
   8  -4   2    0.04    0.23
   8  -5  -2    0.87    0.31
   8  -5  -2    0.47    0.36
   8  -5  -2    2.16    0.52
   8  -5   2    1.02    0.32
   8  -5   2    0.60    0.35
   8  -5   2    1.50    0.49
   8  -6  -2    0.06    0.23
   8  -6  -2    0.17    0.41
   8  -6  -2   -0.22    0.33
   8  -6   2    0.28    0.37
   8  -6   2    0.16    0.35
   8  -6   2    0.29    0.26
   8  -7  -2   -0.18    0.38
  -8  -7   2    0.04    0.25
   8  -7  -2    0.08    0.24
   8  -7  -2   -0.15    0.38
   8  -7   2    0.33    0.25
   8  -7   2   -0.14    0.30
   8  -7   2   -0.12    0.36
   9   0   2   22.04    1.11
   9   0  -2   20.85    1.08
  -9   0  -2   19.23    1.10
   9   1   2    0.65    0.26
   9  -1  -2   -0.20    0.19
  -9  -1  -2    0.39    0.29
   9  -1   2    0.30    0.25
   9   1  -2    0.34    0.24
   9   2   2    2.72    0.43
   9  -2  -2    2.78    0.46
   9  -2   2    3.11    0.34
  -9  -2  -2    2.54    0.48
   9  -2   2    1.66    0.38
   9   2  -2    2.07    0.42
   9   3   2    4.60    0.58
   9  -3  -2    4.78    0.53
   9  -3  -2    4.27    0.59
   9  -3  -2    4.11    0.57
   9  -3   2    4.59    0.59
   9  -3   2    5.17    0.63
   9   3  -2    4.80    0.55
   9  -3   2    3.84    0.46
   9  -4  -2    1.51    0.37
   9  -4  -2    2.79    0.55
   9   4   2    1.93    0.39
   9  -4  -2    1.46    0.36
   9  -4   2    1.78    0.48
   9  -4   2    1.43    0.35
   9   4  -2    1.55    0.35
   9  -4   2    1.40    0.37
   9  -5  -2    0.79    0.39
   9  -5  -2    1.32    0.37
   9  -5  -2    0.48    0.34
   9  -5   2    0.65    0.43
   9  -5   2    1.38    0.37
   9  -5   2    0.35    0.28
   9  -6  -2    0.07    0.38
   9  -6  -2   -0.04    0.24
   9  -6  -2   -0.09    0.34
   9  -6   2    0.38    0.37
   9  -6   2    0.02    0.26
   9  -6   2    0.47    0.40
   9  -7  -2    0.39    0.45
   9  -7  -2   -0.68    0.34
  -9  -7   2   -0.11    0.27
   9  -7  -2    0.15    0.28
   9  -7   2   -0.04    0.25
   9  -7   2    0.22    0.35
   9  -7   2   -0.44    0.37
  10   0   2    3.40    0.52
  10   0  -2    3.89    0.54
  10   1   2   -0.12    0.19
  10  -1  -2   -0.04    0.21
  10  -1   2   -0.04    0.18
  10   1  -2    0.18    0.25
  10  -2  -2    0.19    0.24
  10   2   2   -0.10    0.24
  10  -2   2    0.41    0.26
  10   2  -2   -0.38    0.17
  10  -2   2    0.27    0.16
  10   3   2    1.02    0.33
  10  -3  -2    1.01    0.38
  10  -3  -2    0.77    0.28
  10  -3   2    1.23    0.31
  10  -3   2    1.46    0.38
  10   3  -2    1.18    0.36
  10  -3   2    0.96    0.37
  10  -4  -2    0.87    0.34
  10  -4  -2    1.48    0.44
  10  -4  -2    0.67    0.33
  10   4   2    1.33    0.37
  10  -4   2    1.17    0.39
  10  -4   2    1.41    0.42
  10  -4   2    1.20    0.36
  10   4  -2    1.51    0.36
  10  -5  -2    0.27    0.32
  10  -5  -2   -0.24    0.26
  10  -5  -2    0.30    0.38
  10  -5   2   -0.03    0.27
  10  -5   2   -0.27    0.25
  10  -5   2    0.20    0.29
  10  -6  -2    1.17    0.55
  10  -6  -2    0.54    0.40
  10  -6  -2    0.91    0.38
  10  -6   2    1.25    0.57
  10  -6   2    0.35    0.34
  10  -6   2    1.12    0.50
  10  -7  -2    0.55    0.49
  10  -7  -2   -0.41    0.42
  10  -7  -2    0.43    0.34
 -10  -7   2   -0.08    0.34
  10  -7   2    0.33    0.32
  10  -7   2    0.77    0.60
  10  -7   2    0.08    0.36
  11   0  -2    2.44    0.50
  11   0   2    1.83    0.42
  11  -1  -2    0.74    0.33
  11   1   2    0.37    0.29
  11   1  -2    0.34    0.25
  11  -1   2    0.52    0.30
  11  -2  -2    0.18    0.29
  11   2   2    0.01    0.28
  11  -2   2    0.05    0.16
  11  -2   2    0.13    0.26
  11   2  -2    0.24    0.30
  11  -3  -2   15.19    0.86
  11  -3  -2   15.17    1.02
  11   3   2   14.97    0.99
  11  -3   2   14.48    0.82
  11   3  -2   15.37    1.00
  11  -3   2   15.72    1.03
  11  -3   2   15.41    1.05
  11  -4  -2    6.01    0.74
  11   4   2    6.89    0.78
  11  -4  -2    7.77    0.93
  11  -4  -2    5.51    0.68
  11  -4   2    5.90    0.76
  11   4  -2    6.11    0.81
  11  -4   2    6.32    0.83
  11  -4   2    5.65    0.67
  11  -5  -2   -0.14    0.31
  11  -5  -2    0.72    0.40
  11  -5  -2    0.17    0.31
  11  -5   2    0.30    0.33
  11  -5   2    0.55    0.40
  11  -5   2    0.41    0.34
  11  -6  -2    0.58    0.42
  11  -6  -2   -0.05    0.41
  11  -6  -2    1.13    0.41
  11  -6   2    1.50    0.60
  11  -6   2    0.25    0.34
  11  -6   2    0.75    0.47
  12   0   2    0.18    0.31
  12   0  -2   -0.19    0.26
  12   1   2    0.65    0.37
  12  -1  -2    0.87    0.37
  12   1  -2    0.27    0.31
  12  -1   2    0.93    0.40
  12  -2  -2   -0.27    0.30
  12   2   2    0.45    0.32
  12  -2   2    0.08    0.32
  12  -2   2    0.39    0.21
  12   2  -2    0.88    0.41
  12  -3  -2    1.83    0.39
  12  -3  -2    0.16    0.37
  12   3   2    2.26    0.53
  12   3  -2    1.53    0.44
  12  -3   2    1.24    0.32
  12  -3   2    1.54    0.45
  12  -3   2    1.71    0.50
  12  -4  -2    1.05    0.44
  12  -4  -2    0.81    0.41
  12  -4  -2    0.32    0.30
  12  -4   2    1.31    0.45
  12  -4   2    1.44    0.45
  12  -4   2    0.51    0.32
  12  -5  -2    0.01    0.34
  12  -5  -2   -0.48    0.28
  12  -5  -2    0.04    0.36
  12  -5   2   -0.42    0.28
  12  -5   2   -0.13    0.39
  12  -5   2    0.14    0.34
  12  -6  -2    6.88    1.09
  12  -6  -2    4.47    0.75
  12  -6  -2    4.51    0.73
  12  -6   2    3.93    0.88
  12  -6   2    5.11    0.75
  12  -6   2    5.49    0.80
  13   0   2   -0.22    0.28
  13   0  -2   -0.21    0.31
  13  -1  -2   -0.09    0.34
  13   1   2   -0.27    0.27
  13   1  -2   -0.30    0.29
  13  -1   2    0.05    0.32
  13  -2  -2   -0.50    0.28
  13   2   2   -0.21    0.29
  13   2  -2    0.00    0.31
  13  -2   2   -0.32    0.28
  13  -2   2   -0.07    0.17
  13   3   2    1.24    0.46
  13  -3  -2    2.65    0.59
  13  -3  -2    2.01    0.43
  13  -3   2    2.66    0.57
  13  -3   2    0.99    0.45
  13  -3   2    2.64    0.43
  13   3  -2    2.91    0.57
  13  -4  -2    6.40    0.82
  13  -4  -2    5.97    0.76
  13  -4  -2    4.96    0.80
  13  -4   2    5.07    0.66
  13  -4   2    5.11    0.81
  13  -4   2    5.36    0.80
  13  -5  -2    5.44    0.82
  13  -5  -2    4.10    0.80
  13  -5  -2    4.90    0.77
  13  -5   2    4.01    0.69
  13  -5   2    4.02    0.82
  13  -6  -2    4.40    0.82
  13  -6  -2    3.66    0.88
  13  -6  -2    5.38    0.81
  13  -6   2    3.48    0.86
  13  -6   2    4.87    0.77
  14   0   2   -0.26    0.32
  14   0  -2    0.09    0.38
  14  -1  -2    0.43    0.43
  14   1   2    0.68    0.42
  14   1  -2   -0.10    0.38
  14  -1   2    1.00    0.49
  14   2   2    2.94    0.68
  14  -2  -2    2.67    0.67
  14  -2   2    2.81    0.63
  14  -2   2    2.70    0.39
  14   2  -2    1.62    0.54
  14  -3  -2   -0.31    0.24
  14   3   2   -0.09    0.37
  14  -3  -2   -0.09    0.31
  14  -3   2    0.35    0.39
  14  -3   2   -0.20    0.26
  14   3  -2   -0.38    0.34
  14  -4  -2    2.32    0.60
  14  -4  -2    1.96    0.58
  14  -4  -2    2.14    0.52
  14  -4   2    2.11    0.60
  14  -4   2    2.98    0.67
  14  -5  -2    0.76    0.49
  14  -5  -2    0.51    0.47
  14  -5  -2    0.62    0.46
  14  -5   2    1.95    0.68
  14  -5   2    1.44    0.56
  15   0  -2    0.33    0.43
  15   0   2    0.19    0.43
  15   1   2    0.33    0.44
  15  -1  -2    0.31    0.41
  15   1  -2    0.69    0.52
  15  -1   2   -0.04    0.41
  15   2   2    0.16    0.39
  15  -2  -2    0.48    0.42
  15  -2   2    0.75    0.48
  15   2  -2    0.95    0.49
  15  -3  -2    2.36    0.49
  15  -3  -2    2.48    0.63
  15   3   2    2.16    0.61
  15   3  -2    1.28    0.50
  15  -3   2    1.51    0.55
  15  -3   2    2.83    0.66
  15  -4  -2    0.29    0.44
  15  -4  -2    1.43    0.51
  15  -4  -2    1.27    0.53
  15  -4   2    1.13    0.53
  15  -4   2    1.11    0.57
  15  -5  -2   -0.15    0.36
  15  -5  -2    0.06    0.47
  15  -5   2   -0.62    0.40
  15  -5   2    0.47    0.49
  16   0   2    5.63    0.94
  16   0  -2    4.95    0.89
  16  -1  -2    1.09    0.53
  16   1   2    0.59    0.50
  16   1  -2    0.03    0.45
  16  -1   2   -0.28    0.36
  16   2   2    8.44    1.04
  16  -2  -2    6.83    0.97
  16   2  -2    5.31    0.85
  16  -2   2    8.78    1.13
  16  -3  -2    2.31    0.64
  16  -3   2    2.51    0.62
  16  -3   2    1.88    0.66
  16  -4  -2    0.32    0.37
  16  -4  -2    0.81    0.55
  16  -4   2   -0.26    0.43
  16  -4   2    0.22    0.44
  17   0   2    0.82    0.50
  17   0  -2    0.65    0.53
  17  -1  -2    3.57    0.80
  17   1   2    2.67    0.71
  17  -1   2    3.59    0.83
  17   1  -2    3.44    0.81
  17  -2  -2    0.98    0.52
  17   2   2    0.40    0.48
  17   2  -2    1.28    0.57
  17  -2   2    0.08    0.45
  17  -3  -2    0.91    0.56
  17  -3   2    0.65    0.52
  17  -3   2    1.17    0.63
  18   0  -2   -0.16    0.44
  18   0   2    0.35    0.51
  18  -1  -2   -0.24    0.52
  18   1   2   -0.14    0.51
  18  -1   2   -0.17    0.50
  18   1  -2    0.08    0.54
   0   0   3   -0.04    0.06
   0   0   3    0.04    0.05
   0   0  -3   -0.07    0.05
   0   0  -3    0.05    0.05
   0  -1   3    0.03    0.06
   0   1   3    0.03    0.06
   0  -1   3   -0.02    0.06
   0  -1  -3    0.10    0.08
   0  -1  -3   -0.04    0.05
   0  -1  -3    0.08    0.07
   0   1  -3   -0.01    0.05
   0   1   3   -0.06    0.05
   0   1  -3   -0.12    0.06
   0   1   3   -0.02    0.05
   0  -1  -3   -0.11    0.06
   0   1  -3    0.07    0.07
   0  -2  -3   19.15    0.83
   0   2  -3   19.02    0.62
   0   2   3   19.50    0.66
   0  -2   3   19.35    0.65
   0  -2   3   19.19    0.84
   0   2  -3   20.13    0.85
   0   2   3   19.33    0.64
   0  -2  -3   20.04    0.66
   0   2  -3   20.11    0.65
   0   2  -3   19.53    0.78
   0   2   3   19.26    0.79
   0  -2  -3   19.79    0.82
   0   2   3   19.74    0.81
   0  -3  -3   -0.01    0.17
   0  -3   3    0.03    0.08
   0  -3  -3   -0.07    0.07
   0  -3   3   -0.04    0.15
   0   3   3   -0.03    0.07
   0  -3   3    0.07    0.17
   0  -3   3   -0.05    0.06
   0  -3  -3   -0.03    0.07
   0   3  -3   -0.07    0.06
   0   3   3   -0.07    0.07
   0   3  -3    0.05    0.07
   0  -3  -3   -0.05    0.16
   0  -4   3  185.34    4.58
   0  -4  -3  182.26    5.18
   0   4   3  181.48    4.60
   0  -4   3  175.96    4.58
   0  -4   3  183.20    5.39
   0  -4  -3  179.18    5.36
   0  -4  -3  181.33    4.65
   0  -4  -3  185.13    4.69
   0  -4   3  180.44    5.09
   0   4   3  181.87    4.59
   0  -5   3   -0.28    0.21
   0  -5   3   -0.04    0.22
   0  -5  -3    0.13    0.24
   0  -5  -3   -0.13    0.19
   0  -6   3    3.13    0.62
   0  -6   3    3.75    0.61
   0  -6  -3    5.29    0.79
   0  -6  -3    4.09    0.71
   0  -7  -3   -0.17    0.32
   0  -7  -3    0.13    0.37
   0  -8  -3    1.60    0.65
   0  -8  -3    0.52    0.49
  -1   0  -3   -0.09    0.06
   1   0  -3    0.16    0.08
  -1   0  -3   -0.20    0.04
  -1   0   3   -0.03    0.07
  -1   0   3    0.02    0.06
   1   0   3   -0.04    0.06
   1   0   3   -0.13    0.06
   1   0  -3   -0.09    0.05
  -1   1  -3   28.18    0.92
  -1   1  -3   29.87    0.88
   1   1   3   29.12    0.89
   1  -1  -3   30.16    0.93
  -1   1  -3   27.50    0.85
   1  -1  -3   29.59    0.92
   1   1   3   29.14    0.90
   1  -1  -3   29.03    0.88
  -1  -1   3   27.91    0.90
   1   1   3   28.57    0.90
   1   1   3   28.53    0.87
  -1  -1   3   27.97    0.86
  -1   1  -3   29.67    0.89
  -1  -1  -3   27.87    0.89
   1  -1   3   28.45    0.89
  -1  -1  -3   27.33    0.88
   1   1  -3   29.20    0.86
   1   1  -3   28.35    0.89
  -1  -1  -3   28.77    0.90
   1  -1   3   28.86    0.87
   1  -1   3   28.54    0.92
  -1   1   3   27.94    0.91
  -1  -1  -3   29.11    0.90
  -1   1   3   28.17    0.88
  -1   2  -3  807.82   21.23
   1  -2  -3  835.94   20.73
   1   2   3  861.29   20.74
   1  -2  -3  836.52   20.50
  -1  -2   3  842.88   20.74
   1   2   3  836.15   20.47
  -1   2  -3  825.99   20.72
   1   2   3  815.31   20.71
   1  -2  -3  779.96   21.23
  -1   2  -3  854.81   20.71
   1  -2  -3  849.82   20.78
  -1   2  -3  838.68   20.44
   1   2   3  835.16   21.21
  -1  -2  -3  843.13   20.73
   1   2  -3  754.56   21.22
   1  -2   3  816.11   21.25
  -1   2   3  813.90   20.76
   1  -2   3  858.89   20.73
   1   2  -3  869.08   20.48
  -1  -2  -3  827.90   20.75
  -1  -2  -3  852.57   20.50
  -1   2   3  857.98   20.72
   1   2  -3  817.92   20.69
  -1   2   3  775.46   21.19
  -1  -2  -3  831.47   21.23
   1  -2   3  855.82   20.43
  -1   3  -3   25.21    0.76
   1  -3  -3   25.22    1.12
  -1  -3   3   25.18    0.78
   1  -3  -3   24.52    1.08
   1   3   3   24.41    0.78
   1   3   3   26.04    0.77
  -1  -3   3   24.09    0.75
  -1   3  -3   23.63    0.75
   1  -3  -3   24.83    0.79
   1   3  -3   24.06    0.72
  -1  -3  -3   25.23    1.08
  -1   3   3   24.10    0.77
   1  -3   3   24.51    1.11
   1  -3   3   25.02    0.78
  -1  -3  -3   25.43    0.80
   1  -3   3   24.22    0.76
  -1  -3  -3   25.06    1.11
  -1   3   3   24.93    0.80
   1  -3   3   24.88    1.02
   1  -4  -3   47.63    1.92
   1   4   3   46.09    1.29
   1  -4  -3   47.70    1.84
   1  -4  -3   47.78    1.37
   1   4   3   47.28    1.30
  -1  -4   3   46.40    1.29
  -1  -4   3   47.68    1.29
   1  -4   3   47.46    1.31
   1  -4   3   44.96    1.88
  -1  -4  -3   48.96    1.90
  -1   4   3   46.12    1.31
  -1  -4  -3   48.78    1.85
  -1  -4  -3   48.78    1.36
   1  -4   3   49.74    1.31
  -1   4   3   48.35    1.33
   1  -4   3   49.14    1.78
  -1  -4  -3   49.05    1.38
   1  -5  -3    0.63    0.33
   1  -5  -3    2.41    0.17
   1  -5  -3    1.77    0.45
   1  -5   3    1.41    0.39
   1  -5   3    1.29    0.41
  -1  -5  -3    2.68    0.51
  -1  -5  -3    1.75    0.15
  -1  -5  -3    2.00    0.46
   1  -6  -3    1.00    0.41
   1  -6  -3    1.39    0.45
   1  -6   3    1.84    0.52
  -1  -6  -3    2.77    0.58
   1  -6   3    1.50    0.46
  -1  -6  -3    2.11    0.55
   1  -7  -3    0.20    0.38
   1  -7  -3   -0.02    0.35
  -1  -7  -3    0.29    0.39
   1  -7   3   -0.14    0.33
  -1  -7  -3   -0.21    0.25
   1  -7   3   -0.01    0.35
   1  -8  -3    1.23    0.59
   1  -8  -3    2.35    0.74
  -1  -8  -3    0.84    0.56
  -1  -8  -3    0.90    0.55
   2   0   3   -0.10    0.06
  -2   0  -3   -0.05    0.07
  -2   0   3    0.05    0.09
  -2   0   3    0.09    0.08
  -2   0  -3    0.01    0.08
   2   0   3   -0.01    0.09
   2   0  -3    0.25    0.10
  -2   0  -3    0.02    0.03
   2   1   3  324.40    8.23
   2  -1  -3  325.20    8.22
  -2   1  -3  321.30    8.22
   2   1   3  325.55    8.03
   2   1   3  321.39    8.21
   2   1   3  324.18    8.29
  -2   1  -3  326.41    7.97
  -2   1  -3  311.60    8.22
  -2  -1   3  317.44    8.20
  -2  -1   3  320.77    8.25
  -2   1  -3  325.13    8.32
  -2  -1  -3  334.85    8.24
   2  -1   3  320.49    8.23
  -2   1   3  330.32    8.28
   2  -1   3  329.86    8.22
  -2   1   3  323.38    8.22
   2  -1   3  322.76    7.96
  -2  -1  -3  330.23    8.24
  -2  -1  -3  321.85    8.04
   2   1  -3  316.27    8.20
   2  -1   3  314.94    8.33
  -2  -2   3    0.04    0.10
   2  -2  -3   -0.07    0.10
   2  -2  -3    0.01    0.13
  -2   2  -3   -0.20    0.11
  -2  -2   3    0.02    0.09
  -2   2  -3   -0.13    0.10
   2   2   3    0.03    0.14
   2   2   3   -0.07    0.11
   2   2   3    0.09    0.10
   2  -2  -3    0.04    0.10
   2   2   3    0.11    0.09
  -2   2  -3   -0.07    0.09
  -2   2  -3    0.15    0.10
   2   2  -3   -0.04    0.08
  -2  -2  -3   -0.04    0.11
  -2   2   3   -0.09    0.09
  -2  -2  -3    0.04    0.10
   2  -2   3   -0.21    0.08
   2  -2   3   -0.04    0.13
  -2   2   3    0.03    0.11
   2  -2   3    0.36    0.16
  -2  -2  -3    0.20    0.11
  -2  -2  -3    0.19    0.15
   2  -2   3    0.01    0.11
  -2  -3   3    0.90    0.16
  -2   3  -3    1.00    0.16
   2  -3  -3    0.82    0.25
  -2   3  -3    1.05    0.16
   2  -3  -3    0.99    0.28
   2   3   3    1.43    0.18
   2   3   3    0.90    0.15
   2  -3  -3    0.83    0.15
  -2   3   3    1.07    0.18
   2   3  -3    1.30    0.15
   2  -3   3    1.14    0.29
   2  -3   3    1.00    0.16
  -2   3   3    1.25    0.18
   2  -3   3    0.61    0.20
  -2  -3  -3    0.84    0.25
  -2  -3  -3    1.34    0.19
  -2  -3  -3    1.38    0.30
  -2  -4   3    2.48    0.21
   2  -4  -3    2.32    0.43
   2   4   3    2.69    0.21
   2  -4  -3    3.13    0.25
   2  -4  -3    2.35    0.42
  -2  -4   3    2.36    0.21
  -2   4  -3    2.89    0.20
  -2   4   3    2.56    0.23
   2   4  -3    2.54    0.17
  -2  -4  -3    2.47    0.44
   2  -4   3    2.94    0.23
   2   4  -3    2.79    0.16
  -2  -4  -3    3.20    0.25
   2  -4   3    2.95    0.21
   2  -4   3    1.99    0.42
  -2  -4  -3    2.06    0.42
  -2  -4  -3    3.04    0.25
   2  -4   3    2.80    0.43
   2  -5  -3    4.36    0.67
   2  -5  -3    4.44    0.64
   2  -5  -3    4.52    0.30
   2  -5  -3    4.08    0.26
   2  -5   3    4.00    0.62
   2  -5   3    4.14    0.21
  -2  -5  -3    4.57    0.27
   2  -5   3    4.21    0.22
  -2   5   3    4.12    0.20
  -2  -5  -3    3.35    0.58
   2  -5   3    2.85    0.50
  -2  -5  -3    4.36    0.62
  -2  -5  -3    3.80    0.25
   2  -6  -3    0.42    0.38
   2  -6  -3    0.31    0.34
   2  -6   3    0.22    0.33
  -2  -6  -3    0.05    0.32
   2  -6   3    0.05    0.29
  -2  -6  -3    0.28    0.31
   2  -7  -3   -0.10    0.36
   2  -7  -3   -0.39    0.29
  -2  -7  -3   -0.05    0.36
   2  -7   3    0.04    0.36
   2  -7   3   -0.07    0.36
   2  -8  -3   -0.19    0.43
   2  -8  -3   -0.20    0.36
  -2  -8  -3   -0.30    0.41
   2  -8   3   -0.11    0.34
  -3   0  -3   -0.14    0.09
   3   0   3    0.20    0.11
  -3   0   3   -0.09    0.07
   3   0   3   -0.11    0.08
   3   0  -3   -0.09    0.09
  -3   0  -3   -0.02    0.10
  -3   1  -3  130.81    3.54
  -3   1  -3  133.21    3.31
   3   1   3  134.10    3.40
   3  -1  -3  129.52    3.53
  -3  -1   3  131.06    3.51
  -3   1  -3  129.41    3.53
   3   1   3  130.79    3.54
   3   1   3  135.38    3.53
  -3   1   3  129.44    3.52
  -3  -1  -3  133.57    3.55
  -3  -1  -3  125.72    3.38
   3   1  -3  130.97    3.51
  -3  -1  -3  129.86    3.54
   3  -1   3  131.06    3.31
   3  -1   3  134.03    3.54
   3  -1   3  129.81    3.54
   3  -1   3  130.83    3.54
  -3   2  -3    0.16    0.11
   3   2   3    0.61    0.18
   3  -2  -3    0.08    0.11
  -3   2  -3    0.28    0.13
  -3   2  -3    0.62    0.16
  -3   2  -3    0.16    0.12
   3   2   3    0.12    0.15
  -3  -2   3    0.21    0.12
   3  -2  -3    0.35    0.16
   3   2   3    0.08    0.11
   3  -2  -3    0.25    0.15
   3   2   3    0.51    0.14
   3  -2   3    0.40    0.17
   3   2  -3    0.28    0.12
  -3   2   3    0.28    0.13
   3  -2   3    0.28    0.14
  -3   2   3    0.25    0.15
   3  -2   3    0.15    0.12
  -3  -2  -3    0.42    0.13
  -3  -2  -3    0.51    0.15
  -3  -2  -3    0.45    0.17
   3  -2   3    0.17    0.12
   3   3   3   30.66    1.02
   3  -3  -3   28.73    1.28
   3  -3  -3   31.32    1.25
  -3  -3   3   30.31    1.04
  -3  -3   3   27.96    0.99
   3  -3  -3   29.92    1.03
  -3   3  -3   30.92    1.03
   3  -3   3   29.87    1.01
   3  -3   3   31.97    1.04
   3   3  -3   32.75    0.99
  -3  -3  -3   31.44    1.04
  -3  -3  -3   30.25    1.04
   3  -3   3   31.38    1.31
  -3   3   3   30.62    1.07
   3  -3   3   30.22    1.18
  -3  -3  -3   31.04    1.24
  -3  -4   3    0.04    0.11
   3  -4  -3   -0.22    0.09
   3   4   3    0.04    0.11
  -3  -4   3   -0.05    0.11
   3  -4  -3    0.18    0.22
   3  -4  -3    0.19    0.21
   3  -4   3   -0.38    0.16
   3  -4   3    0.22    0.21
  -3  -4  -3   -0.27    0.18
  -3  -4  -3    0.02    0.13
   3  -4   3    0.07    0.08
   3   4  -3   -0.01    0.08
  -3   4   3   -0.06    0.11
   3  -4   3    0.10    0.12
  -3  -4  -3    0.06    0.08
   3  -5  -3    9.57    0.46
   3  -5  -3   10.07    0.84
   3  -5  -3   10.71    0.53
   3   5   3    9.66    0.38
  -3  -5   3    9.16    0.41
   3  -5  -3   11.53    0.93
  -3  -5   3   10.20    0.42
   3  -5   3   10.18    0.44
  -3  -5  -3    9.75    0.47
  -3   5   3    9.53    0.44
  -3  -5  -3    9.71    0.48
   3  -5   3    8.00    0.72
   3  -5   3    9.82    0.87
   3  -5   3    9.42    0.45
  -3  -5  -3    9.93    0.82
   3  -6  -3    0.30    0.11
   3  -6  -3    0.64    0.36
   3  -6  -3   -0.05    0.29
   3  -6   3    0.68    0.34
  -3  -6  -3    0.26    0.31
   3  -6   3   -0.10    0.28
   3  -7  -3    0.72    0.44
   3  -7  -3   -0.24    0.31
   3  -7   3   -0.16    0.34
   3  -7   3   -0.14    0.34
  -3  -7  -3    0.14    0.37
   3  -8  -3    0.48    0.51
   3  -8  -3    0.38    0.51
  -3  -8  -3   -0.50    0.36
   3  -8   3    0.73    0.53
   3  -8   3   -0.37    0.34
  -4   0   3   -0.06    0.10
  -4   0  -3   -0.02    0.12
   4   0   3   -0.03    0.12
   4   0  -3   -0.10    0.10
   4   0   3    0.09    0.13
  -4   0  -3    0.13    0.14
  -4  -1   3   34.41    1.18
  -4   1  -3   36.62    1.21
  -4   1  -3   34.80    1.21
   4   1   3   35.88    1.20
   4   1   3   34.90    1.19
   4  -1  -3   35.33    1.20
   4   1   3   35.23    1.07
   4  -1   3   35.20    1.14
   4  -1   3   33.18    1.19
  -4  -1  -3   34.73    1.20
   4  -1   3   36.08    1.21
   4  -1   3   35.08    0.99
   4   1  -3   34.89    1.17
  -4   1   3   35.29    1.19
  -4  -1  -3   33.34    1.19
  -4   2  -3    1.13    0.21
   4   2   3    0.99    0.23
   4   2   3    0.81    0.19
  -4  -2   3    1.09    0.21
   4   2   3    0.90    0.19
   4  -2  -3    1.07    0.22
  -4   2  -3    1.25    0.19
   4  -2   3    1.29    0.21
  -4  -2  -3    0.92    0.20
   4  -2   3    1.00    0.21
   4  -2   3    0.77    0.21
   4  -2   3    0.56    0.18
   4   2  -3    0.54    0.15
  -4  -2  -3    0.58    0.18
  -4  -2  -3    0.97    0.21
   4  -3  -3    8.31    0.62
   4  -3  -3    7.34    0.56
  -4   3  -3    8.39    0.49
   4   3   3    7.79    0.44
  -4  -3   3    8.38    0.46
   4  -3  -3    7.70    0.47
   4   3  -3    8.66    0.44
  -4   3   3    7.84    0.50
  -4  -3  -3    8.65    0.57
   4  -3   3    7.86    0.61
   4  -3   3    7.54    0.46
  -4  -3  -3    7.86    0.47
  -4  -3  -3    6.45    0.46
   4  -3   3    8.02    0.53
   4  -3   3    8.14    0.47
   4  -4  -3    6.55    0.64
  -4  -4   3    5.62    0.41
   4  -4  -3    5.55    0.62
   4   4   3    6.19    0.40
   4  -4  -3    4.54    0.37
  -4  -4  -3    5.07    0.59
   4  -4   3    5.83    0.68
   4   4  -3    5.31    0.34
   4  -4   3    6.30    0.57
   4  -4   3    5.57    0.41
  -4   4   3    5.87    0.41
   4  -4   3    6.08    0.40
  -4  -4  -3    5.18    0.39
  -4  -4  -3    5.71    0.42
  -4  -5   3    1.02    0.20
   4  -5  -3    0.91    0.39
   4  -5  -3    0.60    0.18
   4  -5  -3    0.84    0.36
   4   5   3    0.67    0.17
  -4  -5   3    1.19    0.20
  -4   5   3    0.93    0.21
   4   5  -3    0.89    0.14
   4  -5   3    1.14    0.40
  -4  -5  -3    1.58    0.43
   4  -5   3    0.71    0.31
   4  -5   3    0.78    0.18
  -4  -5  -3    0.67    0.18
  -4  -5  -3    0.77    0.22
   4  -5   3    0.95    0.21
   4  -6  -3    6.79    0.98
  -4  -6   3    5.67    0.27
   4  -6  -3    6.65    0.84
   4  -6  -3    5.37    0.37
  -4  -6  -3    5.77    0.81
   4  -6   3    5.00    0.33
   4  -6   3    4.58    0.68
   4  -6   3    4.68    0.76
   4  -7  -3    0.62    0.46
   4  -7  -3    0.45    0.42
   4  -7   3    1.39    0.51
   4  -7   3    0.29    0.36
  -4  -7  -3    0.52    0.43
   4  -8  -3   -0.17    0.49
   4  -8  -3   -0.28    0.40
   4  -8   3   -0.29    0.39
   4  -8   3    0.04    0.51
  -5   0  -3   -0.03    0.15
   5   0   3   -0.06    0.13
  -5   0   3   -0.11    0.12
  -5   0  -3   -0.12    0.14
   5   0   3   -0.21    0.12
   5   0  -3    0.00    0.15
   5   1   3    3.61    0.27
  -5  -1   3    4.10    0.37
   5  -1  -3    2.70    0.33
   5   1   3    2.81    0.34
  -5   1  -3    3.68    0.36
   5   1  -3    4.01    0.36
   5  -1   3    3.95    0.36
   5  -1   3    3.25    0.20
  -5  -1  -3    3.20    0.37
  -5  -1  -3    2.99    0.37
   5  -1   3    3.54    0.35
   5   2   3   85.01    2.50
  -5   2  -3   86.03    2.59
   5  -2  -3   86.13    2.57
  -5  -2   3   88.34    2.56
   5   2   3   88.33    2.56
  -5  -2  -3   88.64    2.61
   5  -2   3   84.08    2.56
   5   2  -3   87.11    2.53
  -5  -2  -3   87.45    2.58
   5  -2   3   86.04    2.65
   5  -2   3   86.54    2.58
   5  -2   3   86.02    2.42
   5  -3  -3   -0.27    0.12
   5   3   3    0.19    0.15
  -5  -3   3    0.21    0.16
   5  -3  -3    0.34    0.20
   5  -3  -3    0.18    0.17
  -5   3  -3    0.05    0.15
   5  -3   3   -0.06    0.16
   5  -3   3    0.08    0.15
  -5  -3  -3   -0.17    0.16
   5   3  -3    0.22    0.15
   5  -3   3   -0.08    0.14
  -5  -3  -3   -0.20    0.14
  -5  -3  -3    0.13    0.16
   5  -3   3    0.59    0.21
   5  -4  -3    6.15    0.73
   5  -4  -3    6.43    0.61
   5   4   3    7.01    0.46
  -5  -4   3    6.76    0.47
   5  -4  -3    6.69    0.47
  -5  -4  -3    6.44    0.48
   5  -4   3    7.08    0.66
   5   4  -3    6.54    0.42
   5  -4   3    6.91    0.49
  -5  -4  -3    5.37    0.62
  -5  -4  -3    5.75    0.45
   5  -4   3    5.39    0.52
   5  -4   3    6.52    0.47
  -5   4   3    6.64    0.49
   5  -5  -3    6.06    0.51
  -5  -5   3    6.46    0.47
   5  -5  -3    6.48    0.84
   5  -5  -3    7.35    0.48
   5  -5  -3    7.58    0.73
   5  -5   3    7.00    0.48
  -5   5   3    7.43    0.54
   5  -5   3    6.57    0.84
   5  -5   3    8.18    0.70
  -5  -5  -3    6.22    0.76
   5  -6  -3    1.69    0.27
  -5  -6   3    2.87    0.31
   5  -6  -3    1.75    0.54
   5  -6  -3    2.66    0.61
   5  -6   3    2.33    0.29
   5  -6   3    3.82    0.70
   5  -6   3    1.33    0.46
  -5  -6  -3    2.30    0.54
   5  -7  -3    3.34    0.69
   5  -7  -3    3.51    0.78
   5  -7   3    2.84    0.62
   5  -7   3    3.25    0.76
   5  -8  -3    0.43    0.54
   5  -8  -3   -0.81    0.39
   5  -8   3   -0.10    0.44
   5  -8   3    0.46    0.55
   6   0  -3   -0.18    0.14
  -6   0  -3   -0.20    0.15
   6   0   3   -0.17    0.17
   6   1   3   14.72    0.76
   6  -1  -3   14.54    0.75
   6   1   3   16.26    0.62
  -6   1  -3   16.15    0.82
  -6  -1   3   14.11    0.74
  -6  -1  -3   16.89    0.82
   6   1  -3   15.51    0.76
  -6  -1  -3   15.03    0.79
   6  -1   3   15.42    0.53
   6  -1   3   15.05    0.78
   6  -1   3   16.46    0.80
   6  -2  -3    1.55    0.31
   6   2   3    1.51    0.29
  -6   2  -3    2.13    0.36
  -6  -2   3    2.10    0.32
  -6  -2  -3    2.09    0.36
   6   2  -3    1.83    0.28
   6  -2   3    2.05    0.35
   6  -2   3    1.15    0.27
  -6  -2  -3    1.54    0.32
   6  -2   3    1.58    0.30
   6  -2   3    2.49    0.28
   6  -3  -3    2.34    0.42
  -6   3  -3    3.45    0.42
   6  -3  -3    2.39    0.35
   6  -3  -3    3.17    0.43
   6   3   3    4.06    0.43
  -6  -3   3    3.43    0.42
   6  -3   3    2.99    0.45
   6   3  -3    2.71    0.34
   6  -3   3    2.71    0.37
  -6  -3  -3    3.44    0.42
  -6  -3  -3    2.95    0.40
   6  -3   3    3.42    0.42
   6  -3   3    3.42    0.40
   6  -4  -3    3.46    0.56
  -6  -4   3    3.13    0.39
   6   4   3    4.34    0.40
   6  -4  -3    4.21    0.50
   6  -4  -3    2.58    0.46
   6  -4  -3    2.54    0.37
   6   4  -3    3.20    0.37
  -6   4   3    3.08    0.43
   6  -4   3    3.25    0.54
   6  -4   3    2.88    0.39
  -6  -4  -3    2.99    0.40
   6  -4   3    3.27    0.42
   6  -4   3    3.19    0.47
  -6  -4  -3    3.22    0.43
   6  -5  -3    2.56    0.36
   6  -5  -3    2.09    0.50
   6  -5  -3    3.27    0.63
  -6  -5   3    1.95    0.34
   6  -5   3    2.17    0.53
   6  -5   3    2.22    0.37
   6  -5   3    1.75    0.43
   6  -6  -3    7.57    0.55
   6  -6  -3    8.20    1.07
   6  -6  -3    7.63    0.94
  -6  -6   3    8.83    0.55
   6  -6   3    8.80    0.56
   6  -6   3    5.68    0.88
   6  -6   3    8.31    0.81
   6  -7  -3    0.16    0.37
   6  -7  -3    0.37    0.18
   6  -7  -3   -0.41    0.34
   6  -7   3    0.27    0.38
   6  -7   3   -0.44    0.32
   6  -8  -3   -0.16    0.36
   6  -8  -3   -0.37    0.44
   6  -8   3    0.69    0.55
   6  -8   3    0.04    0.42
   7   0   3   -0.13    0.17
  -7   0  -3    0.28    0.23
   7   0  -3    0.09    0.17
  -7   1  -3    1.03    0.29
   7  -1  -3    0.75    0.26
   7   1   3    0.54    0.23
   7   1   3    0.73    0.17
   7   1  -3    0.76    0.25
  -7  -1  -3    0.64    0.25
   7  -1   3    0.72    0.26
   7   2   3   23.43    1.08
  -7  -2   3   25.66    1.09
  -7   2  -3   24.50    1.12
   7  -2  -3   24.52    1.09
   7   2  -3   24.37    1.05
   7  -2   3   25.68    1.09
  -7  -2  -3   24.31    1.12
  -7  -2  -3   24.41    1.09
   7  -2   3   25.44    1.12
   7  -2   3   24.47    0.90
   7  -2   3   24.77    1.11
   7  -3  -3   21.70    1.02
   7   3   3   21.43    1.01
   7  -3  -3   21.43    1.14
   7  -3  -3   21.32    1.03
  -7  -3   3   22.83    1.04
   7  -3  -3   24.38    1.13
   7  -3   3   22.52    1.05
  -7  -3  -3   21.10    1.05
   7  -3   3   22.67    1.14
   7   3  -3   21.44    0.97
   7  -3   3   20.81    0.95
   7  -3   3   23.99    1.08
  -7  -3  -3   23.56    1.06
   7   4   3    8.57    0.59
   7  -4  -3    8.49    0.77
   7  -4  -3    7.80    0.69
  -7  -4   3    7.79    0.59
   7  -4  -3    8.82    0.70
   7  -4  -3    7.79    0.60
  -7  -4  -3    8.78    0.66
   7   4  -3    8.32    0.57
   7  -4   3    8.57    0.63
   7  -4   3    8.15    0.65
   7  -4   3    8.76    0.77
   7  -4   3    8.20    0.64
  -7  -4  -3    8.12    0.61
   7  -5  -3    0.01    0.25
   7  -5  -3    0.24    0.32
   7  -5  -3   -0.25    0.17
   7  -5   3   -0.14    0.23
   7  -5   3   -0.28    0.18
   7  -5   3    0.27    0.29
   7  -6  -3    0.89    0.48
  -7  -6   3    1.08    0.32
   7  -6  -3    0.42    0.25
   7  -6  -3    0.43    0.39
   7  -6   3    0.42    0.30
   7  -6   3    0.69    0.26
   7  -6   3    0.52    0.40
   7  -7  -3   -0.06    0.40
   7  -7  -3    0.23    0.22
   7  -7  -3    0.24    0.43
   7  -7   3    0.65    0.24
   7  -7   3    0.79    0.50
   7  -7   3   -0.06    0.35
  -8   0  -3   -0.24    0.15
   8   0  -3    0.06    0.20
   8   0   3   -0.07    0.20
   8   1   3   31.12    1.31
   8   1   3   29.51    1.03
   8  -1  -3   30.65    1.31
  -8   1  -3   30.75    1.35
  -8  -1  -3   29.12    1.34
   8   1  -3   30.85    1.29
   8  -1   3   29.22    1.30
   8   2   3    6.95    0.61
  -8   2  -3    7.46    0.63
   8  -2  -3    7.56    0.60
   8  -2   3    8.00    0.57
  -8  -2  -3    5.71    0.65
   8  -2   3    5.24    0.60
   8  -2   3    7.12    0.43
   8   2  -3    6.95    0.58
  -8  -3   3    4.90    0.58
   8  -3  -3    4.16    0.57
   8   3   3    3.97    0.51
   8  -3  -3    3.98    0.53
   8  -3  -3    4.18    0.50
   8  -3   3    5.15    0.58
   8   3  -3    4.95    0.49
  -8  -3  -3    5.14    0.60
   8  -3   3    4.94    0.44
  -8  -3  -3    4.84    0.58
   8  -3   3    6.04    0.60
   8  -3   3    4.38    0.54
  -8  -4   3    8.14    0.66
   8  -4  -3    8.90    0.73
   8   4   3    7.88    0.64
   8  -4  -3    8.32    0.70
   8  -4  -3    8.51    0.66
   8  -4  -3    6.65    0.82
   8   4  -3    7.82    0.60
   8  -4   3    8.52    0.66
   8  -4   3    8.76    0.81
   8  -4   3    8.82    0.68
  -8  -4  -3    7.53    0.69
  -8  -4  -3    8.21    0.66
   8  -4   3    9.02    0.72
   8  -5  -3    2.13    0.54
   8  -5  -3    2.34    0.42
   8  -5  -3    1.64    0.46
   8  -5   3    2.84    0.46
   8  -5   3    3.30    0.53
   8  -5   3    1.92    0.54
  -8  -6   3    0.01    0.28
   8  -6  -3    0.54    0.39
   8  -6  -3    1.11    0.33
   8  -6  -3    1.06    0.48
   8  -6   3    1.09    0.54
   8  -6   3    0.81    0.41
   8  -6   3    0.57    0.31
  -8  -7   3   -0.14    0.23
   8  -7  -3    0.43    0.46
   8  -7  -3    0.00    0.23
   8  -7  -3   -0.10    0.34
   8  -7   3    0.26    0.23
   8  -7   3   -0.63    0.36
   8  -7   3    0.04    0.38
   9   0  -3    0.04    0.22
   9   0   3   -0.31    0.19
  -9   0  -3    0.00    0.23
  -9   1  -3    0.17    0.23
   9  -1  -3    0.08    0.21
   9   1   3   -0.26    0.21
  -9  -1  -3   -0.10    0.21
   9   1  -3    0.25    0.22
   9  -1   3    0.09    0.20
  -9   2  -3   -0.07    0.23
   9  -2  -3    0.57    0.27
   9   2   3    0.40    0.28
   9  -2   3    0.31    0.16
   9   2  -3    0.44    0.25
  -9  -2  -3    0.00    0.24
   9  -2   3    0.19    0.27
   9  -3  -3   -0.26    0.19
   9   3   3    0.22    0.23
   9  -3   3    0.03    0.24
   9  -3   3    0.19    0.25
  -9  -3  -3    0.21    0.28
   9   3  -3    0.17    0.21
   9  -3   3    0.11    0.18
   9  -4  -3    0.23    0.28
   9   4   3    0.40    0.27
   9  -4  -3    0.81    0.31
   9  -4  -3    0.18    0.28
   9  -4   3    0.41    0.31
   9  -4   3    0.17    0.23
   9   4  -3    0.36    0.25
   9  -4   3    0.37    0.28
   9  -5  -3    1.90    0.52
   9  -5  -3    2.58    0.55
   9  -5  -3    1.12    0.37
   9  -5   3    1.01    0.38
   9  -5   3    2.10    0.44
   9  -5   3    1.37    0.49
   9  -6  -3   -0.09    0.36
   9  -6  -3    0.23    0.38
   9  -6  -3    0.27    0.29
   9  -6   3    0.42    0.45
   9  -6   3    0.11    0.36
   9  -6   3    0.44    0.29
   9  -7  -3    1.09    0.56
   9  -7  -3    0.65    0.32
  -9  -7   3    0.39    0.33
   9  -7  -3    1.03    0.52
   9  -7   3    0.77    0.32
   9  -7   3    0.68    0.52
   9  -7   3    0.62    0.52
 -10   0  -3    0.10    0.25
  10   0   3    0.11    0.23
  10   0  -3   -0.02    0.22
 -10   1  -3    3.24    0.54
  10  -1  -3    1.86    0.41
  10   1   3    2.70    0.52
  10  -1   3    1.96    0.46
 -10  -1  -3    1.85    0.45
  10   1  -3    3.00    0.48
  10   2   3    0.41    0.29
  10  -2  -3   -0.01    0.25
  10  -2   3    0.23    0.15
 -10  -2  -3   -0.10    0.23
  10  -2   3    0.00    0.21
  10   2  -3    0.00    0.23
  10  -3  -3    1.81    0.41
  10   3   3    1.88    0.44
  10  -3   3    3.06    0.54
  10  -3   3    1.22    0.38
  10   3  -3    1.97    0.45
  10  -3   3    1.66    0.33
  10  -4  -3    1.40    0.45
  10  -4  -3    1.75    0.45
  10   4   3    1.42    0.40
  10  -4  -3    1.75    0.42
  10   4  -3    1.45    0.37
  10  -4   3    1.12    0.44
  10  -4   3    1.03    0.34
  10  -4   3    1.58    0.40
  10  -5  -3    1.62    0.54
  10  -5  -3    1.37    0.45
  10  -5  -3    1.21    0.41
  10  -5   3    1.63    0.44
  10  -5   3    1.48    0.44
  10  -5   3    1.61    0.53
  10  -6  -3    0.36    0.41
  10  -6  -3    0.37    0.39
  10  -6  -3    0.20    0.28
  10  -6   3   -0.15    0.28
  10  -6   3   -0.36    0.33
  10  -6   3    0.56    0.40
  10  -7  -3    2.31    0.67
  10  -7  -3    3.08    0.53
 -10  -7   3    2.17    0.50
  10  -7  -3    2.92    0.79
  10  -7   3    2.63    0.67
  10  -7   3    2.28    0.50
  10  -7   3    1.86    0.72
  11   0  -3   -0.15    0.22
 -11   0  -3   -0.27    0.24
  11   0   3    0.01    0.23
  11   1   3    0.95    0.35
  11  -1  -3    1.42    0.41
 -11  -1  -3    2.89    0.56
  11   1  -3    1.17    0.36
  11  -1   3    1.85    0.43
  11   2   3    1.10    0.39
  11  -2  -3    1.30    0.40
  11   2  -3    0.45    0.29
  11  -2   3    0.60    0.32
  11  -2   3    0.69    0.22
  11  -3  -3    9.13    0.80
  11   3   3    9.98    0.81
  11  -3   3    8.42    0.79
  11   3  -3    8.73    0.76
  11  -3   3    9.38    0.64
  11  -3   3   10.51    0.85
  11  -4  -3    2.19    0.51
  11  -4  -3    1.78    0.41
  11  -4  -3    1.64    0.46
  11   4   3    1.55    0.46
  11  -4   3    1.05    0.35
  11  -4   3    1.02    0.42
  11  -4   3    1.10    0.44
  11  -5  -3    1.94    0.49
  11  -5  -3    1.86    0.53
  11  -5  -3    1.86    0.57
  11  -5   3    2.40    0.65
  11  -5   3    1.07    0.42
  11  -5   3    1.42    0.44
  11  -6  -3    0.52    0.36
  11  -6  -3    0.79    0.47
  11  -6  -3    0.30    0.44
  11  -6   3    0.97    0.43
  11  -6   3    0.36    0.50
  11  -6   3    1.07    0.42
  12   0  -3   -0.01    0.29
  12   0   3   -0.05    0.26
  12   1   3    0.97    0.40
  12  -1  -3    0.15    0.34
  12   1  -3    0.35    0.35
  12  -1   3    0.41    0.33
  12  -2  -3    3.51    0.61
  12   2   3    5.83    0.77
  12  -2   3    3.89    0.66
  12   2  -3    3.10    0.58
  12  -2   3    4.12    0.42
  12  -3  -3    4.36    0.68
  12   3   3    5.68    0.73
  12  -3   3    7.78    0.91
  12  -3   3    6.45    0.55
  12  -3   3    6.11    0.79
  12   3  -3    6.53    0.76
  12  -4  -3    0.42    0.37
  12  -4  -3    0.79    0.38
  12  -4  -3    0.87    0.40
  12  -4   3   -0.09    0.31
  12  -4   3   -0.08    0.35
  12  -4   3    0.72    0.33
  12  -5  -3    0.50    0.42
  12  -5  -3    0.35    0.39
  12  -5  -3    0.13    0.40
  12  -5   3    0.30    0.37
  12  -5   3    0.48    0.36
  12  -5   3    0.42    0.46
  12  -6  -3    0.09    0.36
  12  -6  -3   -0.55    0.41
  12  -6  -3   -0.03    0.43
  12  -6   3    0.27    0.40
  12  -6   3   -0.18    0.36
  13   0   3    0.27    0.35
  13   0  -3   -0.16    0.29
  13  -1  -3   -0.42    0.33
  13   1   3    0.23    0.38
  13  -1   3    0.00    0.34
  13   1  -3   -0.22    0.31
  13   2   3    0.55    0.43
  13  -2  -3    0.61    0.40
  13   2  -3    1.44    0.47
  13  -2   3    0.66    0.24
  13  -2   3    1.46    0.51
  13   3   3    1.24    0.49
  13  -3  -3    1.12    0.48
  13  -3   3    1.53    0.45
  13   3  -3    0.86    0.42
  13  -3   3    1.10    0.42
  13  -3   3    0.43    0.26
  13  -4  -3    8.49    1.04
  13  -4  -3    7.26    0.82
  13  -4  -3    7.63    0.90
  13  -4   3    7.22    0.92
  13  -4   3    7.52    0.97
  13  -5  -3    2.75    0.60
  13  -5  -3    3.71    0.72
  13  -5  -3    4.00    0.80
  13  -5   3    5.71    0.95
  13  -5   3    3.01    0.64
  13  -6  -3    0.86    0.47
  13  -6  -3   -0.01    0.44
  13  -6  -3    1.11    0.60
  13  -6   3    1.61    0.67
  13  -6   3    0.37    0.42
  14   0   3   -0.05    0.36
  14   0  -3    0.16    0.35
  14   1   3    0.75    0.41
  14  -1  -3   -0.75    0.28
  14   1  -3    0.04    0.34
  14  -1   3    0.51    0.39
  14  -2  -3   -0.16    0.33
  14   2   3    0.44    0.38
  14   2  -3    0.89    0.45
  14  -2   3    0.36    0.41
  14  -3  -3    0.03    0.37
  14   3   3    0.42    0.41
  14   3  -3   -0.44    0.34
  14  -3   3    0.31    0.43
  14  -3   3    0.23    0.35
  14  -4  -3    0.34    0.44
  14  -4  -3   -0.12    0.25
  14  -4  -3    0.05    0.32
  14  -4   3    0.49    0.44
  14  -4   3    0.34    0.37
  14  -5  -3    0.12    0.46
  14  -5  -3    0.37    0.43
  14  -5  -3    0.08    0.35
  14  -5   3    0.13    0.50
  14  -5   3    0.05    0.44
  15   0   3    0.16    0.39
  15   0  -3    0.39    0.43
  15   1   3    0.10    0.44
  15  -1  -3    0.80    0.50
  15  -1   3   -0.32    0.36
  15   1  -3   -0.14    0.38
  15  -2  -3    0.61    0.44
  15   2   3    0.78    0.47
  15  -2   3    0.72    0.50
  15   2  -3    1.00    0.47
  15   3   3    1.88    0.58
  15  -3  -3    1.03    0.52
  15  -3   3    1.15    0.52
  15   3  -3    0.86    0.49
  15  -3   3    0.41    0.40
  15  -4  -3   -0.26    0.39
  15  -4  -3    0.39    0.48
  15  -4  -3    0.42    0.37
  15  -4   3   -0.49    0.38
  15  -4   3    0.30    0.36
  16   0   3   -0.24    0.44
  16   0  -3   -0.18    0.44
  16  -1  -3    2.45    0.65
  16   1   3    3.27    0.76
  16   1  -3    2.40    0.64
  16  -1   3    2.78    0.74
  16   2   3    0.02    0.42
  16  -2  -3    0.39    0.45
  16   2  -3    0.91    0.48
  16  -2   3    0.40    0.47
  16  -3  -3    0.89    0.51
  16  -3   3    0.22    0.43
  16  -3   3   -0.24    0.36
  16  -4  -3    0.90    0.58
  16  -4  -3   -0.11    0.43
  16  -4   3   -0.34    0.44
  16  -4   3    0.18    0.46
  17   0  -3    0.53    0.50
  17   0   3    0.12    0.50
  17   1   3    0.01    0.49
  17  -1  -3    0.45    0.51
  17   1  -3    1.45    0.65
  17  -1   3    0.19    0.47
  17  -2  -3    0.83    0.54
  17   2   3    1.15    0.54
  17   2  -3    0.60    0.48
  17  -2   3    2.22    0.67
  17  -3  -3    2.71    0.78
  17  -3   3    1.88    0.65
  17  -3   3    1.59    0.63
  18   0   3    0.28    0.44
  18   0  -3   -0.29    0.50
  18  -1  -3    1.53    0.66
  18   1   3    2.56    0.72
  18   1  -3    2.56    0.80
  18  -1   3    1.09    0.59
   0   0   4  103.88    2.84
   0   0   4  106.28    2.81
   0   0  -4  105.68    2.84
   0   0  -4  103.88    2.80
   0   1   4   -0.03    0.06
   0   1  -4    0.00    0.07
   0   1  -4    0.02    0.07
   0  -1  -4   -0.04    0.07
   0  -1   4   -0.03    0.07
   0  -1   4    0.09    0.08
   0  -1  -4   -0.13    0.07
   0  -1  -4   -0.14    0.06
   0   1   4   -0.08    0.08
   0   2   4    3.48    0.24
   0   2  -4    3.19    0.24
   0   2   4    2.78    0.32
   0  -2  -4    3.73    0.35
   0   2   4    3.91    0.32
   0  -2   4    3.61    0.26
   0  -2  -4    3.49    0.27
   0   2  -4    4.12    0.35
   0  -2  -4    3.22    0.32
   0   2  -4    3.31    0.23
   0  -2  -4    3.48    0.25
   0  -2   4    3.51    0.23
   0   2   4    3.35    0.26
   0   2  -4    3.51    0.35
   0  -3  -4   -0.08    0.07
   0  -3  -4   -0.11    0.16
   0   3   4    0.09    0.09
   0   3  -4   -0.02    0.07
   0  -3  -4    0.17    0.18
   0  -3   4    0.01    0.05
   0   3  -4   -0.04    0.07
   0  -3   4   -0.06    0.15
   0   3   4    0.01    0.09
   0  -3   4    0.10    0.09
   0  -3  -4   -0.07    0.08
   0   4   4  156.61    4.09
   0  -4   4  158.95    4.05
   0   4  -4  154.97    3.99
   0  -4   4  159.12    4.07
   0  -4  -4  158.17    4.16
   0  -4   4  164.28    4.79
   0  -4  -4  152.46    4.11
   0  -4  -4  157.26    4.60
   0  -4  -4  155.03    4.75
   0  -5   4    0.08    0.25
   0  -5  -4   -0.11    0.23
   0  -5  -4   -0.36    0.19
   0  -5  -4    0.01    0.09
   0  -6   4    7.11    0.91
   0  -6  -4    5.85    0.82
   0  -6  -4    5.89    0.82
   0  -7  -4    0.11    0.34
   0  -7  -4   -0.03    0.35
   0  -8  -4    3.83    0.87
   0  -8  -4    2.05    0.67
   1   0  -4    9.89    0.42
   1   0   4   10.06    0.45
  -1   0   4    9.14    0.41
   1   0  -4    9.83    0.45
  -1   0   4    9.13    0.44
  -1   0  -4   10.19    0.43
   1   0   4   10.96    0.44
  -1   0  -4    9.80    0.44
  -1   1  -4  272.67    6.99
   1  -1  -4  277.86    7.05
   1  -1  -4  271.52    6.99
  -1  -1   4  275.69    6.98
   1   1   4  276.94    7.03
  -1  -1   4  275.64    7.03
  -1   1  -4  265.69    7.00
  -1   1  -4  280.26    7.09
   1   1   4  268.94    7.03
   1   1   4  272.51    7.00
  -1  -1  -4  269.62    7.05
   1  -1   4  270.36    7.01
  -1   1   4  276.78    7.00
   1   1  -4  269.83    7.02
  -1   1   4  274.56    7.05
   1   1  -4  269.61    6.98
   1  -1   4  274.43    6.99
   1  -1   4  273.71    7.08
  -1  -1  -4  281.16    7.03
  -1  -1  -4  277.21    6.86
  -1  -1  -4  274.01    7.00
   1   2   4   93.65    2.52
   1   2   4   90.65    2.65
  -1   2  -4   91.87    2.50
  -1   2  -4   92.39    2.71
   1  -2  -4   92.33    2.71
  -1  -2   4   92.02    2.51
   1  -2  -4   91.47    2.55
  -1   2  -4   89.83    2.48
   1  -2  -4   94.28    2.63
  -1  -2   4   93.81    2.48
   1   2   4   89.50    2.48
   1  -2  -4   93.42    2.51
  -1   2  -4   90.45    2.55
   1   2   4   90.66    2.58
  -1  -2  -4   89.29    2.49
   1  -2   4   94.64    2.72
  -1  -2  -4   88.18    2.61
   1   2  -4   91.20    2.50
   1  -2   4   90.50    2.50
   1   2  -4   91.82    2.46
   1  -2   4   92.45    2.48
  -1   2   4   91.21    2.49
   1   2  -4   91.21    2.71
  -1  -2  -4   92.60    2.53
  -1   2   4   93.22    2.66
  -1  -2  -4   88.85    2.67
  -1   2   4   90.98    2.54
   1  -3  -4   24.41    1.09
   1  -3  -4   23.30    1.05
  -1   3  -4   23.25    0.77
   1   3   4   23.62    0.80
   1  -3  -4   23.00    0.80
   1   3   4   24.30    0.78
   1  -3  -4   18.95    0.80
  -1  -3   4   24.48    0.80
  -1   3  -4   23.48    0.78
  -1  -3  -4   23.73    1.07
  -1   3   4   24.17    0.82
  -1  -3  -4   22.64    1.04
  -1  -3  -4   23.09    0.80
   1  -3   4   23.86    1.08
  -1   3   4   23.48    0.79
   1  -3   4   23.51    0.79
   1   3  -4   24.35    0.75
   1  -3   4   23.23    0.97
   1   4   4   53.95    1.52
  -1   4  -4   53.50    1.47
   1  -4  -4   53.14    1.56
  -1  -4   4   52.84    1.49
   1  -4  -4   54.20    2.08
  -1   4  -4   52.98    1.47
   1  -4  -4   53.32    1.99
  -1  -4   4   51.03    1.50
  -1  -4  -4   54.57    1.59
   1   4  -4   54.06    1.43
   1  -4   4   54.16    2.07
   1  -4   4   54.69    1.51
  -1  -4  -4   53.32    2.00
  -1  -4  -4   53.05    1.55
   1  -4   4   56.01    1.93
  -1  -4  -4   54.85    2.07
   1  -4   4   51.84    1.51
  -1   4   4   51.34    1.53
   1  -5  -4    1.13    0.39
   1  -5  -4    1.76    0.45
   1  -5  -4    1.37    0.17
   1  -5   4    1.06    0.35
   1  -5   4    1.15    0.12
  -1  -5  -4    0.92    0.36
  -1  -5  -4    0.36    0.31
  -1  -5  -4    1.10    0.16
  -1   5   4    1.33    0.13
  -1  -5  -4    1.24    0.18
   1  -5   4    0.90    0.35
   1  -5   4    1.30    0.12
   1  -6  -4   -0.17    0.27
   1  -6  -4    0.12    0.29
   1  -6   4    0.35    0.31
   1  -6   4   -0.03    0.25
  -1  -6  -4   -0.02    0.29
  -1  -6  -4   -0.08    0.33
   1  -7  -4    4.42    0.84
   1  -7  -4    6.09    0.91
  -1  -7  -4    6.09    0.91
   1  -7   4    7.69    1.03
  -1  -7  -4    4.32    0.82
   1  -8  -4    0.47    0.54
   1  -8  -4   -0.30    0.43
  -1  -8  -4    0.47    0.48
  -1  -8  -4   -0.44    0.38
   2   0  -4    1.81    0.24
  -2   0  -4    1.67    0.22
  -2   0   4    2.05    0.25
   2   0  -4    1.84    0.21
   2   0   4    1.59    0.21
   2   0   4    1.77    0.21
  -2   0  -4    1.53    0.20
  -2   0   4    2.10    0.20
  -2  -1   4  114.12    3.19
  -2   1  -4  115.19    3.16
   2   1   4  119.82    3.04
   2  -1  -4  115.58    3.15
  -2   1  -4  119.68    3.15
  -2  -1   4  118.51    3.14
  -2   1  -4  116.84    2.98
   2   1   4  115.02    3.11
   2   1   4  118.58    3.18
   2   1   4  114.23    3.14
   2  -1  -4  119.48    3.22
  -2   1  -4  115.68    3.15
  -2   1   4  116.07    3.15
  -2  -1  -4  119.29    3.17
   2  -1   4  119.39    3.18
  -2  -1  -4  118.95    3.18
  -2  -1  -4  114.28    3.05
   2  -1   4  115.84    3.14
   2   1  -4  114.87    3.13
  -2   1   4  115.32    3.20
   2  -1   4  113.41    3.15
   2   2   4  340.56    8.20
  -2   2  -4  323.73    8.47
   2   2   4  319.89    8.42
   2   2   4  318.36    8.21
  -2  -2   4  318.77    8.18
  -2  -2   4  326.09    8.24
   2  -2  -4  310.13    8.48
  -2   2  -4  326.34    8.21
  -2   2  -4  321.73    8.20
   2  -2  -4  315.91    8.17
   2   2   4  316.71    8.14
   2  -2  -4  315.63    8.21
  -2   2  -4  320.57    8.09
  -2   2   4  328.31    8.27
  -2  -2  -4  315.54    8.42
   2   2  -4  321.86    8.17
  -2  -2  -4  314.34    8.22
   2  -2   4  321.51    8.19
   2  -2   4  316.90    8.48
  -2  -2  -4  318.33    8.21
  -2  -2  -4  324.13    8.19
   2  -2   4  330.40    8.08
  -2   2   4  318.65    8.19
   2  -2   4  313.19    8.21
  -2  -3   4   -0.09    0.09
   2   3   4    0.04    0.10
  -2  -3   4   -0.03    0.07
   2  -3  -4    0.00    0.16
  -2   3  -4    0.08    0.10
   2  -3  -4    0.06    0.09
  -2   3  -4    0.10    0.11
   2  -3  -4    0.03    0.16
   2   3   4   -0.03    0.10
   2  -3   4   -0.10    0.08
  -2  -3  -4   -0.12    0.16
   2  -3   4   -0.09    0.18
   2   3  -4   -0.18    0.07
   2  -3   4    0.08    0.11
   2  -3   4    0.02    0.18
  -2  -3  -4   -0.04    0.10
  -2   3   4   -0.18    0.09
  -2  -3  -4    0.04    0.11
  -2  -3  -4    0.06    0.17
   2  -4  -4   29.57    1.37
  -2  -4   4   30.01    0.95
  -2   4  -4   30.33    0.95
   2  -4  -4   30.23    1.00
   2  -4  -4   30.40    1.43
   2   4   4   28.17    0.96
  -2  -4   4   29.54    0.97
  -2  -4  -4   29.37    1.35
   2  -4   4   31.70    1.45
   2  -4   4   29.40    0.96
   2  -4   4   28.25    1.26
   2   4  -4   30.11    0.90
  -2   4   4   29.59    1.00
  -2  -4  -4   29.33    1.38
   2  -4   4   30.60    0.98
  -2  -4  -4   30.19    1.01
   2  -5  -4    7.00    0.82
   2   5   4    7.07    0.31
   2  -5  -4    6.49    0.81
  -2  -5   4    6.89    0.31
   2  -5  -4    7.10    0.38
  -2  -5   4    7.35    0.31
  -2   5   4    6.79    0.34
  -2  -5  -4    7.22    0.39
   2  -5   4    6.91    0.34
   2  -5   4    6.16    0.70
  -2  -5  -4    6.50    0.39
  -2  -5  -4    6.46    0.79
   2  -5   4    8.81    0.80
  -2  -5  -4    6.51    0.76
   2  -5   4    7.15    0.33
   2  -6  -4    7.77    0.96
   2  -6  -4    6.03    0.35
   2  -6  -4    6.89    0.88
   2  -6  -4    6.43    0.30
   2  -6   4    6.10    0.77
  -2  -6  -4    6.44    0.87
   2  -6   4    4.84    0.77
  -2  -6  -4    6.71    0.86
   2  -7  -4   -0.42    0.34
   2  -7  -4    0.15    0.38
   2  -7   4    0.39    0.33
  -2  -7  -4    0.01    0.36
  -2  -7  -4    0.17    0.38
   2  -7   4   -0.07    0.35
   2  -8  -4    0.01    0.39
   2  -8  -4   -0.02    0.47
  -2  -8  -4   -0.10    0.48
   2  -8   4    0.60    0.50
   3   0   4   95.66    2.70
   3   0  -4   94.58    2.67
   3   0   4   97.33    2.68
  -3   0   4   94.70    2.74
  -3   0  -4   96.24    2.70
  -3   0  -4   95.55    2.36
  -3   0  -4   94.33    2.69
  -3   0   4   95.22    2.67
   3   1   4   -0.01    0.12
   3   1   4    0.10    0.12
   3  -1  -4    0.12    0.12
  -3   1  -4    0.24    0.16
   3   1   4    0.03    0.09
  -3  -1   4   -0.09    0.10
  -3  -1   4   -0.02    0.12
  -3   1  -4    0.11    0.07
  -3   1  -4    0.01    0.10
   3  -1   4   -0.21    0.09
   3  -1   4    0.04    0.13
  -3   1   4    0.00    0.10
   3   1  -4    0.01    0.11
   3  -1   4   -0.03    0.08
  -3  -1  -4    0.04    0.13
  -3   1   4    0.17    0.15
  -3  -1  -4    0.11    0.12
  -3  -1  -4   -0.07    0.08
   3   2   4   26.14    0.92
   3   2   4   26.05    0.98
   3  -2  -4   26.32    0.94
  -3  -2   4   25.79    0.92
  -3   2  -4   27.12    0.92
  -3   2  -4   26.72    0.95
   3   2   4   26.19    0.99
  -3  -2   4   26.09    0.97
   3   2   4   25.52    0.94
  -3   2  -4   27.06    0.94
  -3   2  -4   26.19    1.01
   3  -2  -4   27.20    1.07
   3  -2   4   25.07    1.02
  -3  -2  -4   28.08    0.97
   3  -2   4   25.01    0.94
  -3   2   4   24.70    0.92
   3  -2   4   26.13    0.93
  -3   2   4   25.47    0.98
   3   2  -4   25.11    0.90
  -3  -2  -4   27.77    1.01
  -3  -2  -4   27.35    0.96
   3  -2   4   26.23    0.91
   3  -3  -4   77.43    2.41
   3   3   4   72.76    2.16
  -3  -3   4   74.24    2.15
   3  -3  -4   76.65    2.52
  -3   3  -4   73.79    2.18
   3  -3  -4   77.59    2.20
  -3  -3   4   76.04    2.21
  -3  -3  -4   77.01    2.21
  -3   3   4   74.36    2.22
   3  -3   4   76.37    2.17
   3  -3   4   72.48    2.27
   3   3  -4   74.32    2.12
  -3  -3  -4   76.95    2.40
  -3  -3  -4   74.64    2.20
   3  -3   4   76.15    2.19
   3  -3   4   74.32    2.49
   3  -4  -4    3.01    0.30
   3   4   4    3.92    0.31
  -3  -4   4    3.30    0.31
  -3   4  -4    3.38    0.31
   3  -4  -4    4.68    0.62
   3  -4  -4    2.78    0.46
   3  -4   4    3.29    0.52
  -3  -4  -4    3.78    0.33
  -3  -4  -4    5.03    0.58
   3  -4   4    3.56    0.46
  -3  -4  -4    2.98    0.50
  -3   4   4    3.81    0.33
   3   4  -4    3.21    0.26
   3  -4   4    3.58    0.32
   3   5   4    3.38    0.27
  -3  -5   4    2.80    0.26
  -3  -5   4    2.63    0.26
   3  -5  -4    2.53    0.53
   3  -5  -4    3.19    0.56
   3  -5  -4    3.23    0.30
   3   5  -4    3.27    0.18
   3  -5   4    3.24    0.28
   3  -5   4    2.32    0.47
  -3  -5  -4    3.24    0.31
   3  -5   4    2.53    0.55
  -3   5   4    3.31    0.30
  -3  -5  -4    2.14    0.48
  -3  -5  -4    3.47    0.31
   3  -5   4    2.73    0.26
   3  -6  -4    1.93    0.23
   3  -6  -4    2.53    0.60
   3  -6  -4    1.71    0.51
   3  -6   4    1.69    0.47
  -3  -6  -4    1.53    0.49
   3  -6   4    2.71    0.60
   3  -6   4    2.16    0.19
   3  -7  -4    0.93    0.51
   3  -7  -4    0.07    0.42
   3  -7   4    0.24    0.38
  -3  -7  -4    0.49    0.41
   3  -7   4    0.41    0.43
   3  -8  -4    0.82    0.55
   3  -8  -4    1.47    0.62
   3  -8   4    0.19    0.47
  -3  -8  -4    0.71    0.55
  -4   0  -4  105.79    3.06
  -4   0  -4  109.76    3.09
  -4   0   4  110.43    3.05
   4   0  -4  112.15    3.06
   4   0   4   98.31    2.66
   4   0   4  114.71    3.11
   4   0   4  113.02    3.08
   4   1   4  117.85    3.28
   4   1   4  115.49    3.05
  -4   1  -4  114.76    3.27
   4   1   4  119.47    3.26
  -4   1  -4  113.91    3.28
  -4  -1   4  118.75    3.26
   4  -1  -4  117.22    3.27
  -4  -1  -4  109.67    3.27
   4  -1   4  117.49    3.29
   4  -1   4  116.79    2.94
  -4   1   4  119.69    3.26
   4   1  -4  117.47    3.25
  -4  -1  -4  116.39    3.28
   4  -1   4  118.36    3.28
  -4  -1  -4  119.64    3.06
   4  -1   4  116.95    3.20
  -4   2  -4   40.82    1.41
   4   2   4   43.05    1.40
  -4   2  -4   42.41    1.44
   4  -2  -4   42.68    1.41
  -4   2  -4   41.97    1.30
  -4  -2   4   43.36    1.40
   4   2   4   46.41    1.46
   4   2   4   43.54    1.42
   4   2  -4   41.57    1.37
   4  -2   4   41.59    1.48
  -4  -2  -4   41.33    1.42
  -4  -2  -4   43.15    1.43
  -4  -2  -4   40.32    1.39
   4  -2   4   40.94    1.39
   4  -2   4   42.70    1.31
   4  -2   4   44.34    1.44
  -4   2   4   41.85    1.46
   4  -3  -4   11.11    0.68
  -4  -3   4   10.98    0.60
  -4  -3   4   11.37    0.56
   4  -3  -4   10.89    0.57
  -4   3  -4   10.98    0.58
   4   3   4   10.95    0.57
   4  -3  -4   10.62    0.72
  -4  -3  -4    9.59    0.64
  -4  -3  -4   11.50    0.59
  -4  -3  -4   10.14    0.58
  -4   3   4   10.31    0.60
   4   3  -4   10.69    0.53
   4  -3   4   10.48    0.57
   4  -3   4   10.26    0.70
   4  -3   4   10.33    0.61
   4  -3   4   10.74    0.56
   4  -4  -4    0.31    0.24
  -4  -4   4    0.23    0.18
   4   4   4    0.30    0.17
  -4   4  -4    0.34    0.18
   4  -4  -4    0.02    0.23
   4  -4  -4    0.18    0.15
  -4  -4   4    0.49    0.17
  -4  -4  -4    0.19    0.16
   4  -4   4    0.22    0.20
  -4   4   4    0.21    0.16
   4  -4   4    0.10    0.23
  -4  -4  -4    0.14    0.15
   4  -4   4    0.29    0.16
   4  -4   4    0.16    0.15
   4   4  -4    0.22    0.13
  -4  -4  -4    0.23    0.24
   4   5   4    4.26    0.32
   4  -5  -4    4.82    0.68
   4  -5  -4    3.73    0.63
  -4  -5   4    3.01    0.34
  -4  -5   4    3.61    0.32
   4  -5  -4    3.71    0.35
  -4  -5  -4    3.00    0.35
  -4   5   4    3.82    0.36
  -4  -5  -4    3.04    0.54
   4  -5   4    3.69    0.34
   4   5  -4    3.53    0.27
   4  -5   4    2.34    0.50
   4  -5   4    3.93    0.56
  -4  -6   4    1.11    0.17
   4  -6  -4    1.51    0.49
   4  -6  -4    0.79    0.20
   4  -6  -4    0.96    0.45
   4  -6   4    0.79    0.39
   4  -6   4    1.14    0.20
   4  -6   4    1.13    0.44
  -4  -6  -4    0.69    0.37
   4  -7  -4    1.71    0.59
   4  -7  -4    0.79    0.48
  -4  -7  -4    1.88    0.59
   4  -7   4    2.18    0.62
   4  -7   4    0.81    0.43
   4  -8  -4    0.37    0.54
   4  -8  -4    0.79    0.59
  -4  -8  -4    0.09    0.46
   4  -8   4   -0.10    0.42
   4  -8   4    1.23    0.55
  -5   0  -4    0.25    0.18
   5   0   4    0.59    0.20
   5   0   4    0.50    0.19
  -5   0   4    0.55    0.19
   5   0   4    0.40    0.07
   5   0  -4    0.53    0.18
  -5   0  -4    0.21    0.17
  -5  -1   4   41.81    1.43
   5   1   4   40.71    1.24
  -5   1  -4   37.93    1.43
   5  -1  -4   41.36    1.43
   5   1   4   41.52    1.45
  -5  -1  -4   41.66    1.45
   5  -1   4   44.79    1.47
   5  -1   4   41.48    1.13
  -5  -1  -4   41.79    1.47
   5  -1   4   44.13    1.48
   5   1  -4   40.49    1.40
   5   2   4    6.71    0.47
  -5   2  -4    7.68    0.38
  -5   2  -4    6.13    0.49
  -5  -2   4    8.12    0.50
   5  -2  -4    6.74    0.49
   5   2   4    6.61    0.46
  -5  -2  -4    7.13    0.45
  -5  -2  -4    7.16    0.51
   5  -2   4    6.79    0.50
   5   2  -4    7.19    0.47
  -5  -2  -4    7.32    0.52
   5  -2   4    7.24    0.51
   5  -2   4    5.98    0.48
   5  -2   4    7.14    0.40
  -5  -3   4   33.78    1.20
   5   3   4   32.72    1.20
   5  -3  -4   31.30    1.20
   5  -3  -4   30.81    1.38
  -5   3  -4   31.51    1.21
   5  -3  -4   32.02    1.30
   5  -3   4   33.47    1.21
  -5  -3  -4   33.38    1.23
   5   3  -4   32.20    1.15
   5  -3   4   32.09    1.21
  -5  -3  -4   30.93    1.22
  -5  -3  -4   33.34    1.30
   5  -3   4   31.97    1.38
   5  -3   4   30.60    1.20
  -5   3   4   32.50    1.26
  -5  -4   4   -0.23    0.15
   5   4   4    0.06    0.16
   5  -4  -4    0.37    0.25
  -5  -4   4    0.03    0.15
  -5   4  -4   -0.12    0.17
   5  -4  -4   -0.09    0.18
   5  -4  -4    0.00    0.14
  -5   4   4    0.05    0.17
  -5  -4  -4    0.09    0.23
   5  -4   4    0.01    0.16
   5  -4   4   -0.05    0.18
   5   4  -4   -0.14    0.12
   5  -4   4    0.09    0.16
  -5  -4  -4    0.09    0.18
  -5  -4  -4    0.19    0.18
   5  -4   4    0.04    0.22
   5  -5  -4    0.60    0.26
  -5  -5   4    0.57    0.21
   5  -5  -4    0.82    0.23
   5  -5  -4    0.50    0.33
   5  -5  -4    0.62    0.36
  -5  -5   4    0.08    0.13
  -5  -5  -4    0.86    0.24
  -5  -5  -4    0.27    0.29
  -5  -5  -4    0.49    0.23
   5  -5   4    1.22    0.25
   5  -5   4    0.57    0.20
   5  -5   4    0.49    0.36
   5  -5   4    0.62    0.32
   5  -6  -4   -0.03    0.16
   5  -6  -4   -0.18    0.33
   5  -6  -4    0.31    0.37
  -5  -6   4    0.16    0.16
   5  -6   4    0.22    0.32
   5  -6   4    0.31    0.19
   5  -6   4    0.07    0.31
  -5  -6  -4    0.59    0.37
   5  -7  -4   -0.58    0.27
   5  -7  -4    0.53    0.47
   5  -7  -4   -0.09    0.14
   5  -7   4   -0.06    0.29
   5  -7   4    0.44    0.47
  -5  -7  -4   -0.12    0.35
   5  -8  -4    0.24    0.52
   5  -8  -4    0.06    0.46
   5  -8   4   -0.09    0.41
   5  -8   4    0.42    0.49
   6   0  -4  144.36    4.00
   6   0   4  138.00    4.01
  -6   0  -4  139.96    4.05
   6   1   4   23.79    1.03
  -6  -1   4   23.37    1.01
  -6   1  -4   23.47    1.05
   6  -1  -4   23.16    1.01
   6   1   4   23.48    0.82
   6  -1   4   23.05    0.71
  -6  -1  -4   24.19    1.05
   6  -1   4   24.84    1.05
   6  -1   4   26.89    1.08
  -6  -1  -4   23.75    1.07
   6   1  -4   22.66    0.99
   6   2   4   25.43    1.07
  -6  -2   4   25.94    1.07
  -6   2  -4   24.82    1.09
   6  -2  -4   24.14    1.05
   6   2   4   24.77    0.99
   6  -2   4   24.33    0.88
  -6  -2  -4   24.92    1.08
   6  -2   4   25.01    1.09
  -6  -2  -4   24.55    1.09
   6   2  -4   27.91    1.06
   6  -2   4   24.31    1.06
   6  -2   4   27.37    1.11
   6  -3  -4   14.49    0.79
   6   3   4   13.65    0.73
   6  -3  -4   15.76    0.91
  -6   3  -4   14.27    0.78
  -6  -3   4   14.41    0.75
   6  -3  -4   14.05    0.76
  -6  -3  -4   15.26    0.80
   6  -3   4   12.80    0.75
  -6  -3  -4   14.49    0.79
   6  -3   4   14.93    0.87
   6   3  -4   14.00    0.71
   6  -3   4   13.47    0.71
   6  -3   4   13.84    0.76
   6  -4  -4   14.01    0.76
   6   4   4   13.45    0.73
   6  -4  -4   14.00    0.97
  -6  -4   4   13.61    0.75
   6  -4  -4   13.94    0.90
   6  -4   4   12.53    0.74
   6   4  -4   13.84    0.69
   6  -4   4   12.94    0.93
  -6   4   4   15.08    0.83
  -6  -4  -4   15.60    0.81
  -6  -4  -4   13.68    0.86
   6  -4   4   12.27    0.77
  -6  -4  -4   14.73    0.78
   6  -4   4   13.58    0.74
   6  -5  -4    2.90    0.54
   6  -5  -4    2.24    0.54
   6  -5  -4    2.57    0.37
  -6  -5   4    1.79    0.33
   6  -5   4    2.60    0.50
   6  -5   4    2.57    0.56
  -6  -5  -4    2.87    0.53
   6  -5   4    3.20    0.42
  -6  -5  -4    2.08    0.37
   6  -6  -4   10.08    0.61
   6  -6  -4    9.68    1.16
  -6  -6   4    8.12    0.57
   6  -6  -4    8.06    0.97
   6  -6   4    9.17    0.60
   6  -6   4    7.73    0.90
   6  -6   4    7.45    0.99
   6  -7  -4   -0.05    0.38
   6  -7  -4   -0.19    0.17
   6  -7  -4   -0.20    0.35
   6  -7   4   -0.04    0.37
   6  -7   4    0.44    0.41
   6  -8  -4   -0.07    0.43
   6  -8  -4   -0.39    0.45
   6  -8   4   -0.07    0.44
   6  -8   4    0.33    0.45
   7   0  -4   13.16    0.76
  -7   0  -4   14.73    0.85
   7   0   4   14.12    0.81
   7   1   4    2.57    0.25
   7   1   4    2.60    0.39
  -7   1  -4    1.87    0.37
   7  -1  -4    2.06    0.35
  -7  -1  -4    1.94    0.38
   7  -1   4    2.30    0.38
   7   1  -4    1.48    0.31
   7  -1   4    1.89    0.17
   7  -2  -4    1.12    0.29
   7   2   4    1.26    0.30
  -7   2  -4    1.40    0.34
  -7  -2   4    1.36    0.32
   7  -2   4    1.39    0.31
  -7  -2  -4    1.13    0.30
  -7  -2  -4    1.33    0.34
   7  -2   4    0.90    0.29
   7   2  -4    1.03    0.26
   7  -2   4    1.38    0.28
   7  -2   4    1.46    0.21
   7  -3  -4    7.58    0.61
  -7  -3   4    9.51    0.63
  -7   3  -4    8.63    0.64
   7   3   4    8.53    0.60
   7  -3  -4    7.91    0.67
   7  -3  -4    9.32    0.64
  -7  -3  -4    7.52    0.62
  -7  -3  -4    9.19    0.67
   7   3  -4    7.41    0.56
   7  -3   4    8.92    0.57
   7  -3   4    8.86    0.68
   7  -3   4    7.68    0.63
   7  -3   4    8.11    0.62
   7  -4  -4    0.32    0.27
   7  -4  -4    1.14    0.29
  -7  -4   4    0.63    0.28
   7   4   4    0.83    0.28
   7  -4  -4    0.79    0.31
   7  -4  -4    1.01    0.36
   7   4  -4    0.59    0.22
   7  -4   4    0.37    0.27
   7  -4   4    1.15    0.32
   7  -4   4    0.72    0.28
   7  -4   4    0.14    0.23
  -7   4   4   -0.09    0.22
  -7  -4  -4    0.95    0.30
  -7  -4  -4    0.35    0.26
   7  -5  -4   21.22    1.01
  -7  -5   4   20.61    1.04
   7  -5  -4   19.06    1.22
   7  -5  -4   20.23    1.36
   7  -5   4   21.48    1.15
   7  -5   4   21.26    1.34
  -7  -5  -4   22.50    1.09
   7  -5   4   20.25    1.01
   7  -6  -4    4.85    0.78
  -7  -6   4    4.38    0.51
   7  -6  -4    5.14    0.53
   7  -6  -4    4.65    0.85
   7  -6   4    5.66    0.77
   7  -6   4    5.54    0.53
   7  -6   4    4.56    0.82
   7  -7  -4   -0.34    0.20
   7  -7  -4    0.76    0.51
   7  -7  -4    0.54    0.45
   7  -7   4    0.53    0.38
   7  -7   4    0.22    0.44
   7  -7   4    0.17    0.20
  -8   0  -4   12.93    0.82
   8   0  -4   12.78    0.79
   8   0   4   12.58    0.79
   8   1   4   47.57    1.81
  -8   1  -4   53.21    1.91
   8  -1  -4   48.94    1.83
   8   1   4   48.88    1.50
   8   1  -4   51.61    1.83
  -8  -1  -4   49.02    1.87
   8  -1   4   48.50    1.85
  -8   2  -4   32.30    1.42
   8  -2  -4   31.61    1.36
   8   2   4   32.14    1.37
   8   2  -4   32.40    1.34
   8  -2   4   32.35    1.39
  -8  -2  -4   33.09    1.42
   8  -2   4   31.17    1.31
   8  -2   4   32.58    1.09
  -8   3  -4   36.67    1.54
  -8  -3   4   36.43    1.50
   8   3   4   34.33    1.46
   8  -3  -4   36.46    1.50
   8   3  -4   37.96    1.46
   8  -3   4   37.80    1.55
   8  -3   4   34.65    1.31
  -8  -3  -4   37.70    1.56
  -8  -3  -4   38.14    1.53
   8  -3   4   34.96    1.56
   8  -4  -4   10.17    0.81
   8   4   4   10.45    0.71
   8  -4  -4    9.39    0.85
  -8  -4   4   10.44    0.72
   8  -4  -4   10.88    0.74
   8  -4  -4   10.57    0.81
   8  -4   4    9.43    0.72
   8   4  -4    8.39    0.63
   8  -4   4    8.39    0.78
  -8  -4  -4   10.18    0.78
   8  -4   4   10.17    0.70
   8  -4   4    9.45    0.73
  -8  -4  -4    9.53    0.72
   8  -5  -4    0.95    0.34
   8  -5  -4    1.30    0.47
   8  -5  -4    0.64    0.34
   8  -5   4    0.47    0.32
   8  -5   4    0.72    0.39
   8  -5   4    1.21    0.35
   8  -6  -4    2.89    0.71
   8  -6  -4    2.29    0.60
  -8  -6   4    2.37    0.43
   8  -6  -4    2.83    0.45
   8  -6   4    1.60    0.49
   8  -6   4    4.18    0.81
   8  -6   4    3.23    0.48
   8  -7  -4    3.56    0.76
   8  -7  -4    1.86    0.67
  -8  -7   4    2.61    0.46
   8  -7  -4    2.33    0.42
   8  -7   4    2.71    0.75
   8  -7   4    3.13    0.45
   8  -7   4    2.22    0.59
   9   0   4   10.35    0.77
   9   0  -4   10.67    0.75
  -9   0  -4    9.17    0.75
   9   1   4    0.23    0.23
   9   1   4    0.26    0.16
   9  -1  -4    0.40    0.25
  -9   1  -4    0.49    0.30
   9  -1   4    0.24    0.23
  -9  -1  -4    0.39    0.30
   9   1  -4    0.03    0.20
   9   2   4    5.35    0.61
   9  -2  -4    4.95    0.61
  -9   2  -4    3.95    0.56
   9   2  -4    3.96    0.51
   9  -2   4    3.81    0.49
   9  -2   4    4.26    0.34
   9  -2   4    3.11    0.48
  -9  -2  -4    3.47    0.56
   9  -3  -4    4.71    0.60
   9   3   4    5.72    0.64
  -9  -3  -4    4.30    0.59
   9  -3   4    3.90    0.58
   9  -3   4    4.52    0.60
   9   3  -4    6.46    0.58
   9  -3   4    4.43    0.44
   9  -4  -4    1.35    0.36
   9  -4  -4    1.67    0.39
   9  -4  -4    1.17    0.41
   9   4   4    1.46    0.36
   9  -4   4    1.51    0.38
  -9  -4  -4    1.95    0.44
   9  -4   4    0.88    0.31
   9   4  -4    1.27    0.34
   9  -4   4    0.88    0.36
   9  -5  -4    0.30    0.36
   9  -5  -4    0.53    0.37
   9  -5  -4    0.04    0.26
   9  -5   4    0.11    0.39
   9  -5   4    0.03    0.25
   9  -5   4    0.20    0.29
   9  -6  -4    0.52    0.43
   9  -6  -4   -0.35    0.36
   9  -6  -4   -0.15    0.25
  -9  -6   4    0.24    0.31
   9  -6   4    0.38    0.28
   9  -6   4    0.23    0.35
   9  -6   4    0.02    0.40
  -9  -7   4    0.47    0.31
   9  -7  -4    0.66    0.54
   9  -7  -4   -0.21    0.50
   9  -7  -4    0.06    0.29
   9  -7   4    0.85    0.49
   9  -7   4    0.45    0.31
   9  -7   4    0.56    0.48
  10   0  -4    2.40    0.45
 -10   0  -4    1.63    0.43
  10   0   4    1.41    0.38
 -10   1  -4    0.04    0.25
  10  -1  -4    0.25    0.26
  10   1   4    0.11    0.16
  10   1   4    0.03    0.25
  10   1  -4    0.34    0.26
  10  -1   4   -0.06    0.26
 -10  -1  -4    0.40    0.32
  10   2   4   15.32    0.98
  10  -2  -4   16.49    1.00
 -10   2  -4   15.01    1.03
  10  -2   4   15.85    0.69
 -10  -2  -4   15.07    1.02
  10   2  -4   16.05    0.96
  10  -2   4   13.59    0.95
  10   3   4    6.61    0.65
  10  -3  -4    8.41    0.75
  10  -3   4    7.26    0.53
  10  -3   4    7.32    0.70
  10  -3   4    6.86    0.68
 -10  -3  -4    5.04    0.70
  10   3  -4    7.20    0.67
  10  -4  -4    0.31    0.28
  10   4   4    0.57    0.29
  10  -4  -4   -0.12    0.29
  10  -4  -4    0.12    0.24
  10  -4   4    0.07    0.28
  10  -4   4    0.33    0.30
 -10  -4  -4   -0.28    0.25
  10   4  -4    0.23    0.26
  10  -4   4    0.06    0.25
  10  -5  -4   -0.06    0.31
  10  -5  -4    0.19    0.34
  10  -5  -4    0.15    0.35
  10  -5   4   -0.02    0.28
  10  -5   4    0.37    0.30
  10  -5   4    0.56    0.41
  10  -6  -4   -0.05    0.29
  10  -6  -4   -0.09    0.36
  10  -6  -4    0.36    0.41
 -10  -6   4   -0.19    0.34
  10  -6   4    0.11    0.35
  10  -6   4    0.67    0.35
  10  -6   4    0.51    0.47
 -10  -7   4    4.87    0.67
  10  -7  -4    4.11    0.88
  10  -7  -4    3.40    0.54
  10  -7  -4    5.73    1.12
  10  -7   4    3.45    0.88
  10  -7   4    3.51    0.73
  10  -7   4    3.93    0.58
  11   0  -4    8.28    0.74
  11   0   4    8.89    0.81
 -11   0  -4    5.99    0.78
  11   1   4    6.25    0.76
  11  -1  -4    6.46    0.74
 -11   1  -4    5.43    0.74
 -11  -1  -4    5.88    0.77
  11  -1   4    5.85    0.73
  11   1  -4    5.58    0.70
  11  -2  -4   -0.15    0.23
  11   2   4    0.03    0.27
 -11  -2  -4   -0.13    0.26
  11  -2   4    0.02    0.27
  11  -2   4    0.06    0.15
  11   2  -4    0.07    0.26
  11  -3  -4    0.10    0.29
  11   3   4    0.31    0.33
  11  -3   4    0.47    0.34
  11  -3   4    0.61    0.31
  11  -3   4    0.30    0.22
 -11  -3  -4   -0.20    0.25
  11   3  -4    0.21    0.30
  11   4   4    1.35    0.45
  11  -4  -4    2.03    0.50
  11  -4  -4    1.54    0.43
  11  -4  -4    2.19    0.55
  11  -4   4    2.57    0.55
  11  -4   4    1.83    0.48
  11  -4   4    2.29    0.41
  11  -5  -4   -0.03    0.37
  11  -5  -4   -0.44    0.26
  11  -5  -4   -0.29    0.28
  11  -5   4   -0.09    0.34
  11  -5   4   -0.26    0.28
  11  -5   4   -0.45    0.25
  11  -6  -4    0.43    0.45
  11  -6  -4    0.00    0.35
  11  -6  -4    0.30    0.47
  11  -6   4    0.40    0.36
  11  -6   4    0.33    0.45
  11  -6   4   -0.01    0.33
  12   0   4    0.66    0.37
  12   0  -4   -0.34    0.25
 -12   0  -4    0.19    0.36
  12  -1  -4   14.11    1.03
  12   1   4   13.45    1.01
  12   1  -4   15.58    1.05
  12  -1   4   15.23    1.11
 -12  -1  -4   13.27    1.08
  12  -2  -4    3.05    0.60
  12   2   4    3.75    0.64
  12  -2   4    3.50    0.62
  12   2  -4    3.01    0.55
  12  -2   4    3.45    0.37
 -12  -2  -4    2.89    0.58
  12   3   4   19.75    1.23
  12  -3  -4   19.41    1.26
  12   3  -4   20.01    1.20
  12  -3   4   19.94    1.28
  12  -3   4   18.68    1.19
  12  -3   4   18.47    0.91
  12  -4  -4    1.79    0.53
  12  -4  -4    2.18    0.49
  12  -4  -4    2.78    0.57
  12  -4   4    2.62    0.60
  12  -4   4    2.06    0.52
  12  -4   4    1.46    0.39
  12  -5  -4    0.66    0.40
  12  -5  -4    0.33    0.40
  12  -5  -4    0.36    0.38
  12  -5   4    0.22    0.36
  12  -5   4    0.18    0.42
  12  -6  -4    0.40    0.56
  12  -6  -4    0.18    0.47
  12  -6  -4    0.32    0.37
  12  -6   4   -0.02    0.39
  12  -6   4    0.18    0.46
  13   0   4    0.38    0.34
  13   0  -4   -0.14    0.31
  13  -1  -4    0.29    0.38
  13   1   4    0.98    0.40
  13  -1   4    0.95    0.42
  13   1  -4    0.05    0.32
  13  -2  -4    2.58    0.60
  13   2   4    2.58    0.52
  13   2  -4    1.83    0.53
  13  -2   4    2.58    0.58
  13  -3  -4    0.46    0.38
  13   3   4   -0.02    0.37
  13   3  -4    0.37    0.36
  13  -3   4    1.12    0.45
  13  -3   4    0.33    0.33
  13  -4  -4    2.32    0.54
  13  -4  -4    1.31    0.47
  13  -4  -4    2.16    0.62
  13  -4   4    1.32    0.51
  13  -4   4    0.98    0.45
  13  -5  -4    1.05    0.45
  13  -5  -4    0.98    0.51
  13  -5  -4    1.53    0.54
  13  -5   4    0.91    0.46
  13  -5   4    0.95    0.50
  14   0   4    8.28    0.98
  14   0  -4    8.02    0.95
  14   1   4    2.90    0.63
  14  -1  -4    2.98    0.66
  14   1  -4    1.70    0.53
  14  -1   4    2.07    0.55
  14   2   4    7.47    0.91
  14  -2  -4    5.12    0.81
  14   2  -4    7.65    0.92
  14  -2   4    4.94    0.82
  14   3   4    3.47    0.68
  14  -3  -4    5.39    0.82
  14  -3   4    4.09    0.73
  14  -3   4    3.92    0.69
  14   3  -4    4.12    0.69
  14  -4  -4   -0.14    0.32
  14  -4  -4   -0.31    0.29
  14  -4  -4   -0.07    0.33
  14  -4   4   -0.26    0.42
  14  -4   4   -0.05    0.37
  14  -5  -4    0.06    0.39
  14  -5  -4    0.33    0.44
  14  -5  -4    0.35    0.35
  14  -5   4    0.47    0.50
  14  -5   4   -0.40    0.39
  15   0  -4   34.63    1.84
  15   0   4   32.19    1.84
  15  -1  -4   -0.09    0.40
  15   1   4    0.50    0.46
  15   1  -4    0.01    0.49
  15  -1   4    0.01    0.39
  15   2   4    0.12    0.35
  15  -2  -4   -0.08    0.35
  15  -2   4   -0.35    0.39
  15   2  -4    0.84    0.46
  15   3   4    0.10    0.42
  15  -3  -4   -0.12    0.35
  15  -3   4    0.29    0.40
  15   3  -4    0.22    0.37
  15  -3   4    0.11    0.38
  15  -4  -4   -1.05    0.25
  15  -4  -4    0.52    0.51
  15  -4  -4    0.20    0.37
  15  -4   4   -0.05    0.44
  15  -4   4   -0.25    0.32
  16   0  -4    4.06    0.79
  16   0   4    3.94    0.78
  16  -1  -4    0.50    0.47
  16   1   4    0.86    0.53
  16  -1   4    0.59    0.48
  16   1  -4    0.60    0.44
  16   2   4    0.20    0.48
  16  -2  -4   -0.20    0.37
  16  -2   4   -0.20    0.45
  16   2  -4   -0.10    0.43
  16  -3  -4    1.70    0.59
  16  -3   4    1.82    0.58
  16  -3   4    3.35    0.81
  16  -4  -4    0.02    0.44
  16  -4  -4    0.28    0.51
  16  -4   4    1.59    0.63
  16  -4   4    1.17    0.57
  17   0  -4    1.26    0.52
  17   0   4    0.02    0.44
  17   1   4    3.93    0.84
  17  -1  -4    2.25    0.67
  17  -1   4    2.79    0.73
  17   1  -4    1.90    0.65
  17  -2  -4    0.62    0.50
  17   2   4   -0.34    0.45
  17   2  -4   -0.02    0.42
  17  -2   4   -0.02    0.45
  17  -3  -4   -0.24    0.43
  17  -3   4   -0.33    0.40
  17  -3   4    0.59    0.49
  18   0  -4    1.15    0.61
  18   0   4    0.52    0.54
  18  -1  -4    0.15    0.59
  18   1   4    0.37    0.53
  18   1  -4    0.48    0.53
  18  -1   4    0.10    0.57
   0   0  -5    0.00    0.08
   0   0   5   -0.09    0.07
   0   0  -5    0.01    0.09
   0   0   5    0.07    0.08
   0   1   5   -0.14    0.06
   0  -1  -5   -0.04    0.06
   0   1   5    0.05    0.10
   0   1  -5    0.08    0.09
   0  -1   5   -0.10    0.08
   0  -1   5    0.05    0.09
   0  -1  -5    0.05    0.10
   0  -1  -5   -0.06    0.08
   0   1  -5    0.15    0.10
   0  -2   5   32.18    1.02
   0   2  -5   32.32    1.17
   0  -2   5   29.54    1.03
   0   2   5   30.10    1.05
   0   2   5   31.97    1.02
   0   2   5   33.02    1.13
   0  -2  -5   33.08    1.09
   0   2  -5   31.37    1.05
   0  -2  -5   31.48    1.04
   0  -2  -5   31.22    1.14
   0  -2  -5   31.80    1.15
   0   2  -5   31.44    1.01
   0  -3  -5    0.00    0.17
   0  -3  -5    0.27    0.17
   0  -3   5    0.03    0.10
   0  -3  -5   -0.06    0.09
   0  -3  -5   -0.05    0.10
   0  -3   5   -0.01    0.07
   0   3  -5   -0.11    0.07
   0   3  -5   -0.04    0.10
   0   3   5    0.01    0.10
   0  -4   5  117.12    3.66
   0  -4   5  114.28    3.01
   0  -4  -5  112.04    3.07
   0   4   5  110.02    3.05
   0  -4   5  109.61    3.02
   0  -4  -5  107.06    3.48
   0  -4  -5  117.35    3.65
   0   4  -5  115.14    2.98
   0  -5  -5    0.08    0.11
   0  -5   5    0.05    0.08
   0  -5  -5   -0.02    0.25
   0   5   5    0.04    0.10
   0  -5   5   -0.01    0.09
   0  -5  -5   -0.02    0.22
   0  -6  -5   12.80    1.07
   0  -6  -5   13.66    1.11
   0  -6  -5   14.16    0.51
   0  -7  -5    0.03    0.33
   0  -7  -5   -0.28    0.31
   0  -8  -5    0.48    0.44
   0  -8  -5    0.34    0.48
  -1   0   5    0.07    0.09
   1   0  -5   -0.07    0.09
   1   0   5   -0.09    0.09
   1   0   5   -0.01    0.08
  -1   0   5   -0.09    0.09
  -1   0  -5   -0.03    0.09
   1   0  -5    0.05    0.09
  -1   0  -5   -0.09    0.08
   1   1   5    9.34    0.45
  -1  -1   5    9.32    0.47
   1   1   5    9.05    0.37
   1  -1  -5    9.94    0.50
  -1   1  -5    8.77    0.43
  -1  -1   5    8.49    0.42
   1   1   5    9.39    0.47
  -1   1  -5    9.81    0.42
  -1   1  -5    9.35    0.46
   1  -1  -5    9.47    0.45
  -1  -1  -5    9.00    0.39
   1  -1   5    9.03    0.46
   1   1  -5    9.97    0.45
  -1  -1  -5    9.55    0.42
  -1  -1  -5    9.38    0.47
   1   1  -5    9.26    0.46
   1  -1   5    9.26    0.44
  -1  -1  -5    9.65    0.46
  -1   1   5    9.15    0.47
  -1   1   5    9.52    0.44
  -1   2  -5   17.23    0.79
   1  -2  -5   17.80    0.79
   1   2   5   18.59    0.72
   1   2   5   19.24    0.70
   1  -2  -5   18.93    0.71
  -1   2  -5   17.53    0.67
   1  -2  -5   18.53    0.75
  -1  -2   5   18.55    0.73
   1   2   5   18.91    0.76
   1   2   5   18.75    0.75
  -1   2  -5   20.16    0.75
   1  -2  -5   18.58    0.79
  -1  -2   5   17.75    0.67
  -1   2  -5   19.48    0.72
   1   2  -5   17.36    0.66
  -1   2   5   18.03    0.73
   1   2  -5   18.90    0.82
   1  -2   5   19.09    0.81
   1  -2   5   17.91    0.71
  -1  -2  -5   16.02    0.68
   1  -2   5   19.67    0.70
  -1  -2  -5   17.85    0.78
   1   2  -5   17.93    0.71
  -1  -2  -5   18.87    0.79
  -1  -2  -5   17.90    0.73
  -1   2   5   18.56    0.69
   1   3   5    2.55    0.26
   1  -3  -5    2.65    0.40
  -1  -3   5    2.74    0.25
   1  -3  -5    2.46    0.24
   1  -3  -5    2.05    0.36
  -1   3  -5    2.43    0.23
  -1  -3   5    2.18    0.23
   1  -3  -5    2.64    0.30
  -1   3  -5    2.66    0.25
   1  -3   5    2.64    0.25
  -1  -3  -5    1.99    0.27
  -1  -3  -5    2.30    0.37
  -1  -3  -5    2.68    0.37
   1  -3   5    2.78    0.23
   1   3  -5    2.36    0.22
   1   3  -5    2.38    0.26
  -1  -3  -5    2.49    0.27
  -1   3   5    2.62    0.26
   1  -3   5    2.24    0.37
  -1  -4   5   13.37    0.53
   1  -4  -5   14.73    0.91
   1  -4  -5   12.94    0.59
  -1   4  -5   12.60    0.52
   1  -4  -5   13.39    0.91
   1   4   5   14.68    0.58
  -1  -4   5   13.23    0.56
  -1  -4  -5   14.39    0.90
   1  -4   5   13.45    0.89
  -1  -4  -5   13.56    0.59
  -1  -4  -5   13.19    0.87
   1   4  -5   12.89    0.50
  -1   4   5   13.50    0.59
   1  -4   5   13.26    0.56
   1  -4   5   12.34    0.53
  -1  -5   5    3.22    0.22
  -1  -5   5    2.78    0.21
   1  -5  -5    3.35    0.59
   1  -5  -5    2.34    0.50
   1   5   5    2.66    0.23
   1  -5  -5    2.73    0.26
   1  -5   5    2.80    0.23
  -1  -5  -5    2.66    0.28
   1  -5   5    3.93    0.63
  -1  -5  -5    2.93    0.29
  -1  -5  -5    2.82    0.51
   1  -5   5    2.38    0.20
  -1  -5  -5    3.29    0.56
  -1   5   5    2.85    0.25
   1  -6  -5   14.71    1.17
   1  -6  -5   12.58    1.07
   1  -6  -5   14.41    0.55
  -1  -6  -5   14.40    0.54
  -1  -6  -5   15.72    1.15
   1  -6   5   13.78    1.13
  -1  -6  -5   17.73    1.22
   1  -7  -5   -0.09    0.36
   1  -7  -5    0.48    0.39
  -1  -7  -5    0.31    0.41
  -1  -7  -5    0.30    0.40
   1  -8  -5    0.70    0.49
   1  -8  -5    0.98    0.59
  -1  -8  -5    0.32    0.50
  -1  -8  -5    0.52    0.55
  -2   0  -5    0.02    0.11
   2   0  -5   -0.07    0.08
   2   0  -5    0.03    0.11
  -2   0  -5   -0.02    0.09
   2   0   5    0.03    0.10
   2   0   5   -0.05    0.11
  -2   0   5    0.06    0.12
  -2   0   5    0.19    0.11
   2   1   5   18.10    0.62
   2   1   5   17.64    0.73
   2   1   5   17.90    0.71
  -2   1  -5   18.78    0.73
  -2  -1   5   18.85    0.71
  -2   1  -5   17.90    0.72
  -2  -1   5   17.45    0.75
  -2   1  -5   18.92    0.66
   2  -1  -5   17.89    0.71
   2  -1  -5   19.49    0.77
   2  -1   5   18.15    0.66
   2   1  -5   19.32    0.76
  -2  -1  -5   18.17    0.71
   2  -1   5   19.18    0.71
  -2  -1  -5   18.85    0.74
  -2  -1  -5   18.73    0.62
   2   1  -5   17.81    0.70
   2  -1   5   18.41    0.74
  -2  -1  -5   18.86    0.67
  -2   1   5   17.39    0.70
  -2   1   5   16.72    0.74
   2   2   5    0.26    0.13
   2  -2  -5    0.40    0.16
   2   2   5    0.32    0.15
  -2  -2   5    0.18    0.11
   2   2   5    0.11    0.13
  -2   2  -5    0.12    0.12
  -2  -2   5    0.11    0.14
   2  -2  -5    0.16    0.12
   2  -2  -5    0.32    0.15
  -2   2  -5    0.38    0.13
  -2   2  -5    0.50    0.16
  -2   2  -5    0.04    0.13
   2   2   5    0.37    0.16
   2   2  -5    0.32    0.12
  -2  -2  -5    0.21    0.16
   2  -2   5    0.11    0.11
   2  -2   5    1.06    0.23
  -2  -2  -5    0.24    0.13
  -2   2   5    0.32    0.14
   2  -2   5    0.69    0.18
  -2  -2  -5    0.33    0.15
  -2   2   5    0.32    0.15
  -2  -2  -5    0.20    0.12
   2   3   5    4.92    0.35
  -2  -3   5    4.18    0.31
  -2   3  -5    4.54    0.33
   2  -3  -5    4.64    0.47
   2  -3  -5    4.91    0.34
  -2  -3   5    4.59    0.35
   2  -3  -5    4.10    0.48
  -2  -3  -5    4.75    0.36
  -2  -3  -5    4.45    0.35
   2  -3   5    4.47    0.51
  -2  -3  -5    3.37    0.44
  -2  -3  -5    5.71    0.49
   2   3  -5    4.66    0.30
   2  -3   5    4.66    0.32
   2  -3   5    4.87    0.35
  -2   3   5    5.64    0.38
   2   4   5   70.77    2.04
  -2  -4   5   70.16    2.04
   2  -4  -5   71.87    2.07
  -2   4  -5   72.10    2.02
   2  -4  -5   68.91    2.47
   2  -4  -5   70.32    2.55
  -2  -4  -5   68.70    2.44
   2  -4   5   69.23    2.04
   2  -4   5   72.40    2.55
  -2   4   5   69.14    2.07
  -2  -4  -5   71.31    2.07
  -2  -4  -5   70.29    2.49
   2  -4   5   70.85    2.32
   2   4  -5   71.27    1.97
   2  -5  -5   11.60    0.92
  -2  -5   5   13.17    0.52
   2   5   5   12.38    0.52
   2  -5  -5   12.62    0.97
  -2  -5   5   11.69    0.51
   2  -5  -5   12.75    0.58
   2  -5   5   10.92    0.90
  -2   5   5   12.89    0.55
  -2  -5  -5   11.57    0.92
   2  -5   5   14.69    0.91
  -2  -5  -5   13.19    0.59
   2  -5   5   14.26    0.56
  -2  -5  -5   12.06    0.60
   2  -5   5   12.47    0.52
  -2  -5  -5   14.14    0.98
   2  -6  -5    0.74    0.16
   2  -6  -5    0.56    0.40
   2  -6  -5    0.57    0.37
  -2  -6  -5    1.12    0.44
  -2  -6  -5    0.80    0.44
   2  -6   5    0.48    0.38
  -2  -6  -5    0.71    0.16
   2  -7  -5   -0.08    0.34
   2  -7  -5   -0.38    0.37
  -2  -7  -5    0.33    0.42
   2  -7   5    0.42    0.42
  -2  -7  -5    0.04    0.38
   2  -8  -5    0.60    0.49
   2  -8  -5    0.45    0.48
  -2  -8  -5    0.12    0.46
  -3   0  -5    0.03    0.12
   3   0  -5   -0.11    0.10
   3   0   5    0.10    0.12
  -3   0  -5   -0.03    0.04
  -3   0   5   -0.11    0.09
   3   0   5    0.05    0.12
  -3   0  -5    0.14    0.13
  -3   0   5    0.12    0.13
   3   1   5  100.78    2.75
  -3   1  -5  102.65    2.62
  -3   1  -5   99.05    2.88
   3   1   5  105.94    2.69
  -3   1  -5  102.72    2.90
  -3  -1   5  105.25    2.87
   3  -1  -5  102.24    2.88
   3   1   5   99.63    2.86
  -3   1  -5  102.92    2.78
  -3  -1   5  102.63    2.94
   3   1   5  100.38    2.89
  -3  -1  -5  106.88    2.92
   3  -1   5   99.82    2.89
   3  -1   5  100.21    2.80
  -3   1   5  105.20    2.96
   3   1  -5  100.74    2.85
  -3  -1  -5  102.64    2.89
  -3   1   5  102.39    2.87
  -3  -1  -5  102.10    2.71
   3  -1   5  100.37    2.86
  -3  -2   5   43.66    1.38
  -3  -2   5   42.51    1.43
   3   2   5   44.34    1.43
   3  -2  -5   41.69    1.39
  -3   2  -5   42.98    1.44
   3   2   5   43.24    1.41
   3   2   5   43.19    1.40
   3  -2  -5   40.81    1.49
  -3   2  -5   43.86    1.40
  -3   2  -5   44.39    1.34
   3  -2   5   42.68    1.37
  -3   2   5   42.69    1.45
  -3  -2  -5   42.23    1.41
  -3  -2  -5   43.06    1.42
  -3  -2  -5   39.48    1.40
   3   2  -5   42.62    1.36
   3  -2   5   41.62    1.40
   3  -2   5   44.48    1.49
   3  -3  -5   12.79    0.75
   3  -3  -5   14.20    0.82
   3   3   5   13.17    0.63
   3  -3  -5   13.58    0.63
  -3   3  -5   14.09    0.63
  -3  -3   5   14.68    0.67
  -3  -3   5   14.69    0.62
   3   3  -5   14.37    0.60
   3  -3   5   13.37    0.64
   3  -3   5   12.16    0.67
  -3  -3  -5   14.01    0.66
  -3  -3  -5   13.41    0.76
  -3  -3  -5   13.21    0.65
  -3   3   5   13.27    0.67
   3  -3   5   12.49    0.77
   3  -3   5   13.32    0.61
  -3  -3  -5   14.94    0.79
   3  -4  -5   11.12    0.57
  -3  -4   5   10.28    0.55
   3  -4  -5    9.68    0.75
   3   4   5   11.18    0.55
  -3   4  -5   10.93    0.54
   3  -4  -5    9.16    0.78
  -3  -4  -5    9.24    0.73
   3  -4   5   11.20    0.82
   3  -4   5   10.04    0.54
   3  -4   5   10.12    0.68
  -3  -4  -5   11.49    0.59
   3  -4   5   10.24    0.52
  -3  -4  -5   10.88    0.57
  -3  -4  -5   10.03    0.77
   3   4  -5   10.35    0.48
  -3   4   5   10.87    0.58
   3   5   5    9.94    0.48
   3  -5  -5    9.53    0.82
  -3  -5   5    9.74    0.49
   3  -5  -5    8.95    0.51
  -3  -5   5   10.19    0.48
   3  -5  -5    9.40    0.86
   3  -5   5    9.69    0.76
   3  -5   5    9.49    0.48
  -3   5   5   10.08    0.52
  -3  -5  -5   10.10    0.82
   3  -5   5   10.57    0.88
  -3  -5  -5    9.05    0.80
   3   5  -5    9.18    0.39
  -3  -5  -5    7.08    0.48
  -3  -5  -5    8.74    0.52
   3  -5   5    9.38    0.50
   3  -6  -5    0.87    0.43
   3  -6  -5    1.40    0.51
  -3  -6   5    1.11    0.14
   3  -6  -5    1.33    0.23
  -3  -6  -5    1.11    0.22
   3  -6   5    1.13    0.18
   3  -6   5    1.34    0.42
   3  -6   5    1.38    0.49
  -3  -6  -5    1.41    0.48
   3  -7  -5    0.30    0.40
   3  -7  -5   -0.12    0.35
   3  -7   5    0.23    0.40
  -3  -7  -5    0.08    0.36
   3  -8  -5    0.53    0.54
   3  -8  -5   -0.33    0.38
   3  -8   5   -0.42    0.38
  -3  -8  -5    0.52    0.53
   4   0  -5    0.01    0.12
  -4   0   5    0.18    0.18
  -4   0   5    0.10    0.14
   4   0   5    0.13    0.15
   4   0   5   -0.09    0.13
  -4   0  -5    0.00    0.13
  -4   0  -5   -0.08    0.12
  -4  -1   5    2.75    0.37
   4   1   5    2.67    0.33
   4   1   5    2.77    0.22
   4  -1  -5    3.19    0.32
  -4  -1   5    3.27    0.32
  -4   1  -5    3.50    0.38
  -4   1  -5    3.16    0.17
  -4  -1  -5    3.53    0.25
   4   1  -5    3.24    0.34
  -4   1   5    3.01    0.38
   4  -1   5    3.60    0.37
   4  -1   5    3.06    0.35
   4  -1   5    3.30    0.26
  -4  -1  -5    3.10    0.36
  -4  -1  -5    2.89    0.34
   4   2   5    0.60    0.17
  -4   2  -5    0.92    0.24
   4  -2  -5    0.43    0.16
  -4  -2   5    0.41    0.16
   4   2   5    0.51    0.21
   4   2   5    0.41    0.18
  -4   2  -5    0.28    0.14
  -4   2  -5    0.12    0.13
  -4  -2   5    0.46    0.19
   4   2  -5    0.20    0.14
  -4  -2  -5    0.46    0.19
   4  -2   5    0.18    0.14
   4  -2   5    0.36    0.18
   4  -2   5    0.46    0.14
  -4   2   5    0.30    0.18
  -4  -2  -5    0.08    0.14
   4  -2   5    0.30    0.18
  -4  -2  -5    0.62    0.21
   4  -3  -5   59.12    1.86
  -4   3  -5   60.48    1.86
   4  -3  -5   57.88    1.99
   4   3   5   56.85    1.83
  -4  -3   5   58.37    1.88
   4  -3  -5   57.64    2.10
  -4  -3   5   59.12    1.83
   4  -3   5   57.92    2.06
   4   3  -5   60.47    1.80
   4  -3   5   58.62    1.86
  -4  -3  -5   60.11    1.89
   4  -3   5   58.52    1.84
  -4   3   5   57.69    1.89
  -4  -3  -5   57.52    1.87
   4  -3   5   57.11    1.84
  -4  -3  -5   57.65    1.97
  -4  -4   5   24.35    0.97
   4  -4  -5   23.49    1.19
  -4  -4   5   22.31    0.91
   4  -4  -5   25.85    1.31
   4   4   5   23.06    0.92
   4  -4  -5   22.62    0.93
  -4   4  -5   20.89    0.91
  -4  -4  -5   23.38    0.96
   4  -4   5   22.17    1.06
   4  -4   5   22.96    0.94
   4   4  -5   22.24    0.85
   4  -4   5   25.75    1.29
  -4  -4  -5   23.61    0.95
  -4  -4  -5   22.64    1.16
   4  -4   5   23.50    0.92
  -4   4   5   23.12    0.97
  -4  -5   5    8.33    0.51
  -4  -5   5    6.48    0.45
   4  -5  -5    6.79    0.81
   4  -5  -5    8.27    0.82
   4  -5  -5    8.98    0.52
   4  -5   5    6.20    0.81
   4  -5   5    8.55    0.74
  -4   5   5    8.18    0.53
  -4  -5  -5    8.00    0.53
   4  -5   5    8.34    0.51
  -4  -5  -5    8.83    0.78
  -4  -6   5    0.05    0.12
   4  -6  -5   -0.36    0.30
   4  -6  -5    0.07    0.15
   4  -6  -5    0.32    0.31
   4  -6   5    0.17    0.33
   4  -6   5    0.11    0.33
   4  -6   5   -0.08    0.14
  -4  -6  -5    0.07    0.16
  -4  -6  -5   -0.32    0.26
   4  -7  -5    0.43    0.42
   4  -7  -5    0.41    0.43
  -4  -7  -5   -0.01    0.37
   4  -7   5    0.20    0.46
   4  -7   5    0.92    0.42
   4  -8  -5   -0.12    0.44
   4  -8  -5    0.49    0.52
   4  -8   5    0.05    0.43
  -4  -8  -5    0.89    0.53
   5   0   5    0.01    0.16
   5   0  -5   -0.30    0.12
  -5   0   5   -0.03    0.13
  -5   0  -5   -0.17    0.14
   5   1   5    4.75    0.42
  -5  -1   5    4.98    0.42
   5   1   5    5.43    0.31
   5  -1  -5    5.32    0.44
  -5   1  -5    5.29    0.44
   5  -1   5    5.24    0.43
   5  -1   5    4.99    0.42
   5  -1   5    5.08    0.34
  -5  -1  -5    5.28    0.44
   5   1  -5    4.31    0.40
  -5  -1  -5    5.06    0.44
  -5  -1  -5    5.09    0.29
   5   2   5    2.95    0.35
  -5  -2   5    2.62    0.33
  -5   2  -5    2.86    0.38
   5  -2  -5    2.64    0.36
   5   2   5    2.03    0.31
   5   2   5    2.35    0.30
  -5   2  -5    2.47    0.23
   5  -2   5    2.75    0.35
  -5   2   5    2.13    0.34
  -5  -2  -5    2.30    0.30
  -5  -2  -5    2.46    0.36
   5  -2   5    2.17    0.24
   5   2  -5    2.50    0.32
  -5  -2  -5    2.52    0.36
   5  -2   5    2.61    0.36
   5  -2   5    2.90    0.37
  -5   3  -5    0.18    0.17
   5  -3  -5    0.24    0.19
   5  -3  -5   -0.10    0.16
   5   3   5   -0.18    0.12
  -5  -3   5   -0.07    0.17
   5  -3  -5   -0.09    0.14
  -5  -3   5   -0.05    0.13
  -5   3   5    0.10    0.17
  -5  -3  -5    0.09    0.16
  -5  -3  -5   -0.08    0.16
   5  -3   5    0.12    0.19
   5  -3   5    0.04    0.18
   5  -3   5    0.43    0.17
  -5  -3  -5    0.00    0.20
   5   3  -5   -0.15    0.13
   5  -3   5    0.17    0.17
  -5  -4   5   24.97    1.08
   5   4   5   26.65    1.05
  -5   4  -5   26.92    1.08
  -5  -4   5   23.86    1.02
   5  -4  -5   25.21    1.06
   5  -4  -5   28.29    1.40
   5  -4  -5   25.59    1.27
   5  -4   5   26.40    1.06
   5  -4   5   27.75    1.36
  -5  -4  -5   25.41    1.23
   5   4  -5   25.91    0.99
  -5   4   5   24.56    1.09
  -5  -4  -5   26.46    1.10
  -5  -4  -5   26.02    1.08
   5  -4   5   26.36    1.16
   5  -4   5   26.37    1.07
   5  -5  -5    2.31    0.34
   5  -5  -5    3.29    0.62
   5  -5  -5    2.96    0.56
  -5  -5   5    3.36    0.40
   5  -5   5    2.03    0.48
   5  -5   5    2.87    0.38
  -5  -5  -5    2.86    0.39
  -5  -5  -5    2.96    0.39
   5  -5   5    3.11    0.50
   5  -5   5    2.42    0.35
  -5  -5  -5    2.33    0.50
   5  -6  -5    0.12    0.15
  -5  -6   5    0.14    0.16
   5  -6  -5   -0.02    0.34
   5  -6  -5    0.30    0.37
   5  -6   5   -0.45    0.23
   5  -6   5   -0.11    0.31
  -5  -6  -5   -0.12    0.31
  -5  -6  -5   -0.04    0.20
   5  -6   5   -0.13    0.17
   5  -7  -5    2.07    0.63
   5  -7  -5    1.07    0.54
   5  -7  -5    1.30    0.26
   5  -7   5    0.34    0.38
   5  -7   5    1.00    0.45
  -5  -7  -5    0.16    0.38
   5  -8  -5    0.22    0.47
   5  -8  -5   -0.07    0.51
   5  -8   5    0.51    0.55
   6   0   5   -0.14    0.17
  -6   0  -5   -0.06    0.18
   6   0  -5   -0.05    0.15
   6   0   5   -0.09    0.04
  -6  -1   5   12.93    0.73
   6   1   5   14.07    0.57
   6  -1  -5   13.78    0.75
  -6   1  -5   15.27    0.80
   6   1   5   14.73    0.78
   6  -1   5   13.93    0.77
   6  -1   5   13.97    0.42
   6   1  -5   14.01    0.74
  -6  -1  -5   14.96    0.80
   6   2   5   10.79    0.59
   6  -2  -5   11.15    0.68
   6   2   5   10.13    0.66
  -6   2  -5   11.71    0.70
  -6  -2   5   11.02    0.65
   6  -2   5   10.88    0.50
  -6  -2  -5   11.95    0.71
   6  -2   5   10.80    0.68
   6   2  -5   10.89    0.63
   6  -2   5   11.50    0.69
  -6  -2  -5   11.16    0.67
   6  -2   5   10.76    0.64
  -6   3  -5    9.04    0.64
  -6  -3   5   10.45    0.66
   6   3   5   11.00    0.66
   6  -3  -5   10.10    0.65
   6  -3  -5    9.61    0.73
  -6  -3  -5    9.89    0.64
   6  -3   5   10.21    0.67
   6  -3   5   10.06    0.65
  -6   3   5   10.30    0.69
  -6  -3  -5   11.38    0.70
   6  -3   5    9.73    0.70
   6   3  -5   10.38    0.61
   6  -3   5   10.36    0.58
  -6  -3  -5   10.65    0.67
  -6   4  -5    4.13    0.50
  -6  -4   5    3.59    0.45
   6   4   5    4.50    0.44
   6  -4  -5    4.64    0.45
   6  -4  -5    4.45    0.60
   6  -4  -5    4.88    0.66
  -6  -4   5    4.67    0.48
  -6   4   5    3.51    0.47
   6  -4   5    3.18    0.45
   6  -4   5    3.52    0.44
  -6  -4  -5    3.31    0.45
   6  -4   5    3.39    0.44
   6   4  -5    4.08    0.40
  -6  -4  -5    3.90    0.48
   6  -4   5    3.52    0.56
  -6  -4  -5    4.20    0.56
   6  -5  -5    0.81    0.39
   6  -5  -5    1.27    0.42
   6  -5  -5    0.51    0.22
  -6  -5   5    0.65    0.25
   6  -5   5    0.94    0.40
   6  -5   5    0.28    0.23
  -6  -5  -5    0.18    0.27
  -6  -5  -5   -0.04    0.21
   6  -5   5    0.25    0.30
   6  -6  -5    1.25    0.29
  -6  -6   5    2.29    0.36
   6  -6  -5    1.61    0.51
   6  -6  -5    2.48    0.66
   6  -6   5    2.03    0.62
  -6  -6  -5    2.26    0.55
   6  -6   5    2.04    0.35
   6  -6   5    2.25    0.50
   6  -7  -5    0.00    0.19
   6  -7  -5    0.42    0.47
   6  -7  -5    0.16    0.39
   6  -7   5   -0.03    0.17
   6  -7   5    0.51    0.49
   6  -7   5    0.13    0.34
   7   0  -5    0.11    0.17
   7   0   5   -0.10    0.17
  -7   0  -5    0.09    0.21
   7   0   5    0.08    0.06
   7  -1  -5    0.06    0.19
   7   1   5   -0.11    0.11
   7   1   5   -0.12    0.16
  -7   1  -5    0.29    0.23
   7  -1   5   -0.15    0.16
   7  -1   5    0.00    0.06
  -7  -1  -5   -0.13    0.18
   7   1  -5   -0.05    0.19
  -7   2  -5    0.45    0.25
  -7  -2   5    0.50    0.23
   7   2   5    0.70    0.26
   7  -2  -5    0.09    0.18
   7  -2   5    0.33    0.21
   7  -2   5    0.21    0.22
   7  -2   5    0.38    0.14
   7   2  -5    0.39    0.21
  -7  -2  -5    0.70    0.27
   7  -3  -5    1.50    0.37
   7  -3  -5    1.45    0.32
  -7   3  -5    1.35    0.34
   7   3   5    1.44    0.32
  -7  -3   5    1.48    0.33
  -7  -3  -5    1.07    0.30
   7  -3   5    1.23    0.31
   7  -3   5    1.74    0.29
   7   3  -5    1.30    0.28
   7  -3   5    1.68    0.38
   7  -3   5    1.47    0.35
  -7  -3  -5    1.83    0.39
   7  -4  -5    0.18    0.25
  -7  -4   5    0.40    0.28
   7   4   5    0.45    0.25
   7  -4  -5    0.32    0.25
  -7   4  -5    0.30    0.27
   7  -4  -5    0.34    0.23
  -7  -4  -5    0.25    0.25
   7  -4   5    0.00    0.22
  -7   4   5    0.27    0.24
   7  -4   5    0.07    0.23
  -7  -4  -5    0.54    0.27
   7  -4   5    0.87    0.28
   7   4  -5    0.56    0.22
   7  -4   5    0.25    0.21
  -7  -5   5    9.61    0.71
   7  -5  -5    8.52    0.83
   7  -5  -5    7.79    0.98
   7  -5  -5    9.37    0.66
   7  -5   5    9.77    0.68
   7  -5   5    8.09    0.69
  -7  -5  -5    8.16    0.68
   7  -5   5    7.34    0.91
   7  -6  -5   10.16    1.21
   7  -6  -5    9.22    1.07
  -7  -6   5    8.35    0.65
   7  -6  -5    7.71    0.63
   7  -6   5    6.81    0.97
   7  -6   5    7.12    0.82
   7  -6   5    8.64    0.65
   7  -7  -5    0.02    0.36
   7  -7  -5   -0.34    0.41
   7  -7  -5    0.19    0.23
   7  -7   5   -0.01    0.21
   7  -7   5    0.30    0.43
   7  -7   5    0.17    0.45
   8   0   5   -0.21    0.17
   8   0  -5   -0.01    0.17
   8   0   5   -0.06    0.07
  -8   0  -5   -0.02    0.21
   8   1   5    4.92    0.35
  -8   1  -5    4.69    0.57
   8  -1  -5    6.07    0.56
   8   1   5    5.56    0.54
   8  -1   5    5.18    0.58
  -8  -1  -5    4.47    0.55
   8  -1   5    5.81    0.26
   8   1  -5    6.05    0.53
  -8   2  -5    0.86    0.30
   8   2   5    1.07    0.32
   8  -2  -5    1.03    0.29
   8  -2   5    1.01    0.18
  -8  -2  -5    1.24    0.33
   8  -2   5    1.48    0.31
   8   2  -5    0.70    0.28
   8  -2   5    0.54    0.26
   8   3   5   10.02    0.71
   8  -3  -5    8.20    0.68
  -8   3  -5    9.12    0.74
  -8  -3   5    8.82    0.69
   8  -3   5    9.79    0.73
   8   3  -5    9.90    0.68
  -8  -3  -5    9.98    0.78
   8  -3   5    8.99    0.56
   8  -3   5    9.44    0.72
   8  -4  -5    2.27    0.46
  -8  -4   5    1.47    0.40
   8  -4  -5    1.01    0.39
   8  -4  -5    0.90    0.31
   8   4   5    0.79    0.30
  -8  -4  -5    0.90    0.33
   8  -4   5    1.29    0.36
   8  -4   5    0.97    0.37
  -8   4   5    0.98    0.34
   8  -4   5    0.95    0.31
   8   4  -5    1.31    0.32
  -8  -4  -5    2.14    0.43
   8  -4   5    1.31    0.32
  -8  -5   5    5.25    0.64
   8  -5  -5    5.70    0.84
   8  -5  -5    4.89    0.72
   8  -5  -5    5.25    0.60
   8  -5   5    6.55    0.70
  -8  -5  -5    4.21    0.60
   8  -5   5    6.27    0.62
   8  -5   5    7.42    0.92
   8  -6  -5    0.73    0.45
  -8  -6   5    0.81    0.33
   8  -6  -5    0.91    0.50
   8  -6  -5    0.99    0.34
   8  -6   5    0.75    0.32
   8  -6   5    1.28    0.56
   8  -6   5    1.11    0.39
   8  -7  -5    0.21    0.44
   8  -7  -5   -0.52    0.37
  -8  -7   5    0.02    0.31
   8  -7  -5    0.28    0.28
   8  -7   5    0.20    0.45
   8  -7   5    0.21    0.25
   8  -7   5    0.44    0.41
   9   0   5    0.05    0.20
   9   0  -5    0.48    0.26
   9   0   5   -0.01    0.09
  -9   0  -5   -0.14    0.23
  -9   1  -5    1.43    0.41
   9  -1  -5    0.74    0.29
   9   1   5    0.70    0.29
   9   1   5    0.78    0.19
   9   1  -5    0.89    0.29
   9  -1   5    1.40    0.38
  -9  -1  -5    1.12    0.36
   9  -1   5    0.98    0.14
  -9   2  -5    1.82    0.44
   9  -2  -5    1.28    0.38
   9   2   5    0.97    0.29
   9   2  -5    1.55    0.37
   9  -2   5    1.86    0.24
   9  -2   5    1.69    0.34
   9  -2   5    1.72    0.41
  -9  -2  -5    1.19    0.35
   9   3   5   12.75    0.86
  -9   3  -5   12.10    0.88
   9  -3  -5   14.03    0.91
   9  -3   5   12.64    0.88
  -9  -3  -5   16.54    1.01
   9   3  -5   14.01    0.86
   9  -3   5   13.61    0.70
   9  -3   5   15.31    0.93
   9  -4  -5    6.03    0.70
   9   4   5    7.00    0.67
   9  -4  -5    6.86    0.88
   9  -4  -5    5.79    0.72
   9   4  -5    6.32    0.59
   9  -4   5    8.68    0.74
   9  -4   5    6.52    0.56
  -9   4   5    6.88    0.77
  -9  -4  -5    8.25    0.75
   9  -4   5    7.19    0.85
   9  -5  -5   -0.10    0.24
  -9  -5   5    0.00    0.29
   9  -5  -5    0.56    0.39
   9  -5  -5    0.28    0.36
   9  -5   5    0.07    0.27
  -9  -5  -5    0.23    0.30
   9  -5   5    1.05    0.47
   9  -5   5    0.35    0.30
   9  -6  -5    0.32    0.40
   9  -6  -5    0.45    0.40
   9  -6  -5    0.16    0.29
  -9  -6   5    0.52    0.35
   9  -6   5    0.23    0.29
   9  -6   5    0.47    0.37
   9  -6   5    0.11    0.38
   9  -7  -5    0.19    0.32
   9  -7  -5   -0.21    0.44
  -9  -7   5    0.74    0.36
   9  -7  -5    0.81    0.58
   9  -7   5    0.86    0.33
   9  -7   5    0.46    0.46
   9  -7   5    0.76    0.56
  10   0  -5   -0.18    0.20
  10   0   5    0.01    0.24
  10   0   5    0.01    0.10
 -10   0  -5    0.00    0.28
  10   1   5    2.30    0.29
  10   1   5    2.38    0.47
 -10   1  -5    2.01    0.50
  10  -1  -5    1.63    0.39
 -10  -1  -5    1.81    0.45
  10   1  -5    2.89    0.50
  10  -1   5    2.00    0.20
  10  -1   5    1.24    0.37
 -10   2  -5   10.42    0.84
  10  -2  -5    9.37    0.77
  10   2   5   11.71    0.83
  10   2  -5    9.64    0.77
  10  -2   5    9.21    0.69
  10  -2   5   10.03    0.82
 -10  -2  -5    9.44    0.84
  10  -2   5    8.59    0.47
 -10   3  -5    1.99    0.50
  10   3   5    1.00    0.35
  10  -3  -5    2.30    0.46
  10  -3   5    1.68    0.30
  10   3  -5    1.52    0.39
 -10  -3  -5    1.27    0.42
  10  -3   5    0.95    0.31
  10  -3   5    1.76    0.45
  10  -4  -5    0.21    0.28
  10   4   5    1.44    0.40
  10  -4  -5    0.70    0.34
  10  -4  -5    0.80    0.37
 -10  -4  -5    0.18    0.31
  10  -4   5    0.98    0.40
  10  -4   5    0.42    0.35
  10  -4   5    0.66    0.27
  10   4  -5    0.74    0.33
  10  -5  -5    1.36    0.42
  10  -5  -5    0.23    0.33
  10  -5  -5    0.51    0.41
  10  -5   5    1.54    0.54
  10  -5   5    1.50    0.42
  10  -5   5    1.72    0.41
  10  -6  -5    1.09    0.51
  10  -6  -5    1.34    0.45
  10  -6  -5    1.52    0.59
 -10  -6   5    0.32    0.40
  10  -6   5    1.21    0.59
  10  -6   5    0.76    0.36
  10  -6   5    1.59    0.50
 -10  -7   5    0.44    0.39
  10  -7  -5    0.85    0.54
  10  -7  -5    1.57    0.68
  10  -7  -5    0.40    0.37
  10  -7   5    0.73    0.60
  10  -7   5    0.85    0.39
 -11   0  -5   -0.26    0.26
  11   0  -5   -0.24    0.25
  11   0   5    0.13    0.24
  11  -1  -5   13.73    0.97
  11   1   5   12.33    0.64
  11   1   5   11.96    0.92
 -11   1  -5   15.86    1.09
  11  -1   5   13.47    1.00
  11   1  -5   13.70    0.94
  11  -1   5   14.28    0.53
 -11  -1  -5   14.56    1.07
  11  -2  -5    0.11    0.28
 -11   2  -5    0.40    0.32
  11   2   5    0.73    0.42
 -11  -2  -5    0.60    0.37
  11   2  -5    0.70    0.36
  11  -2   5    1.03    0.22
  11  -2   5    0.88    0.37
  11   3   5    0.19    0.29
  11  -3  -5    0.22    0.33
  11  -3   5    0.31    0.32
  11  -3   5    0.14    0.34
 -11  -3  -5    0.43    0.35
  11  -3   5    0.60    0.24
  11   3  -5    0.59    0.35
  11  -4  -5    4.19    0.65
  11  -4  -5    7.66    0.95
  11  -4  -5    5.42    0.69
  11  -4   5    6.67    0.59
  11  -4   5    5.34    0.73
  11  -4   5    7.29    0.91
 -11  -4  -5    5.26    0.77
  11  -5  -5    3.74    0.62
  11  -5  -5    2.95    0.61
  11  -5  -5    3.32    0.72
  11  -5   5    4.28    0.63
  11  -5   5    4.50    0.78
  11  -5   5    4.53    0.67
  11  -6  -5   -0.04    0.36
 -11  -6   5    0.08    0.37
  11  -6  -5   -0.34    0.35
  11  -6  -5    0.00    0.33
  11  -6   5    0.17    0.36
  11  -6   5   -0.34    0.36
 -12   0  -5   -0.31    0.36
  12   0   5    0.13    0.29
  12   0  -5    0.02    0.31
  12   1   5   12.44    1.03
  12  -1  -5   12.60    0.99
 -12   1  -5   12.93    1.05
  12  -1   5   12.72    0.52
 -12  -1  -5   10.52    0.98
  12  -1   5   12.46    1.01
  12   1  -5   11.77    0.97
  12  -2  -5   14.04    1.05
  12   2   5   15.04    1.11
 -12   2  -5   14.52    1.15
  12  -2   5   15.01    1.10
 -12  -2  -5   15.36    1.19
  12   2  -5   14.38    1.03
  12  -2   5   16.03    0.68
  12   3   5    5.99    0.78
  12  -3  -5    5.18    0.72
  12   3  -5    6.83    0.81
 -12  -3  -5    4.94    0.78
  12  -3   5    5.26    0.74
  12  -3   5    5.45    0.73
  12  -3   5    5.28    0.48
  12  -4  -5    2.67    0.55
  12  -4  -5    2.02    0.58
  12  -4  -5    3.34    0.64
  12  -4   5    2.07    0.52
  12  -4   5    2.54    0.58
  12  -5  -5   -0.08    0.28
  12  -5  -5   -0.42    0.32
  12  -5  -5    0.36    0.37
  12  -5   5   -0.40    0.33
  12  -5   5    0.03    0.36
  12  -6  -5    1.75    0.53
  12  -6  -5    2.25    0.69
 -12  -6   5    3.03    0.67
  12  -6  -5    3.07    0.72
  12  -6   5    2.71    0.80
  12  -6   5    2.48    0.60
 -13   0  -5   -0.74    0.34
  13   0   5   -0.19    0.35
  13   0  -5   -0.13    0.32
  13   1   5   -0.20    0.37
  13  -1  -5   -0.47    0.30
 -13   1  -5   -0.53    0.32
  13  -1   5    0.15    0.38
  13   1  -5   -0.05    0.36
 -13  -1  -5   -0.61    0.36
  13  -2  -5    0.04    0.41
  13   2   5    0.92    0.44
 -13  -2  -5    0.63    0.45
  13  -2   5    1.05    0.45
  13   2  -5    0.81    0.40
  13  -3  -5    0.83    0.44
  13   3   5    1.50    0.43
  13  -3   5    1.40    0.44
  13   3  -5    1.14    0.43
  13  -3   5    1.11    0.43
  13  -4  -5   -0.16    0.34
  13  -4  -5    0.39    0.38
  13  -4  -5    0.18    0.30
  13  -4   5   -0.26    0.37
  13  -4   5    0.06    0.34
  13  -5  -5    0.59    0.45
  13  -5  -5    0.67    0.43
  13  -5  -5    1.01    0.49
  13  -5   5    0.60    0.48
  13  -5   5    0.19    0.47
  14   0   5    0.38    0.35
  14   0  -5   -0.03    0.36
  14   1   5   12.98    1.07
  14  -1  -5   12.02    1.11
  14   1  -5   12.85    1.07
  14  -1   5   12.07    1.05
  14  -2  -5    1.66    0.53
  14   2   5    1.27    0.48
  14  -2   5    0.88    0.49
  14   2  -5    1.13    0.48
  14   3   5    2.57    0.66
  14  -3  -5    2.18    0.58
  14   3  -5    1.69    0.52
  14  -3   5    2.24    0.51
  14  -3   5    1.70    0.55
  14  -4  -5   -0.04    0.32
  14  -4  -5    0.45    0.45
  14  -4  -5    0.08    0.33
  14  -4   5    0.51    0.41
  14  -4   5    0.98    0.55
  14  -5  -5    0.03    0.45
  14  -5  -5    0.85    0.45
  14  -5  -5    0.21    0.47
  14  -5   5    0.07    0.48
  14  -5   5    1.14    0.52
  15   0   5    0.46    0.42
  15   0  -5    0.20    0.38
  15   1   5    5.67    0.91
  15  -1  -5    4.35    0.80
  15  -1   5    6.63    0.96
  15   1  -5    5.43    0.85
  15   2   5    3.13    0.71
  15  -2  -5    3.32    0.75
  15  -2   5    2.89    0.66
  15   2  -5    2.99    0.66
  15   3   5    0.19    0.48
  15  -3  -5    0.05    0.40
  15   3  -5    0.64    0.53
  15  -3   5   -0.07    0.33
  15  -3   5    0.06    0.38
  15  -4  -5    0.20    0.43
  15  -4  -5   -0.14    0.31
  15  -4  -5   -0.15    0.39
  15  -4   5   -0.02    0.42
  15  -4   5   -0.44    0.32
  16   0  -5    0.96    0.51
  16   0   5    0.62    0.49
  16  -1  -5    1.36    0.55
  16   1   5    1.05    0.58
  16   1  -5    1.12    0.54
  16  -1   5    1.20    0.57
  16  -2  -5    1.92    0.67
  16   2   5    1.81    0.63
  16  -2   5    2.58    0.67
  16   2  -5    1.74    0.63
  16  -3  -5    1.21    0.56
  16  -3   5    0.66    0.43
  16  -3   5    0.27    0.49
  16  -4  -5    0.54    0.53
  16  -4  -5    0.25    0.38
  16  -4  -5   -0.48    0.45
  16  -4   5   -0.05    0.41
  16  -4   5   -0.31    0.46
  17   0  -5    0.30    0.45
  17   0   5    0.43    0.50
  17  -1  -5    3.62    0.82
  17   1   5    2.09    0.68
  17  -1   5    1.04    0.59
  17   1  -5    2.68    0.68
  17  -2  -5   -0.57    0.43
  17   2   5   -0.08    0.46
  17  -2   5    0.10    0.46
  17   2  -5   -0.23    0.40
  17  -3  -5    0.22    0.50
  17  -3   5    0.04    0.53
  17  -3   5    0.26    0.37
  18   0  -5   -0.09    0.52
  18   0   5    0.47    0.50
  18  -1  -5    1.56    0.66
  18   1   5    1.13    0.65
  18   1  -5    3.96    0.91
  18  -1   5    2.65    0.78
   0   0  -6   -0.03    0.13
   0   0   6    0.18    0.10
   0   0  -6    0.35    0.13
   0   0   6    0.36    0.14
   0   1  -6    0.00    0.09
   0  -1   6   -0.01    0.10
   0  -1  -6    0.11    0.08
   0   1   6    0.05    0.12
   0   1  -6   -0.13    0.09
   0  -1   6   -0.04    0.10
   0   1   6   -0.02    0.10
   0  -1  -6    0.00    0.09
   0  -1  -6    0.04    0.13
   0   2   6    5.50    0.35
   0   2   6    4.94    0.36
   0   2  -6    5.55    0.41
   0   2  -6    5.28    0.34
   0  -2  -6    5.06    0.40
   0  -2   6    5.43    0.37
   0  -2  -6    5.61    0.39
   0  -2   6    5.40    0.34
   0  -2  -6    4.85    0.35
   0   2   6    4.75    0.36
   0  -2  -6    5.03    0.38
   0   2  -6    5.57    0.38
   0   3  -6   -0.08    0.09
   0  -3   6    0.02    0.09
   0   3   6    0.11    0.12
   0  -3  -6   -0.03    0.14
   0  -3  -6   -0.07    0.11
   0  -3  -6   -0.18    0.10
   0  -3  -6   -0.10    0.14
   0  -3   6    0.07    0.11
   0  -4   6  222.43    5.76
   0  -4  -6  219.97    5.85
   0  -4  -6  220.46    6.37
   0  -4  -6  223.18    5.80
   0  -4  -6  216.72    6.15
   0   4  -6  221.41    5.70
   0   4   6  216.66    5.78
   0   5  -6   -0.08    0.08
   0  -5  -6    0.26    0.25
   0  -5  -6    0.02    0.14
   0   5   6    0.13    0.13
   0  -5   6    0.07    0.11
   0  -5  -6    0.08    0.27
   0  -5  -6    0.00    0.12
   0  -5   6    0.06    0.10
   0  -6  -6   12.22    1.07
   0  -6  -6   16.45    1.20
   0  -6  -6   14.46    0.60
   0  -7  -6   -0.13    0.34
   0  -7  -6   -0.05    0.39
   0  -8  -6    0.96    0.53
   0  -8  -6    1.55    0.64
   1   0  -6   76.96    2.30
  -1   0  -6   79.09    2.25
   1   0   6   79.56    2.25
   1   0   6   78.22    2.28
   1   0  -6   79.12    2.25
  -1   0  -6   75.65    2.27
  -1   0   6   77.83    2.24
  -1   0   6   76.07    2.30
   1  -1  -6   31.86    1.11
  -1   1  -6   32.67    1.14
  -1   1  -6   32.80    1.11
   1   1   6   34.20    1.12
  -1  -1   6   34.15    1.17
  -1  -1   6   33.96    1.11
  -1   1  -6   32.72    1.05
   1   1   6   33.26    1.15
   1  -1  -6   34.61    1.18
  -1  -1  -6   31.31    1.14
   1  -1   6   31.64    1.13
  -1  -1  -6   32.65    1.12
  -1  -1  -6   33.23    1.02
   1   1  -6   33.17    1.16
  -1   1   6   31.94    1.16
   1  -1   6   35.04    1.12
   1   1  -6   33.77    1.11
  -1   1   6   33.59    1.11
   1  -2  -6   13.15    0.65
   1   2   6   13.18    0.61
  -1   2  -6   13.07    0.60
  -1  -2   6   13.84    0.59
  -1   2  -6   13.04    0.61
   1  -2  -6   12.59    0.64
  -1  -2   6   13.16    0.62
   1  -2  -6   12.10    0.64
   1   2   6   13.69    0.63
  -1   2  -6   13.72    0.67
  -1   2  -6   12.42    0.58
   1   2   6   13.84    0.66
   1  -2  -6   13.76    0.61
  -1  -2  -6   13.74    0.61
   1   2  -6   13.66    0.62
   1  -2   6   12.35    0.60
  -1  -2  -6   13.92    0.67
   1  -2   6   13.36    0.59
  -1  -2  -6   14.07    0.65
   1   2  -6   14.10    0.59
  -1   2   6   13.73    0.64
  -1  -2  -6   14.02    0.65
  -1   3  -6    0.71    0.17
  -1  -3   6    0.95    0.18
   1  -3  -6    1.14    0.22
   1  -3  -6    0.65    0.23
   1  -3  -6    1.04    0.25
  -1  -3   6    1.08    0.21
   1  -3  -6    0.91    0.19
   1   3   6    1.38    0.23
  -1  -3  -6    1.30    0.24
   1   3  -6    1.13    0.19
  -1  -3  -6    1.06    0.20
  -1  -3  -6    1.29    0.29
  -1  -3  -6    1.11    0.26
   1  -3   6    0.78    0.24
  -1   3   6    0.66    0.18
   1  -3   6    1.23    0.22
   1  -3   6    1.06    0.19
   1  -4  -6   13.07    0.89
  -1  -4   6   13.40    0.60
   1  -4  -6   11.86    0.84
   1   4   6   13.50    0.61
   1  -4  -6   13.50    0.62
   1  -4  -6   11.79    0.65
  -1   4  -6   12.98    0.57
   1  -4   6   13.15    0.60
  -1  -4  -6   12.22    0.85
  -1  -4  -6   12.52    0.65
   1   4  -6   13.01    0.54
  -1  -4  -6   14.24    0.90
  -1   4   6   12.75    0.61
  -1  -4  -6   13.75    0.62
   1  -4   6   12.85    0.87
   1  -5  -6   -0.16    0.21
  -1  -5   6    0.08    0.11
   1  -5  -6   -0.22    0.10
  -1  -5   6   -0.01    0.11
   1  -5  -6   -0.25    0.23
   1   5   6   -0.04    0.13
  -1   5  -6    0.13    0.11
   1   5  -6   -0.07    0.09
  -1  -5  -6   -0.05    0.27
   1  -5   6    0.29    0.26
  -1  -5  -6    0.11    0.14
  -1  -5  -6   -0.15    0.12
  -1  -5  -6    0.01    0.27
  -1   5   6    0.05    0.12
   1  -5   6   -0.01    0.10
   1  -5   6   -0.11    0.11
   1  -6  -6   12.20    1.03
   1  -6  -6   12.63    1.09
   1  -6  -6   12.42    0.55
  -1  -6  -6   11.49    1.03
   1  -6   6    9.08    0.95
  -1  -6  -6   12.08    1.07
  -1  -6  -6   12.33    0.55
   1  -7  -6    0.23    0.42
   1  -7  -6    0.43    0.43
  -1  -7  -6   -0.31    0.35
  -1  -7  -6   -0.15    0.37
   1  -8  -6    0.55    0.57
   1  -8  -6    0.61    0.53
  -1  -8  -6    0.01    0.47
  -1  -8  -6    0.08    0.49
  -2   0  -6   43.28    1.42
   2   0  -6   40.76    1.38
   2   0   6   44.70    1.44
   2   0   6   43.80    1.39
  -2   0   6   41.88    1.38
   2   0  -6   43.50    1.45
  -2   0  -6   45.21    1.41
  -2   0   6   43.57    1.46
  -2   1  -6   36.68    1.24
  -2   1  -6   37.47    1.15
   2  -1  -6   37.00    1.31
   2   1   6   37.22    1.24
   2   1   6   38.33    1.09
   2   1   6   37.94    1.28
  -2  -1   6   36.74    1.23
   2  -1  -6   36.76    1.25
  -2  -1   6   37.73    1.30
  -2   1  -6   37.61    1.27
  -2  -1  -6   37.48    1.26
  -2   1   6   36.55    1.30
  -2  -1  -6   39.07    1.29
  -2  -1  -6   34.72    1.14
   2  -1   6   38.89    1.26
  -2   1   6   37.44    1.24
   2   1  -6   37.82    1.23
   2   1  -6   36.16    1.28
   2  -1   6   37.40    1.15
   2  -1   6   38.05    1.28
  -2  -1  -6   37.97    1.10
  -2   2  -6   58.39    1.70
  -2   2  -6   59.04    1.83
   2   2   6   55.68    1.77
  -2  -2   6   57.10    1.73
  -2  -2   6   55.65    1.78
   2  -2  -6   54.88    1.81
   2  -2  -6   57.20    1.75
   2  -2  -6   56.73    1.85
  -2   2  -6   56.90    1.74
   2   2   6   57.78    1.77
   2   2   6   55.02    1.72
   2  -2   6   57.21    1.73
  -2   2   6   57.54    1.81
  -2  -2  -6   58.85    1.80
   2   2  -6   57.10    1.72
  -2  -2  -6   59.98    1.82
   2  -2   6   55.93    1.82
  -2  -2  -6   56.44    1.78
  -2  -2  -6   53.86    1.74
   2  -2   6   57.48    1.77
   2   3   6   16.92    0.72
  -2  -3   6   15.53    0.71
  -2   3  -6   14.71    0.67
   2  -3  -6   16.65    0.87
  -2  -3   6   15.06    0.66
   2  -3  -6   16.23    0.76
   2  -3  -6   15.24    0.69
   2  -3  -6   16.80    0.89
   2  -3   6   14.92    0.70
  -2  -3  -6   16.18    0.85
   2   3  -6   16.25    0.65
   2  -3   6   17.25    0.69
  -2  -3  -6   16.13    0.83
  -2  -3  -6   16.79    0.72
  -2  -3  -6   16.37    0.74
  -2   3   6   14.63    0.71
   2  -3   6   16.71    0.87
   2   4   6   52.91    1.66
   2  -4  -6   54.00    1.67
   2  -4  -6   54.61    2.04
  -2   4  -6   52.34    1.62
   2  -4  -6   53.77    2.10
  -2  -4   6   53.42    1.66
  -2  -4  -6   54.24    2.02
   2  -4   6   46.78    1.60
  -2  -4  -6   55.81    2.05
   2   4  -6   52.90    1.58
   2  -4   6   56.48    2.10
   2  -4   6   53.79    1.66
  -2   4   6   51.77    1.68
  -2  -4  -6   52.18    1.67
  -2  -4  -6   55.44    1.73
   2  -5  -6    1.39    0.41
   2   5   6    2.01    0.25
  -2  -5   6    1.99    0.25
  -2  -5   6    1.57    0.22
   2  -5  -6    1.82    0.27
   2  -5  -6    1.45    0.44
  -2   5  -6    1.83    0.23
  -2   5   6    2.44    0.29
   2  -5   6    2.08    0.26
   2  -5   6    2.49    0.55
   2  -5   6    2.35    0.26
  -2  -5  -6    1.73    0.45
  -2  -5  -6    2.07    0.28
  -2  -5  -6    2.08    0.46
   2   5  -6    2.11    0.20
   2  -6  -6    6.16    0.89
   2  -6  -6    8.00    0.96
   2  -6  -6    4.92    0.38
  -2  -6   6    5.04    0.26
  -2  -6  -6    5.36    0.38
   2  -6   6    5.68    0.33
  -2  -6  -6    6.69    0.91
  -2  -6  -6    6.13    0.83
   2  -6   6    4.51    0.75
   2  -7  -6    3.18    0.72
   2  -7  -6    2.03    0.61
   2  -7   6    4.14    0.77
  -2  -7  -6    2.37    0.65
  -2  -7  -6    2.01    0.59
   2  -8  -6    0.03    0.40
   2  -8  -6   -0.48    0.43
  -2  -8  -6    0.42    0.49
  -3   0   6    9.80    0.52
   3   0   6   10.14    0.56
   3   0  -6    9.84    0.53
  -3   0   6    9.82    0.58
   3   0  -6    8.48    0.55
   3   0   6   10.81    0.55
   3   0   6    9.91    0.29
  -3   0  -6    9.95    0.55
  -3   0  -6   10.20    0.56
   3   1   6   64.67    1.76
   3  -1  -6   65.10    1.96
  -3   1  -6   62.86    1.95
  -3   1  -6   64.40    1.80
  -3   1  -6   61.17    1.95
   3   1   6   64.91    1.94
  -3  -1   6   63.59    1.93
   3  -1  -6   65.64    2.03
   3   1   6   64.99    1.99
  -3  -1   6   63.06    2.00
   3   1  -6   66.05    1.94
  -3  -1  -6   61.92    1.96
  -3  -1  -6   62.65    1.79
  -3   1   6   62.86    1.94
   3  -1   6   64.89    1.99
   3  -1   6   63.86    1.94
  -3  -1  -6   61.33    1.95
   3  -1   6   62.72    1.83
  -3   1   6   59.36    1.99
  -3   2  -6    6.56    0.44
   3  -2  -6    7.26    0.46
  -3   2  -6    7.47    0.46
  -3   2  -6    6.26    0.39
  -3  -2   6    6.75    0.43
  -3  -2   6    6.43    0.47
   3   2   6    6.75    0.43
   3   2   6    7.48    0.47
   3   2   6    7.39    0.44
  -3  -2  -6    7.41    0.47
  -3  -2  -6    6.23    0.44
   3   2  -6    7.11    0.43
   3  -2   6    6.14    0.41
   3  -2   6    6.23    0.45
  -3   2   6    7.41    0.51
  -3  -2  -6    6.55    0.45
   3  -2   6    6.85    0.46
   3   3   6   91.89    2.71
   3  -3  -6   91.66    2.99
  -3  -3   6   94.29    2.76
  -3  -3   6   94.48    2.68
   3  -3  -6   93.59    2.72
   3  -3  -6   93.19    2.90
  -3   3  -6   95.40    2.71
  -3  -3  -6   95.08    2.90
   3  -3   6   91.39    2.95
   3  -3   6   93.80    2.68
  -3  -3  -6   95.71    2.74
  -3  -3  -6   93.31    2.86
  -3  -3  -6   95.33    2.76
   3  -3   6   90.86    2.72
  -3   3   6   92.10    2.77
   3   3  -6   95.32    2.65
   3  -4  -6   -0.02    0.20
   3   4   6    0.16    0.17
   3  -4  -6   -0.07    0.14
  -3   4  -6    0.08    0.14
  -3  -4   6    0.11    0.16
   3  -4  -6    0.03    0.22
  -3  -4   6    0.03    0.14
  -3  -4  -6    0.31    0.17
  -3  -4  -6   -0.03    0.17
  -3  -4  -6    0.01    0.15
  -3   4   6    0.07    0.14
   3  -4   6    0.04    0.13
   3  -4   6    0.22    0.16
  -3  -4  -6   -0.02    0.23
   3   4  -6    0.20    0.13
   3  -4   6   -0.33    0.18
   3   5   6    0.11    0.15
   3  -5  -6    0.33    0.17
   3  -5  -6    0.31    0.29
   3  -5  -6   -0.04    0.27
  -3   5  -6    0.06    0.18
  -3  -5   6    0.08    0.14
  -3  -5   6    0.13    0.14
  -3  -5  -6    0.01    0.13
  -3  -5  -6    0.46    0.29
  -3  -5  -6   -0.19    0.15
  -3  -5  -6   -0.02    0.26
   3  -5   6    0.53    0.31
   3  -5   6    0.19    0.16
   3  -5   6    0.02    0.11
  -3   5   6    0.25    0.15
  -3  -6   6    0.01    0.11
   3  -6  -6   -0.16    0.26
   3  -6  -6    0.05    0.15
   3  -6  -6   -0.08    0.33
   3  -6   6    0.29    0.36
  -3  -6  -6    0.02    0.34
  -3  -6  -6   -0.09    0.16
   3  -6   6    0.10    0.14
   3  -7  -6    0.91    0.50
   3  -7  -6    1.07    0.50
  -3  -7  -6    0.73    0.46
   3  -7   6    0.30    0.46
   3  -8  -6    1.44    0.61
   3  -8  -6    1.32    0.62
   3  -8   6    1.17    0.66
  -3  -8  -6    0.35    0.51
   4   0  -6    2.63    0.33
  -4   0   6    2.91    0.34
  -4   0   6    2.11    0.33
  -4   0  -6    1.99    0.31
   4   0   6    2.34    0.33
   4   0   6    2.41    0.31
  -4   0  -6    2.59    0.35
  -4   0  -6    2.58    0.13
  -4   1  -6    0.89    0.23
   4   1   6    1.38    0.17
   4   1   6    1.36    0.17
  -4  -1   6    1.67    0.27
   4   1   6    0.91    0.23
   4  -1  -6    1.11    0.23
  -4  -1   6    1.52    0.30
  -4   1  -6    1.42    0.13
  -4  -1  -6    1.96    0.22
  -4  -1  -6    1.61    0.29
  -4   1   6    1.59    0.28
   4  -1   6    1.40    0.19
   4   1  -6    1.30    0.23
   4  -1   6    1.50    0.29
  -4  -1  -6    1.61    0.29
   4  -1   6    1.21    0.24
   4   2   6    7.22    0.45
  -4   2  -6    6.93    0.50
   4   2   6    7.33    0.46
  -4  -2   6    7.22    0.53
  -4   2  -6    7.39    0.46
   4  -2  -6    7.38    0.50
  -4  -2   6    7.28    0.47
   4   2   6    7.43    0.51
  -4   2  -6    7.57    0.41
  -4   2   6    8.82    0.57
   4   2  -6    7.62    0.48
  -4  -2  -6    8.05    0.54
   4  -2   6    6.77    0.51
   4  -2   6    8.01    0.49
   4  -2   6    8.29    0.51
  -4  -2  -6    7.90    0.54
  -4  -2  -6    7.49    0.49
   4  -3  -6   14.14    0.80
   4  -3  -6   15.17    0.89
   4  -3  -6   14.42    0.72
  -4  -3   6   14.66    0.70
  -4  -3   6   15.27    0.76
   4   3   6   15.39    0.75
  -4   3  -6   13.48    0.70
   4   3  -6   14.85    0.68
  -4   3   6   13.27    0.74
  -4  -3  -6   15.05    0.82
  -4  -3  -6   14.64    0.74
  -4  -3  -6   16.11    0.77
   4  -3   6   15.03    0.74
   4  -3   6   14.71    0.86
   4  -3   6   14.57    0.70
   4  -4  -6   -0.06    0.23
  -4  -4   6    0.01    0.16
   4  -4  -6   -0.09    0.21
  -4  -4   6    0.27    0.17
   4  -4  -6    0.11    0.17
  -4   4  -6    0.15    0.17
   4   4   6   -0.04    0.15
  -4  -4  -6    0.54    0.23
   4  -4   6    0.29    0.22
  -4  -4  -6    0.61    0.27
  -4   4   6    0.02    0.17
   4  -4   6    0.02    0.22
   4   4  -6    0.12    0.13
   4  -4   6    0.06    0.15
  -4  -4  -6    0.32    0.19
   4  -4   6    0.10    0.15
   4  -5  -6   -0.10    0.23
   4  -5  -6    0.02    0.14
  -4  -5   6   -0.13    0.11
   4  -5  -6   -0.01    0.25
  -4  -5   6   -0.06    0.15
  -4  -5  -6   -0.01    0.16
   4  -5   6    0.03    0.14
  -4  -5  -6   -0.26    0.15
  -4  -5  -6    0.37    0.30
   4  -5   6   -0.07    0.23
   4  -5   6    0.04    0.15
   4  -5   6    0.12    0.24
   4  -6  -6    0.14    0.28
   4  -6  -6    0.20    0.35
  -4  -6   6    0.00    0.14
   4  -6  -6   -0.17    0.14
   4  -6   6    0.04    0.29
  -4  -6  -6   -0.10    0.29
   4  -6   6    0.17    0.16
  -4  -6  -6   -0.08    0.18
   4  -7  -6   -0.10    0.36
   4  -7  -6   -0.09    0.15
   4  -7  -6    0.13    0.40
  -4  -7  -6   -0.08    0.36
   4  -7   6   -0.45    0.34
   4  -8  -6    1.14    0.65
   4  -8  -6   -0.01    0.51
   4  -8   6    0.00    0.45
  -4  -8  -6   -0.16    0.47
   5   0   6    0.04    0.18
   5   0  -6    0.09    0.14
  -5   0   6    0.00    0.17
  -5   0  -6   -0.06    0.16
  -5  -1   6   11.38    0.64
   5   1   6   11.38    0.67
  -5   1  -6   10.89    0.66
  -5  -1   6   12.56    0.74
   5   1   6   11.45    0.47
   5  -1  -6   11.46    0.66
  -5  -1  -6   10.99    0.66
   5  -1   6   11.58    0.68
  -5  -1  -6   11.68    0.48
  -5  -1  -6   11.04    0.67
   5   1  -6   11.06    0.62
   5  -1   6   12.04    0.67
   5  -1   6   12.62    0.55
  -5   1   6   10.61    0.69
   5   2   6   10.65    0.57
  -5  -2   6   11.33    0.64
  -5   2  -6   11.27    0.49
   5   2   6   10.90    0.58
  -5  -2   6   11.46    0.70
   5   2   6    9.69    0.63
   5  -2  -6   11.68    0.65
  -5   2  -6   11.36    0.67
   5   2  -6   10.18    0.61
   5  -2   6   11.03    0.63
  -5  -2  -6   11.63    0.67
   5  -2   6   11.13    0.64
  -5   2   6   11.23    0.69
  -5  -2  -6   11.06    0.66
   5  -2   6   10.95    0.66
  -5  -2  -6   10.41    0.58
  -5  -3   6   53.13    1.83
   5   3   6   52.10    1.77
  -5  -3   6   51.88    1.75
   5  -3  -6   52.90    1.78
  -5   3  -6   49.81    1.76
   5  -3  -6   50.47    1.96
   5  -3  -6   51.88    1.85
   5   3  -6   52.51    1.71
  -5  -3  -6   56.18    1.86
   5  -3   6   48.10    1.76
  -5  -3  -6   53.04    1.81
  -5   3   6   52.10    1.84
  -5  -3  -6   51.44    1.79
   5  -3   6   53.68    1.68
   5  -3   6   52.34    1.76
   5  -3   6   52.21    1.91
   5  -4  -6   26.87    1.32
   5   4   6   26.47    1.09
   5  -4  -6   25.92    1.10
  -5   4  -6   24.95    1.08
  -5  -4   6   26.97    1.08
   5  -4  -6   28.92    1.42
  -5  -4   6   27.10    1.13
   5  -4   6   26.82    1.11
  -5  -4  -6   27.09    1.13
  -5  -4  -6   25.58    1.12
  -5   4   6   26.54    1.14
   5  -4   6   25.35    1.14
   5  -4   6   25.43    1.34
   5   4  -6   26.36    1.02
  -5  -4  -6   23.47    1.23
   5  -4   6   27.11    1.08
   5  -5  -6    0.41    0.22
   5  -5  -6    1.14    0.41
   5  -5  -6    0.53    0.34
  -5  -5   6    0.49    0.22
  -5  -5  -6    0.91    0.36
   5  -5   6    0.44    0.34
   5  -5   6    0.60    0.31
   5  -5   6    0.42    0.23
  -5  -5  -6    0.29    0.23
   5  -6  -6    1.03    0.42
   5  -6  -6    0.84    0.46
  -5  -6   6    0.68    0.22
   5  -6  -6    0.87    0.24
  -5  -6  -6    0.39    0.32
   5  -6   6    1.03    0.25
  -5  -6  -6    0.88    0.27
   5  -6   6    0.39    0.35
   5  -6   6    0.65    0.43
   5  -7  -6    0.82    0.50
   5  -7  -6    0.97    0.24
   5  -7  -6    0.40    0.45
  -5  -7  -6    0.97    0.53
   5  -7   6    0.50    0.41
   5  -8  -6   -0.08    0.40
   5  -8  -6    0.73    0.55
  -5  -8  -6   -0.34    0.40
   5  -8   6    0.43    0.53
   6   0   6    0.94    0.27
  -6   0  -6    1.27    0.30
   6   0  -6    1.09    0.27
   6  -1  -6    2.60    0.38
   6   1   6    2.55    0.23
   6   1   6    2.30    0.35
  -6   1  -6    2.10    0.36
   6  -1   6    2.62    0.39
  -6  -1  -6    2.41    0.41
   6  -1   6    1.84    0.25
   6   1  -6    2.51    0.36
   6  -2  -6   21.56    0.98
  -6  -2   6   21.91    0.97
   6   2   6   19.31    0.83
   6   2   6   19.85    0.95
   6   2   6   20.47    0.86
  -6   2  -6   19.08    0.95
  -6  -2  -6   18.68    0.94
  -6   2   6   21.87    1.05
   6   2  -6   19.54    0.91
   6  -2   6   18.05    0.89
  -6  -2  -6   20.00    0.83
   6  -2   6   19.96    0.97
   6  -2   6   19.04    0.93
  -6  -2  -6   19.36    0.97
   6  -2   6   19.79    0.70
   6  -3  -6   18.15    1.02
  -6   3  -6   17.12    0.90
  -6  -3   6   16.58    0.92
  -6  -3   6   16.83    0.85
  -6   3  -6   16.77    0.76
   6   3   6   17.09    0.87
   6  -3  -6   16.04    0.86
  -6   3   6   16.52    0.91
   6   3  -6   17.88    0.84
  -6  -3  -6   17.06    0.91
  -6  -3  -6   18.46    0.91
   6  -3   6   18.70    0.90
   6  -3   6   17.34    0.95
   6  -3   6   16.33    0.88
  -6  -3  -6   17.74    0.91
   6  -3   6   17.19    0.77
  -6   4  -6    0.31    0.23
   6  -4  -6    0.26    0.26
  -6  -4   6    0.11    0.21
   6  -4  -6    0.11    0.23
   6  -4  -6    0.23    0.20
  -6  -4   6    0.49    0.24
   6   4   6    0.27    0.22
   6  -4   6    0.28    0.21
  -6  -4  -6    0.39    0.25
   6  -4   6   -0.12    0.20
  -6   4   6    0.34    0.23
   6  -4   6    0.21    0.20
  -6  -4  -6    0.30    0.24
   6  -4   6    0.13    0.29
   6   4  -6    0.69    0.23
  -6  -4  -6    0.07    0.21
   6  -5  -6    0.47    0.33
  -6  -5   6    0.32    0.24
   6  -5  -6    0.44    0.22
   6  -5  -6    0.77    0.39
  -6  -5  -6    0.34    0.29
   6  -5   6    0.80    0.33
   6  -5   6    0.57    0.27
  -6  -5  -6    0.42    0.27
   6  -5   6    0.82    0.37
  -6  -6   6    0.17    0.23
   6  -6  -6   -0.15    0.19
   6  -6  -6    0.09    0.35
   6  -6  -6   -0.26    0.28
   6  -6   6    0.18    0.38
   6  -6   6    0.15    0.22
  -6  -6  -6   -0.06    0.21
  -6  -6  -6    0.34    0.36
   6  -6   6    0.58    0.33
   6  -7  -6   -0.01    0.19
   6  -7  -6    0.20    0.44
   6  -7  -6    0.28    0.42
   6  -7   6    0.32    0.22
  -6  -7  -6    0.26    0.43
   6  -7   6    0.43    0.42
   6  -7   6    0.48    0.38
  -7   0  -6   20.64    1.04
   7   0  -6   22.51    1.04
   7   0   6   20.42    1.03
   7  -1  -6   18.33    0.95
  -7   1  -6   20.77    1.02
   7   1   6   18.10    0.68
   7   1   6   18.34    0.96
   7  -1   6   17.66    0.96
  -7  -1  -6   18.64    0.98
   7   1  -6   19.84    0.95
   7   2   6   41.82    1.63
   7  -2  -6   42.96    1.64
  -7   2  -6   42.17    1.65
   7  -2   6   41.72    1.55
  -7  -2  -6   43.02    1.67
   7  -2   6   43.17    1.26
   7  -2   6   43.37    1.67
   7   2  -6   42.30    1.58
  -7  -3   6   15.14    0.87
   7  -3  -6   16.62    0.90
   7   3   6   14.97    0.85
  -7   3  -6   17.48    0.95
   7  -3   6   15.45    0.73
   7  -3   6   15.53    0.91
  -7  -3  -6   16.21    0.92
   7   3  -6   15.87    0.84
   7  -3   6   16.93    0.97
  -7  -3  -6   17.66    0.96
   7  -3   6   17.04    0.90
  -7   3   6   18.31    1.00
  -7   4  -6   13.30    0.86
   7   4   6   15.89    0.87
   7  -4  -6   15.42    0.98
  -7  -4   6   13.86    0.88
  -7  -4   6   15.05    0.85
   7  -4  -6   15.32    0.87
   7  -4  -6   17.09    1.11
   7  -4   6   15.19    0.88
   7  -4   6   15.55    0.83
   7  -4   6   15.83    1.05
  -7  -4  -6   14.81    0.88
   7  -4   6   16.01    0.88
  -7  -4  -6   13.15    0.88
  -7  -4  -6   15.35    0.91
   7   4  -6   16.44    0.84
  -7   4   6   15.60    0.93
  -7  -5   6    6.34    0.62
   7  -5  -6    4.61    0.55
   7  -5  -6    6.34    0.88
   7  -5  -6    6.66    0.84
   7  -5   6    6.01    0.67
  -7  -5  -6    7.37    0.71
   7  -5   6    5.39    0.78
   7  -5   6    5.96    0.63
  -7  -5  -6    6.44    0.63
  -7  -6   6   -0.29    0.21
   7  -6  -6    0.16    0.23
   7  -6  -6   -0.26    0.31
   7  -6  -6   -0.04    0.35
   7  -6   6   -0.05    0.25
  -7  -6  -6    0.25    0.29
   7  -6   6    0.55    0.38
   7  -6   6    0.23    0.33
   7  -7  -6   -0.27    0.40
   7  -7  -6    0.37    0.23
   7  -7  -6    0.13    0.43
   7  -7   6    0.35    0.26
   7  -7   6    0.76    0.52
   7  -7   6   -0.31    0.38
  -8   0  -6    6.21    0.69
   8   0   6    5.52    0.21
   8   0  -6    5.62    0.55
   8   0   6    4.90    0.59
   8  -1  -6    3.27    0.47
  -8   1  -6    2.80    0.47
   8   1   6    2.74    0.28
   8   1   6    2.80    0.43
   8   1  -6    3.08    0.47
   8  -1   6    2.60    0.44
  -8  -1  -6    2.72    0.47
   8   2   6   -0.19    0.19
  -8   2  -6    0.32    0.24
   8  -2  -6    0.00    0.19
   8  -2   6    0.03    0.10
   8   2  -6    0.07    0.22
  -8  -2  -6    0.32    0.28
   8  -2   6    0.04    0.23
   8  -2   6   -0.10    0.16
  -8   3  -6   -0.06    0.19
   8   3   6    0.49    0.27
   8  -3  -6    0.36    0.26
   8  -3   6   -0.01    0.22
   8  -3   6    0.09    0.24
   8   3  -6    0.52    0.25
  -8   3   6    0.03    0.27
  -8  -3  -6    0.89    0.32
   8  -3   6    0.37    0.18
   8  -4  -6    2.59    0.54
   8  -4  -6    3.15    0.48
   8   4   6    3.08    0.47
  -8   4  -6    1.73    0.41
   8  -4  -6    2.60    0.51
  -8  -4   6    2.32    0.46
   8  -4   6    2.19    0.49
  -8  -4  -6    2.02    0.43
   8   4  -6    2.78    0.42
   8  -4   6    2.68    0.42
   8  -4   6    2.78    0.47
  -8   4   6    2.00    0.43
  -8  -5   6    7.23    0.68
   8  -5  -6    7.39    0.68
   8  -5  -6    5.88    0.80
   8  -5  -6    6.46    0.91
   8  -5   6    7.84    0.68
  -8  -5  -6    7.22    0.70
   8  -5   6    8.56    0.99
   8  -5   6    7.56    0.68
   8  -6  -6    0.29    0.38
   8  -6  -6    0.29    0.41
   8  -6  -6   -0.07    0.25
  -8  -6   6    0.64    0.32
   8  -6   6   -0.03    0.33
  -8  -6  -6    0.28    0.30
   8  -6   6    0.28    0.28
   8  -6   6   -0.31    0.30
   8  -7  -6    0.28    0.50
  -8  -7   6    0.16    0.28
   8  -7  -6   -0.26    0.26
   8  -7  -6    0.61    0.57
   8  -7   6   -0.43    0.42
   8  -7   6   -0.10    0.33
   8  -7   6    0.12    0.26
   9   0  -6   15.62    0.95
   9   0   6   17.15    1.02
  -9   0  -6   18.49    1.07
   9   0   6   16.46    0.52
   9  -1  -6   10.91    0.77
   9   1   6   10.44    0.79
  -9   1  -6    8.25    0.73
   9   1   6    9.09    0.47
   9   1  -6    9.32    0.73
  -9  -1  -6    9.57    0.80
   9  -1   6    9.10    0.74
  -9   2  -6    9.33    0.80
   9   2   6    9.20    0.73
   9  -2  -6   10.32    0.80
   9  -2   6    9.93    0.45
  -9  -2  -6    9.45    0.78
   9  -2   6   10.12    0.68
   9   2  -6   10.36    0.74
   9  -2   6   10.75    0.79
   9   3   6    5.02    0.62
  -9   3  -6    4.34    0.61
   9  -3  -6    4.52    0.60
   9  -3   6    5.39    0.42
   9  -3   6    4.51    0.60
  -9  -3  -6    6.42    0.75
   9   3  -6    4.20    0.53
   9  -3   6    4.57    0.60
   9   4   6    0.11    0.28
  -9   4  -6    0.84    0.37
   9  -4  -6    0.16    0.26
   9  -4  -6   -0.16    0.25
   9  -4  -6    0.14    0.27
   9   4  -6    0.09    0.21
   9  -4   6    0.47    0.22
  -9  -4  -6    0.05    0.31
   9  -4   6    0.39    0.32
   9  -4   6    0.00    0.27
  -9   4   6    0.27    0.32
  -9  -5   6    1.89    0.46
   9  -5  -6    0.69    0.35
   9  -5  -6    0.85    0.42
   9  -5  -6    0.26    0.40
   9  -5   6    1.71    0.44
   9  -5   6    0.65    0.39
  -9  -5  -6    1.41    0.47
   9  -5   6    1.35    0.40
  -9  -6   6    0.71    0.38
   9  -6  -6    0.63    0.43
   9  -6  -6    0.69    0.34
   9  -6  -6    0.96    0.47
   9  -6   6    0.48    0.33
   9  -6   6    1.46    0.56
   9  -6   6    1.30    0.45
   9  -7  -6    0.52    0.50
   9  -7  -6    0.06    0.47
  -9  -7   6    0.31    0.35
   9  -7  -6    0.19    0.33
   9  -7   6    0.79    0.36
   9  -7   6    0.00    0.38
   9  -7   6    0.92    0.52
  10   0   6    3.93    0.23
 -10   0  -6    3.20    0.56
  10   0  -6    5.49    0.67
  10   0   6    3.60    0.56
  10  -1  -6   16.89    1.05
 -10   1  -6   17.03    1.10
  10   1   6   17.31    1.06
  10   1   6   17.87    0.73
 -10  -1  -6   19.90    1.19
  10  -1   6   19.55    1.14
  10  -1   6   18.29    0.54
  10   1  -6   19.09    1.07
  10   2   6    0.52    0.32
  10  -2  -6    0.62    0.33
 -10   2  -6    0.19    0.32
 -10  -2  -6    0.23    0.29
  10  -2   6    0.64    0.33
  10  -2   6    0.38    0.23
  10  -2   6    0.56    0.15
  10   2  -6    0.13    0.25
  10   3   6    2.62    0.52
  10  -3  -6    4.71    0.65
 -10   3  -6    3.28    0.59
  10  -3   6    3.32    0.56
  10  -3   6    2.79    0.52
  10  -3   6    3.69    0.39
  10   3  -6    3.32    0.54
 -10  -3  -6    2.96    0.56
  10   4   6    0.14    0.30
  10  -4  -6    0.28    0.33
  10  -4  -6   -0.10    0.23
  10  -4  -6   -0.29    0.27
  10  -4   6   -0.29    0.26
  10   4  -6    0.10    0.26
 -10  -4  -6   -0.25    0.30
  10  -4   6    0.00    0.22
 -10   4   6   -0.16    0.33
  10  -4   6   -0.05    0.28
  10  -5  -6    4.02    0.62
  10  -5  -6    3.57    0.74
 -10  -5   6    4.04    0.67
  10  -5  -6    4.78    0.79
 -10  -5  -6    3.28    0.62
  10  -5   6    3.74    0.61
  10  -5   6    3.75    0.57
  10  -5   6    2.45    0.65
  10  -6  -6    4.87    0.83
  10  -6  -6    3.46    0.83
  10  -6  -6    6.52    0.76
 -10  -6   6    4.41    0.69
  10  -6   6    4.82    0.70
  10  -6   6    4.13    0.82
  10  -6   6    6.57    0.79
  11   0  -6   17.25    1.08
 -11   0  -6   16.52    1.15
  11   0   6   17.22    0.60
  11   0   6   15.88    1.08
 -11   1  -6    2.24    0.56
  11   1   6    3.37    0.35
  11  -1  -6    1.69    0.45
  11   1   6    1.70    0.45
  11  -1   6    2.96    0.19
  11  -1   6    3.09    0.55
  11   1  -6    3.75    0.59
 -11  -1  -6    1.85    0.51
  11  -2  -6    0.21    0.31
 -11   2  -6   -0.10    0.30
  11   2   6   -0.54    0.26
 -11  -2  -6   -0.17    0.28
  11  -2   6    0.24    0.32
  11   2  -6    0.37    0.33
  11  -2   6   -0.32    0.19
  11  -2   6    0.12    0.14
 -11   3  -6   11.29    0.95
  11   3   6    9.06    0.84
  11  -3  -6   12.84    0.98
  11   3  -6    9.71    0.84
  11  -3   6   11.17    0.62
 -11  -3  -6   13.66    1.03
  11  -3   6   10.91    0.87
  11  -3   6   12.29    1.00
  11  -4  -6    2.20    0.53
  11  -4  -6    1.17    0.37
  11  -4  -6    2.86    0.60
  11  -4   6    1.22    0.33
 -11   4   6    0.76    0.48
 -11  -4  -6    1.78    0.52
  11  -4   6    2.03    0.51
  11  -4   6    2.19    0.54
 -11  -5   6    0.47    0.42
  11  -5  -6    1.43    0.50
  11  -5  -6    1.27    0.44
  11  -5  -6    1.57    0.56
  11  -5   6    2.06    0.52
  11  -5   6    2.63    0.63
  11  -6  -6    0.84    0.52
 -11  -6   6    0.39    0.38
  11  -6  -6    0.23    0.46
  11  -6  -6    0.59    0.40
  11  -6   6   -0.15    0.41
  11  -6   6    0.56    0.40
  12   0  -6   35.35    1.71
 -12   0  -6   35.55    1.81
  12   0   6   36.80    1.76
  12   1   6   10.60    0.92
  12  -1  -6    8.90    0.85
 -12   1  -6    8.24    0.97
  12  -1   6    8.64    0.86
 -12  -1  -6   11.28    1.02
  12   1  -6    9.32    0.85
 -12   2  -6    4.61    0.77
  12  -2  -6    4.47    0.71
  12   2   6    4.87    0.72
  12  -2   6    3.93    0.57
 -12  -2  -6    3.16    0.64
  12   2  -6    4.70    0.71
  12  -2   6    3.45    0.65
  12   3   6    0.15    0.34
  12  -3  -6   -0.29    0.29
  12  -3   6   -0.12    0.33
  12   3  -6    0.26    0.29
 -12  -3  -6   -0.18    0.37
  12  -3   6    0.53    0.32
  12  -4  -6    1.60    0.46
  12  -4  -6    2.00    0.57
  12  -4  -6    1.51    0.51
 -12  -4  -6    0.97    0.49
  12  -4   6    2.31    0.54
  12  -4   6    1.51    0.50
  12  -5  -6   -0.29    0.32
  12  -5  -6   -0.31    0.28
  12  -5  -6   -0.07    0.37
  12  -5   6    0.04    0.39
  12  -5   6    0.04    0.37
  12  -6  -6   -0.33    0.36
 -12  -6   6    0.49    0.45
  12  -6  -6   -0.05    0.45
  12  -6  -6    0.21    0.38
  12  -6   6    0.51    0.50
  12  -6   6    0.43    0.39
  13   0  -6    4.92    0.79
 -13   0  -6    3.71    0.69
  13   0   6    3.19    0.67
  13  -1  -6   17.54    1.23
 -13   1  -6   17.22    1.29
  13   1   6   16.62    1.22
  13   1  -6   16.86    1.18
  13  -1   6   18.13    1.30
 -13  -1  -6   17.60    1.31
  13  -2  -6    1.99    0.57
  13   2   6    1.77    0.54
 -13   2  -6    1.96    0.56
 -13  -2  -6    1.46    0.53
  13  -2   6    1.48    0.41
  13  -2   6    2.13    0.57
  13   2  -6    2.04    0.53
  13  -3  -6    0.01    0.35
  13   3   6   -0.23    0.29
  13  -3   6   -0.17    0.28
 -13  -3  -6    0.21    0.46
  13  -3   6    0.31    0.34
  13   3  -6    0.09    0.33
  13  -4  -6   -0.13    0.24
  13  -4  -6    0.13    0.39
  13  -4  -6    0.10    0.34
  13  -4   6    0.36    0.43
  13  -4   6   -0.06    0.32
  13  -5  -6    0.13    0.40
  13  -5  -6    0.19    0.36
  13  -5  -6    0.38    0.41
  13  -5   6    0.16    0.43
  13  -5   6   -0.02    0.40
 -14   0  -6    0.85    0.53
  14   0  -6    2.04    0.56
  14   0   6    1.51    0.58
 -14   1  -6    0.97    0.55
  14   1   6    3.78    0.71
  14  -1  -6    2.03    0.57
 -14  -1  -6    2.27    0.66
  14  -1   6    3.43    0.71
  14   1  -6    1.97    0.57
  14   2   6    2.50    0.60
  14  -2  -6    1.49    0.56
  14  -2   6    2.04    0.59
  14  -2   6    2.89    0.56
 -14  -2  -6    1.53    0.58
  14   2  -6    2.23    0.58
  14  -3  -6    0.95    0.53
  14   3   6    0.68    0.47
  14   3  -6    1.55    0.52
  14  -3   6    0.93    0.50
  14  -3   6    1.01    0.42
  14  -4  -6    3.61    0.63
  14  -4  -6    2.76    0.66
  14  -4  -6    3.83    0.77
  14  -4   6    1.64    0.52
  14  -4   6    2.33    0.65
  14  -5  -6   -0.22    0.41
  14  -5  -6   -0.08    0.36
  14  -5  -6   -0.04    0.42
  14  -5   6    0.01    0.41
  14  -5   6    0.88    0.54
  15   0  -6    4.17    0.75
  15   0   6    2.46    0.66
  15   1   6    2.81    0.64
  15  -1  -6    2.96    0.69
  15  -1   6    3.28    0.66
  15   1  -6    1.46    0.56
  15  -2  -6    0.35    0.43
  15   2   6    0.98    0.52
  15   2  -6    0.87    0.45
  15  -2   6    0.72    0.39
  15  -2   6    0.96    0.51
  15  -3  -6   -0.19    0.41
  15   3   6    0.34    0.48
  15  -3   6    0.33    0.42
  15  -3   6   -0.03    0.44
  15  -4  -6    0.26    0.40
  15  -4  -6    1.12    0.46
  15  -4  -6    0.46    0.47
  15  -4   6    0.80    0.51
  15  -4   6   -0.42    0.44
  16   0   6    2.68    0.71
  16   0  -6    2.76    0.68
  16   1   6    0.73    0.55
  16  -1  -6   -0.41    0.41
  16   1  -6    0.01    0.39
  16  -1   6    0.37    0.50
  16   2   6    0.25    0.50
  16  -2  -6    0.28    0.49
  16  -2   6    0.56    0.38
  16   2  -6    0.29    0.41
  16  -2   6    0.17    0.44
  16  -3  -6    0.12    0.44
  16  -3   6    0.38    0.44
  16  -3   6   -0.48    0.41
  17   0   6    0.18    0.51
  17   0  -6    0.88    0.56
  17   1   6    0.09    0.48
  17  -1  -6    0.42    0.55
  17  -1   6    0.58    0.53
  17   1  -6    0.46    0.51
  17   2   6    1.04    0.59
  17  -2  -6    0.26    0.51
  17  -2   6    0.02    0.51
  17  -2   6   -0.16    0.38
  17   2  -6    0.48    0.52
  18   0   6    0.09    0.50
  18   0  -6   -0.12    0.48
   0   0   7    0.00    0.10
   0   0   7   -0.20    0.09
   0   0  -7   -0.14    0.09
   0   0  -7   -0.05    0.12
   0  -1  -7   -0.10    0.10
   0  -1  -7   -0.07    0.12
   0   1   7    0.00    0.13
   0  -1   7   -0.26    0.08
   0   1  -7    0.11    0.11
   0   1  -7   -0.05    0.11
   0   1   7   -0.19    0.09
   0  -1   7   -0.18    0.09
   0  -2   7    0.03    0.12
   0   2  -7    0.05    0.12
   0  -2  -7   -0.03    0.11
   0  -2   7    0.03    0.12
   0   2  -7    0.11    0.11
   0   2   7    0.08    0.14
   0  -2  -7    0.04    0.13
   0  -2  -7   -0.02    0.12
   0  -2  -7   -0.12    0.09
   0   3  -7   -0.18    0.10
   0  -3  -7    0.06    0.14
   0  -3  -7    0.11    0.15
   0  -3  -7    0.12    0.17
   0  -3   7   -0.02    0.10
   0  -3  -7   -0.07    0.13
   0  -3   7    0.10    0.14
   0   3   7   -0.17    0.12
   0  -4   7   23.43    0.90
   0  -4   7   21.24    0.84
   0  -4  -7   22.12    0.95
   0  -4  -7   23.50    0.92
   0   4  -7   23.34    0.84
   0  -4  -7   22.52    1.19
   0   4   7   24.05    0.93
   0  -4  -7   22.90    1.20
   0  -5  -7   -0.01    0.27
   0  -5  -7   -0.11    0.13
   0   5   7   -0.05    0.13
   0   5  -7   -0.17    0.11
   0  -5  -7    0.02    0.21
   0  -5  -7   -0.14    0.13
   0  -5   7   -0.16    0.10
   0  -5   7   -0.05    0.13
   0  -6  -7   11.70    1.07
   0  -6  -7   12.66    1.11
   0  -6  -7   11.73    0.59
   0  -6   7   11.28    0.48
   0  -7  -7    0.28    0.41
   0  -7  -7    0.27    0.41
   0  -8  -7    4.95    0.96
   0  -8  -7    4.96    1.00
  -1   0   7   -0.03    0.11
   1   0  -7   -0.17    0.11
   1   0   7   -0.05    0.11
   1   0   7   -0.12    0.10
  -1   0   7   -0.09    0.12
   1   0  -7   -0.08    0.10
  -1   0  -7    0.05    0.13
  -1   0  -7    0.13    0.12
   1  -1  -7    1.70    0.28
   1   1   7    2.32    0.28
  -1   1  -7    1.65    0.20
   1  -1  -7    2.60    0.30
  -1  -1   7    2.37    0.31
   1   1   7    1.67    0.27
  -1   1  -7    1.83    0.26
  -1   1  -7    1.41    0.25
  -1  -1   7    2.11    0.27
  -1   1   7    1.86    0.27
   1   1  -7    2.06    0.27
   1  -1   7    2.01    0.29
   1  -1   7    2.11    0.27
  -1  -1  -7    2.01    0.29
  -1   1   7    1.84    0.25
   1   1  -7    2.34    0.31
  -1  -1  -7    2.16    0.18
  -1  -1  -7    1.93    0.27
   1  -2  -7    3.57    0.40
   1  -2  -7    3.03    0.31
   1   2   7    3.23    0.29
  -1   2  -7    3.43    0.33
  -1  -2   7    2.88    0.34
  -1   2  -7    3.24    0.30
   1  -2  -7    3.45    0.34
   1   2   7    3.47    0.33
  -1  -2   7    3.69    0.31
   1  -2   7    3.26    0.32
   1   2  -7    2.88    0.28
  -1  -2  -7    2.95    0.35
  -1  -2  -7    3.55    0.32
  -1   2   7    3.46    0.34
  -1  -2  -7    3.60    0.36
   1  -2   7    3.60    0.31
  -1  -2  -7    3.43    0.31
   1  -3  -7   61.43    2.08
   1  -3  -7   57.47    1.82
  -1   3  -7   58.28    1.77
   1   3   7   56.51    1.83
   1  -3  -7   56.73    1.88
  -1  -3   7   56.96    1.77
   1  -3  -7   57.88    2.01
  -1  -3   7   58.72    1.83
  -1  -3  -7   61.85    2.05
  -1  -3  -7   56.21    1.99
  -1  -3  -7   57.55    1.82
   1   3  -7   58.12    1.77
  -1   3   7   59.68    1.86
  -1  -3  -7   58.95    1.89
   1  -3   7   60.32    1.84
   1  -3   7   57.60    1.79
  -1   4  -7    1.47    0.24
  -1  -4   7    1.55    0.24
   1  -4  -7    1.04    0.27
  -1  -4   7    1.28    0.24
   1   4   7    1.22    0.24
   1  -4  -7    1.34    0.24
   1  -4  -7    1.28    0.38
   1  -4  -7    1.67    0.39
  -1  -4  -7    1.15    0.34
   1  -4   7    1.00    0.22
  -1  -4  -7    1.61    0.40
  -1  -4  -7    1.50    0.26
   1   4  -7    1.45    0.23
  -1   4   7    1.73    0.27
   1  -4   7    1.58    0.26
  -1  -4  -7    1.32    0.27
  -1  -5   7    3.00    0.30
   1  -5  -7    3.04    0.34
   1  -5  -7    3.56    0.57
  -1  -5   7    2.61    0.28
   1   5   7    3.45    0.35
   1  -5  -7    4.74    0.69
  -1   5  -7    3.16    0.30
  -1  -5  -7    3.28    0.36
   1   5  -7    3.26    0.28
  -1  -5  -7    3.16    0.56
   1  -5   7    3.21    0.31
   1  -5   7    3.41    0.32
  -1  -5  -7    2.69    0.53
  -1   5   7    3.35    0.33
   1  -6  -7   34.45    1.88
  -1  -6   7   33.57    1.07
   1  -6  -7   36.77    1.85
   1  -6  -7   34.26    1.19
   1  -6   7   35.38    1.10
  -1  -6  -7   36.48    1.86
  -1  -6  -7   37.10    1.23
  -1  -6  -7   32.87    1.78
   1  -7  -7    1.93    0.61
   1  -7  -7   -0.09    0.37
  -1  -7  -7    1.08    0.54
  -1  -7  -7    0.88    0.50
   1  -8  -7    1.50    0.62
   1  -8  -7    1.52    0.67
  -1  -8  -7    1.93    0.69
  -1  -8  -7    1.78    0.69
  -2   0   7   -0.01    0.11
   2   0   7    0.16    0.12
   2   0  -7   -0.03    0.10
   2   0  -7   -0.16    0.11
   2   0   7    0.01    0.13
  -2   0  -7    0.04    0.15
  -2   0  -7    0.02    0.12
  -2   0   7   -0.19    0.11
  -2  -1   7   -0.03    0.12
  -2   1  -7   -0.22    0.09
   2  -1  -7   -0.08    0.12
   2   1   7   -0.28    0.09
  -2   1  -7    0.04    0.08
   2  -1  -7    0.09    0.12
  -2  -1   7    0.18    0.14
  -2   1  -7   -0.01    0.14
   2   1  -7    0.13    0.15
   2   1  -7    0.15    0.12
  -2  -1  -7    0.20    0.08
  -2  -1  -7    0.05    0.15
  -2   1   7    0.08    0.15
   2  -1   7    0.17    0.14
  -2  -1  -7    0.04    0.08
   2  -1   7    0.10    0.13
  -2  -1  -7   -0.04    0.12
   2  -2  -7    6.15    0.45
  -2   2  -7    6.31    0.40
   2   2   7    6.41    0.46
   2  -2  -7    7.13    0.50
  -2  -2   7    6.58    0.43
   2  -2  -7    6.55    0.44
   2   2   7    6.26    0.40
  -2   2  -7    6.69    0.45
  -2  -2   7    7.28    0.49
  -2   2  -7    6.28    0.45
   2   2  -7    6.66    0.42
  -2  -2  -7    7.64    0.50
  -2  -2  -7    6.16    0.41
   2  -2   7    6.86    0.46
   2  -2   7    6.28    0.46
   2  -2   7    6.85    0.44
  -2   2   7    6.25    0.46
  -2  -2  -7    7.05    0.46
  -2  -2  -7    6.85    0.48
   2  -3  -7   10.24    0.57
   2  -3  -7    9.50    0.67
  -2  -3   7   10.12    0.54
  -2   3  -7    9.75    0.55
   2   3   7   10.93    0.59
   2  -3  -7   10.55    0.70
   2  -3  -7   11.12    0.64
  -2  -3   7   11.14    0.61
  -2  -3  -7   11.44    0.71
   2  -3   7    9.62    0.57
  -2   3   7   10.55    0.60
  -2  -3  -7   10.90    0.58
  -2  -3  -7   11.28    0.68
   2   3  -7    9.47    0.52
   2  -3   7   11.11    0.57
  -2  -3  -7   10.42    0.61
   2  -3   7   10.21    0.69
   2  -4  -7    3.60    0.54
   2  -4  -7    3.53    0.35
  -2  -4   7    2.81    0.32
   2  -4  -7    3.18    0.52
  -2   4  -7    4.27    0.36
  -2  -4   7    3.81    0.36
   2   4   7    3.53    0.35
  -2  -4  -7    3.84    0.40
   2  -4   7    2.86    0.50
   2  -4   7    3.61    0.34
  -2  -4  -7    3.50    0.51
   2   4  -7    3.32    0.31
  -2   4   7    3.65    0.40
  -2  -4  -7    3.13    0.50
  -2  -4  -7    3.32    0.41
   2  -4   7    3.53    0.38
   2  -5  -7    7.66    0.87
   2  -5  -7    6.83    0.84
   2   5   7    6.45    0.47
  -2  -5   7    6.94    0.44
  -2  -5   7    6.29    0.41
   2  -5  -7    7.04    0.47
   2  -5   7    6.07    0.75
  -2  -5  -7    6.93    0.70
  -2  -5  -7    7.66    0.86
   2  -5   7    7.49    0.46
  -2   5   7    7.91    0.48
  -2  -5  -7    6.61    0.47
  -2  -5  -7    4.38    0.44
   2  -6  -7    0.12    0.37
   2  -6  -7    0.47    0.20
  -2  -6   7    0.06    0.14
   2  -6  -7    0.54    0.41
   2  -6   7    0.23    0.33
   2  -6   7    0.35    0.16
  -2  -6  -7    0.62    0.21
  -2  -6  -7    0.99    0.46
  -2  -6  -7    0.54    0.38
   2  -7  -7    0.63    0.52
   2  -7  -7    0.81    0.49
  -2  -7  -7    0.47    0.43
  -2  -7  -7    0.68    0.45
   2  -8  -7    0.14    0.46
   2  -8  -7    0.76    0.59
  -2  -8  -7   -0.24    0.42
  -3   0   7   -0.04    0.14
   3   0   7    0.06    0.14
  -3   0   7    0.12    0.13
   3   0  -7    0.05    0.15
   3   0   7   -0.12    0.11
  -3   0  -7    0.36    0.19
   3   0  -7   -0.03    0.12
  -3   0  -7   -0.28    0.11
   3  -1  -7   23.42    0.94
   3   1   7   22.86    0.72
  -3  -1   7   23.07    0.92
  -3   1  -7   22.98    0.94
  -3  -1   7   22.51    0.98
   3  -1  -7   23.70    1.00
  -3   1  -7   23.28    0.77
   3   1   7   22.03    0.95
   3   1  -7   22.50    0.91
  -3  -1  -7   22.90    0.96
  -3  -1  -7   22.21    0.94
  -3  -1  -7   22.62    0.80
   3  -1   7   22.77    0.78
  -3   1   7   23.42    1.01
   3  -1   7   23.80    0.93
   3  -1   7   23.78    0.97
  -3   2  -7   -0.05    0.11
  -3   2  -7    0.15    0.12
   3  -2  -7    0.13    0.15
   3   2   7    0.18    0.13
  -3  -2   7    0.22    0.15
   3   2   7    0.11    0.16
  -3  -2   7    0.06    0.16
   3  -2  -7    0.06    0.17
  -3   2  -7    0.05    0.14
   3  -2   7   -0.05    0.14
  -3  -2  -7   -0.13    0.11
  -3   2   7   -0.08    0.15
   3  -2   7    0.07    0.16
  -3  -2  -7   -0.03    0.13
  -3  -2  -7    0.34    0.19
   3   2  -7    0.11    0.13
   3  -2   7    0.21    0.14
  -3  -2  -7    0.15    0.12
  -3   3  -7    9.01    0.55
  -3  -3   7    8.36    0.52
   3  -3  -7    8.73    0.54
   3  -3  -7    9.62    0.68
   3  -3  -7    9.84    0.67
   3   3   7   10.19    0.58
  -3  -3   7    9.73    0.59
  -3   3   7   10.07    0.62
  -3  -3  -7    7.73    0.54
  -3  -3  -7    8.30    0.62
   3  -3   7    9.58    0.58
   3   3  -7    8.56    0.50
   3  -3   7    9.11    0.65
  -3  -3  -7   10.08    0.60
   3  -3   7    9.21    0.54
  -3  -3  -7    8.65    0.60
  -3  -4   7    0.20    0.16
  -3   4  -7    0.14    0.17
   3  -4  -7    0.02    0.20
   3   4   7    0.51    0.20
   3  -4  -7    0.18    0.25
  -3  -4   7    0.19    0.16
   3  -4  -7    0.13    0.16
  -3   4   7    0.10    0.17
  -3  -4  -7    0.52    0.26
   3  -4   7   -0.02    0.15
   3  -4   7    0.48    0.27
  -3  -4  -7    0.22    0.24
  -3  -4  -7    0.35    0.21
   3   4  -7    0.32    0.15
   3  -4   7    0.09    0.15
  -3  -4  -7    0.00    0.16
   3  -5  -7    0.74    0.38
   3  -5  -7    1.95    0.29
  -3  -5   7    1.59    0.28
   3  -5  -7    2.44    0.50
   3  -5   7    2.74    0.55
  -3  -5  -7    1.76    0.44
  -3  -5  -7    1.94    0.35
   3  -5   7    1.73    0.28
  -3  -5  -7    2.58    0.35
  -3  -5  -7    1.72    0.45
   3  -6  -7    0.99    0.41
  -3  -6   7    0.89    0.21
   3  -6  -7    1.38    0.51
   3  -6  -7    1.20    0.26
   3  -6   7    1.16    0.23
  -3  -6  -7    1.42    0.29
  -3  -6  -7    1.08    0.45
  -3  -6  -7    0.99    0.45
   3  -6   7    1.22    0.48
   3  -7  -7    0.53    0.18
   3  -7  -7   -0.12    0.29
   3  -7  -7    0.22    0.41
  -3  -7  -7    0.22    0.40
   3  -7   7    0.72    0.46
   3  -8  -7   -0.55    0.37
   3  -8  -7   -0.29    0.49
  -3  -8  -7   -0.08    0.46
  -4   0  -7    0.21    0.18
  -4   0   7   -0.03    0.15
   4   0   7    0.04    0.05
   4   0   7    0.07    0.18
  -4   0  -7    0.02    0.05
   4   0  -7    0.04    0.13
  -4  -1   7   82.15    2.58
   4  -1  -7   80.30    2.49
   4   1   7   80.41    2.24
  -4   1  -7   80.47    2.51
   4   1   7   81.00    2.52
  -4   1  -7   82.95    2.13
  -4  -1   7   81.96    2.48
   4   1  -7   82.73    2.48
  -4  -1  -7   83.57    2.26
   4  -1   7   82.79    2.54
  -4  -1  -7   84.20    2.54
  -4   1   7   83.75    2.60
   4  -1   7   82.89    2.49
  -4  -1  -7   81.29    2.53
   4  -1   7   83.29    2.32
   4   2   7   72.36    2.13
  -4   2  -7   72.03    2.04
  -4   2  -7   62.03    2.20
   4   2   7   74.17    2.28
  -4  -2   7   73.60    2.32
   4   2   7   71.46    2.15
  -4   2  -7   73.79    2.19
  -4  -2   7   73.13    2.23
   4  -2  -7   72.20    2.25
   4  -2   7   69.98    2.21
  -4  -2  -7   75.75    2.30
   4   2  -7   70.36    2.19
   4  -2   7   71.53    2.24
  -4  -2  -7   71.91    2.17
   4  -2   7   72.93    2.28
  -4   2   7   71.42    2.32
  -4  -2  -7   73.62    2.28
  -4  -3   7    0.22    0.20
  -4  -3   7    0.24    0.17
   4   3   7   -0.06    0.17
  -4   3  -7    0.02    0.17
   4  -3  -7    0.12    0.19
   4  -3  -7   -0.02    0.15
   4  -3  -7    0.00    0.15
   4  -3   7    0.01    0.17
   4  -3   7    0.08    0.17
  -4  -3  -7    0.09    0.18
  -4  -3  -7    0.03    0.18
   4  -3   7   -0.01    0.18
   4   3  -7    0.09    0.14
  -4  -3  -7    0.03    0.17
  -4   3   7    0.03    0.18
   4  -4  -7    7.63    0.70
  -4   4  -7    7.55    0.54
   4  -4  -7    8.56    0.55
   4  -4  -7    7.70    0.71
   4   4   7    7.43    0.53
  -4  -4   7    7.45    0.55
  -4  -4   7    7.86    0.51
   4  -4   7    6.53    0.51
  -4   4   7    7.22    0.56
  -4  -4  -7    7.11    0.67
   4  -4   7    8.56    0.71
   4  -4   7    8.21    0.54
  -4  -4  -7    7.01    0.53
   4   4  -7    6.98    0.47
  -4  -4  -7    6.96    0.54
   4  -5  -7    1.66    0.47
   4  -5  -7    2.07    0.33
  -4  -5   7    2.30    0.34
   4  -5  -7    2.62    0.56
   4  -5   7    1.75    0.31
  -4  -5  -7    1.84    0.33
  -4  -5  -7    2.11    0.53
   4  -5   7    1.63    0.45
   4  -6  -7    0.51    0.21
  -4  -6   7    0.45    0.19
   4  -6  -7    0.40    0.37
   4  -6  -7    1.01    0.44
  -4  -6  -7    0.18    0.33
  -4  -6  -7    0.76    0.26
   4  -6   7    0.53    0.22
   4  -6   7    1.12    0.45
   4  -7  -7    0.01    0.19
   4  -7  -7    0.30    0.49
   4  -7  -7    0.69    0.51
  -4  -7  -7   -0.30    0.32
  -4  -7  -7    0.36    0.22
   4  -7   7    0.28    0.46
   4  -8  -7    0.22    0.50
   4  -8  -7    0.07    0.53
   4  -8   7    0.14    0.49
  -4  -8  -7    0.56    0.56
  -5   0   7   -0.09    0.17
   5   0   7    0.05    0.17
   5   0  -7   -0.02    0.15
  -5   0  -7   -0.02    0.18
   5   1   7   18.93    0.92
  -5  -1   7   19.82    0.91
  -5  -1   7   19.32    0.98
   5  -1  -7   20.33    0.91
  -5   1  -7   19.32    0.53
  -5   1  -7   19.27    0.92
   5   1  -7   19.06    0.89
   5  -1   7   19.49    0.74
  -5  -1  -7   19.15    0.69
  -5   1   7   19.03    0.97
   5  -1   7   18.46    0.91
  -5  -1  -7   15.94    0.88
   5   2   7   14.96    0.69
  -5  -2   7   15.07    0.77
  -5  -2   7   14.06    0.82
   5   2   7   14.78    0.68
  -5   2  -7   14.41    0.59
  -5   2  -7   15.41    0.80
   5  -2  -7   15.17    0.79
   5   2   7   14.62    0.80
   5   2  -7   14.45    0.75
  -5   2   7   14.34    0.83
   5  -2   7   13.96    0.73
  -5  -2  -7   16.05    0.73
  -5  -2  -7   15.34    0.81
   5  -2   7   14.10    0.80
   5  -2   7   15.40    0.77
  -5  -2  -7   14.14    0.78
   5   3   7   35.89    1.36
  -5  -3   7   34.89    1.39
   5  -3  -7   33.35    1.47
  -5   3  -7   36.10    1.36
  -5  -3   7   35.03    1.31
   5  -3  -7   33.75    1.34
  -5  -3  -7   34.87    1.37
   5   3  -7   33.89    1.27
  -5   3   7   35.55    1.41
   5  -3   7   34.56    1.36
   5  -3   7   34.16    1.44
  -5  -3  -7   33.11    1.36
  -5  -3  -7   33.06    1.36
   5  -3   7   33.84    1.30
   5   4   7    0.00    0.18
  -5   4  -7   -0.22    0.18
   5  -4  -7    0.09    0.17
  -5  -4   7    0.17    0.17
   5  -4  -7    0.01    0.21
  -5  -4   7    0.09    0.20
   5  -4  -7   -0.12    0.20
  -5  -4  -7    0.05    0.20
  -5  -4  -7    0.16    0.27
  -5  -4  -7   -0.01    0.20
   5   4  -7   -0.16    0.15
   5  -4   7   -0.03    0.18
   5  -4   7    0.00    0.23
   5  -4   7   -0.02    0.18
  -5   4   7   -0.19    0.15
   5  -5  -7    0.26    0.31
   5  -5  -7    0.31    0.33
  -5  -5   7    0.39    0.22
   5  -5  -7    0.02    0.19
   5  -5   7    0.42    0.23
   5  -5   7    0.22    0.33
  -5  -5  -7    0.80    0.38
  -5  -5  -7    0.68    0.24
   5  -6  -7    0.40    0.40
   5  -6  -7    1.26    0.51
  -5  -6   7    0.41    0.23
   5  -6  -7    0.62    0.24
   5  -6   7    0.46    0.36
  -5  -6  -7    0.41    0.38
   5  -6   7    0.54    0.25
  -5  -6  -7    0.45    0.25
   5  -7  -7    0.21    0.41
   5  -7  -7    0.65    0.22
   5  -7  -7    0.77    0.54
  -5  -7  -7    0.76    0.46
   5  -7   7    0.09    0.37
   6   0  -7    0.13    0.18
   6   0   7    0.13    0.18
  -6   0   7   -0.13    0.18
  -6   0  -7    0.06    0.18
   6   1   7   47.65    1.37
  -6  -1   7   46.70    1.80
   6   1   7   49.26    1.75
  -6   1  -7   48.07    1.75
   6  -1  -7   47.53    1.71
  -6  -1  -7   47.00    1.75
  -6  -1  -7   47.22    1.38
  -6   1   7   48.20    1.82
   6  -1   7   46.90    1.74
   6   1  -7   45.68    1.67
   6  -1   7   48.69    1.51
  -6  -2   7   40.05    1.62
  -6   2  -7   40.90    1.57
   6  -2  -7   40.98    1.56
   6   2   7   40.84    1.39
  -6  -2   7   40.22    1.52
   6   2   7   42.05    1.57
  -6   2  -7   40.45    1.20
   6   2   7   42.95    1.43
   6  -2   7   42.41    1.59
  -6   2   7   41.42    1.64
  -6  -2  -7   39.87    1.58
   6  -2   7   42.36    1.50
   6   2  -7   39.92    1.50
  -6  -2  -7   41.81    1.40
  -6   3  -7    7.49    0.59
   6   3   7    7.24    0.57
  -6  -3   7    7.55    0.58
   6  -3  -7    5.90    0.59
  -6   3  -7    7.21    0.47
   6  -3  -7    7.86    0.60
  -6  -3   7    6.49    0.59
   6  -3   7    6.11    0.56
   6  -3   7    7.71    0.59
   6   3  -7    7.57    0.54
  -6  -3  -7    7.57    0.62
  -6  -3  -7    5.95    0.57
  -6  -3  -7    6.11    0.52
   6  -3   7    8.16    0.64
  -6   3   7    6.11    0.58
  -6  -4   7    3.51    0.44
   6  -4  -7    3.36    0.56
   6   4   7    2.38    0.39
  -6  -4   7    2.55    0.42
   6  -4  -7    2.33    0.48
  -6   4  -7    2.52    0.41
   6  -4  -7    2.04    0.36
   6  -4   7    2.64    0.43
  -6  -4  -7    2.96    0.44
   6  -4   7    2.95    0.42
  -6  -4  -7    1.86    0.37
   6  -4   7    2.50    0.49
   6   4  -7    2.48    0.36
   6  -4   7    2.32    0.37
  -6  -4  -7    2.84    0.48
  -6   4   7    2.29    0.42
   6  -5  -7    1.78    0.50
  -6  -5   7    1.01    0.32
   6  -5  -7    0.87    0.41
   6  -5  -7    1.44    0.33
   6  -5   7    2.28    0.43
   6  -5   7    2.21    0.51
  -6  -5  -7    0.87    0.31
   6  -5   7    1.33    0.32
  -6  -5  -7    1.39    0.42
   6  -6  -7    0.36    0.37
   6  -6  -7   -0.13    0.20
   6  -6  -7    0.64    0.45
  -6  -6   7   -0.03    0.23
   6  -6   7   -0.15    0.22
   6  -6   7    0.43    0.44
  -6  -6  -7    0.02    0.23
  -6  -6  -7   -0.10    0.32
   6  -7  -7    0.61    0.55
   6  -7  -7    2.15    0.66
   6  -7  -7    2.09    0.36
   6  -7   7    2.02    0.68
  -6  -7  -7    2.75    0.68
   6  -7   7    1.51    0.31
   7   0   7    0.06    0.20
   7   0  -7    0.06    0.19
  -7   0  -7    0.17    0.23
   7  -1  -7   11.43    0.75
  -7   1  -7   10.84    0.75
   7   1   7   12.26    0.49
   7   1   7   12.09    0.77
   7  -1   7   11.81    0.79
   7  -1   7   12.34    0.60
  -7   1   7   11.81    0.82
  -7  -1  -7   11.67    0.78
   7   1  -7   10.76    0.71
  -7   2  -7    1.04    0.33
  -7  -2   7    1.05    0.36
   7   2   7    0.83    0.28
   7  -2  -7    0.69    0.24
   7  -2   7    1.08    0.26
  -7   2   7    0.85    0.30
  -7  -2  -7    0.93    0.32
   7  -2   7    1.01    0.31
   7   2  -7    0.75    0.27
   7   3   7   10.49    0.73
  -7  -3   7   10.94    0.79
  -7   3  -7    9.18    0.72
  -7  -3   7   11.95    0.74
   7  -3  -7   11.08    0.75
   7   3  -7    9.83    0.65
  -7   3   7   11.22    0.79
  -7  -3  -7    9.70    0.66
  -7  -3  -7   10.76    0.77
   7  -3   7   10.09    0.55
   7  -3   7   10.52    0.76
   7  -3   7   11.58    0.78
  -7  -4   7    3.03    0.46
   7   4   7    2.25    0.41
  -7  -4   7    2.28    0.43
   7  -4  -7    2.32    0.41
   7  -4  -7    2.59    0.51
   7  -4  -7    2.85    0.55
  -7   4  -7    2.09    0.42
   7  -4   7    2.12    0.37
  -7  -4  -7    2.97    0.47
   7   4  -7    2.42    0.39
   7  -4   7    1.64    0.37
  -7  -4  -7    2.87    0.47
  -7  -4  -7    2.42    0.45
   7  -4   7    2.78    0.46
   7  -4   7    2.51    0.50
  -7   4   7    2.68    0.47
   7  -5  -7    2.19    0.40
  -7  -5   7    3.06    0.49
   7  -5  -7    2.92    0.58
   7  -5  -7    2.33    0.58
  -7  -5  -7    2.78    0.48
   7  -5   7    1.81    0.48
   7  -5   7    3.21    0.48
   7  -5   7    2.66    0.48
  -7  -5  -7    3.64    0.60
   7  -6  -7    0.06    0.35
  -7  -6   7   -0.13    0.24
   7  -6  -7    0.99    0.54
   7  -6  -7    0.02    0.25
   7  -6   7    0.16    0.25
   7  -6   7    0.24    0.30
  -7  -6  -7    0.10    0.29
  -7  -6  -7   -0.02    0.30
   7  -6   7   -0.38    0.27
   7  -7  -7    1.40    0.37
   7  -7  -7    1.75    0.65
   7  -7  -7    0.78    0.52
   7  -7   7    0.83    0.50
   7  -7   7    1.99    0.37
   8   0  -7   -0.14    0.18
   8   0   7   -0.19    0.17
  -8   0  -7   -0.14    0.20
   8  -1  -7    1.03    0.30
   8   1   7    0.64    0.29
  -8   1  -7    0.92    0.31
   8   1   7    0.20    0.13
   8   1  -7    0.25    0.24
   8  -1   7    0.14    0.23
  -8  -1  -7    0.87    0.31
  -8   2  -7   18.94    1.05
   8  -2  -7   18.60    1.01
   8   2   7   18.78    1.02
   8  -2   7   18.29    1.04
   8   2  -7   18.58    0.97
   8  -2   7   18.78    0.92
  -8   2   7   19.20    1.12
  -8  -2  -7   17.05    1.02
   8  -3  -7    0.28    0.27
   8   3   7    0.22    0.25
  -8   3  -7    0.16    0.27
  -8  -3   7    0.30    0.27
   8   3  -7    0.09    0.21
   8  -3   7    0.29    0.17
   8  -3   7    0.04    0.27
  -8   3   7    0.43    0.28
  -8  -3  -7   -0.04    0.24
   8  -3   7    0.34    0.24
   8  -4  -7    1.86    0.44
   8   4   7    2.65    0.48
  -8  -4   7    2.42    0.50
   8  -4  -7    3.31    0.63
  -8   4  -7    2.17    0.47
   8  -4  -7    2.55    0.44
   8  -4   7    2.83    0.42
   8  -4   7    3.06    0.49
   8  -4   7    2.34    0.50
   8   4  -7    2.94    0.46
  -8   4   7    3.18    0.54
  -8  -4  -7    2.76    0.49
  -8  -5   7   13.28    0.90
   8  -5  -7    9.87    0.92
   8  -5  -7   12.24    1.09
   8  -5  -7   12.25    0.85
   8  -5   7   10.17    0.79
   8  -5   7   13.37    1.08
   8  -5   7   10.89    0.84
  -8  -5  -7   12.41    0.90
   8  -6  -7    4.08    0.83
   8  -6  -7    2.18    0.59
   8  -6  -7    3.35    0.53
  -8  -6   7    3.25    0.55
   8  -6   7    4.57    0.81
   8  -6   7    3.66    0.54
  -8  -6  -7    4.17    0.62
   8  -6   7    4.37    0.65
   8  -7  -7    2.45    0.77
  -8  -7   7    1.00    0.37
   8  -7  -7    0.96    0.60
   8  -7  -7    0.82    0.34
   8  -7   7    0.75    0.33
   8  -7   7    0.29    0.50
  -9   0  -7    0.33    0.29
   9   0   7    0.14    0.23
   9   0  -7    0.02    0.24
   9   1   7    0.92    0.19
   9  -1  -7    1.36    0.36
  -9   1  -7    1.42    0.42
   9   1   7    1.31    0.37
   9  -1   7    1.70    0.42
  -9  -1  -7    0.85    0.35
   9   1  -7    0.67    0.26
   9   2   7   -0.45    0.22
  -9   2  -7   -0.01    0.24
   9  -2  -7   -0.22    0.19
   9   2  -7   -0.11    0.22
  -9  -2  -7    0.13    0.26
   9  -2   7   -0.12    0.17
   9  -2   7    0.11    0.25
  -9   3  -7    3.49    0.58
   9   3   7    4.16    0.58
   9  -3  -7    3.90    0.58
  -9   3   7    3.03    0.61
   9  -3   7    3.74    0.36
   9  -3   7    3.95    0.60
  -9  -3  -7    2.45    0.47
   9  -3   7    4.50    0.61
   9   3  -7    3.93    0.54
  -9   4  -7    6.33    0.73
   9  -4  -7    4.49    0.62
   9  -4  -7    7.03    0.79
   9   4   7    5.65    0.66
  -9  -4   7    4.77    0.70
   9  -4  -7    6.84    0.87
   9   4  -7    6.87    0.62
   9  -4   7    5.17    0.70
  -9  -4  -7    5.33    0.69
   9  -4   7    5.34    0.51
   9  -4   7    4.10    0.60
  -9   4   7    5.58    0.72
   9  -5  -7   27.64    1.39
   9  -5  -7   28.25    1.69
  -9  -5   7   29.20    1.47
   9  -5  -7   29.49    1.59
   9  -5   7   31.11    1.70
   9  -5   7   29.08    1.34
  -9  -5  -7   28.09    1.47
   9  -5   7   25.62    1.39
  -9  -6   7    2.83    0.55
   9  -6  -7    3.85    0.77
   9  -6  -7    4.64    0.88
   9  -6  -7    4.36    0.63
   9  -6   7    3.63    0.62
  -9  -6  -7    4.05    0.64
   9  -6   7    4.26    0.81
   9  -6   7    4.45    0.62
   9  -7  -7    0.85    0.47
   9  -7  -7   -0.20    0.39
  -9  -7   7    0.20    0.38
   9  -7  -7   -0.39    0.27
   9  -7   7   -0.18    0.45
   9  -7   7    0.16    0.31
 -10   0  -7   -0.12    0.25
  10   0  -7   -0.03    0.23
  10   0   7   -0.15    0.25
 -10   1  -7    0.28    0.31
  10  -1  -7   -0.11    0.25
  10   1   7    0.11    0.15
  10   1   7   -0.16    0.26
 -10  -1  -7    0.11    0.32
  10  -1   7    0.17    0.29
  10   1  -7   -0.07    0.23
  10  -2  -7    3.08    0.54
 -10   2  -7    2.63    0.55
  10   2   7    2.51    0.50
 -10  -2  -7    1.84    0.47
  10  -2   7    1.70    0.36
  10   2  -7    2.68    0.50
  10  -2   7    2.57    0.20
  10  -2   7    2.51    0.50
 -10   3  -7    0.02    0.29
  10   3   7   -0.05    0.29
  10  -3  -7   -0.14    0.27
 -10  -3  -7    0.15    0.30
  10   3  -7   -0.01    0.22
  10  -3   7    0.17    0.27
  10  -3   7    0.12    0.26
 -10   3   7   -0.15    0.27
  10  -3   7   -0.04    0.16
  10  -4  -7    5.89    0.75
  10  -4  -7    5.30    0.72
  10   4   7    5.90    0.70
  10  -4  -7    4.93    0.78
 -10   4  -7    6.58    0.80
 -10  -4   7    6.50    0.82
 -10   4   7    6.54    0.83
  10  -4   7    5.67    0.51
 -10  -4  -7    4.78    0.71
  10  -4   7    4.64    0.66
  10  -4   7    6.42    0.80
  10  -5  -7   -0.06    0.34
  10  -5  -7    0.43    0.39
 -10  -5   7    0.61    0.39
  10  -5  -7    0.10    0.30
 -10  -5  -7    0.02    0.37
  10  -5   7   -0.10    0.26
  10  -5   7   -0.06    0.35
  10  -5   7   -0.03    0.32
  10  -6  -7   -0.23    0.41
  10  -6  -7   -0.24    0.31
  10  -6  -7   -0.26    0.33
 -10  -6   7    0.41    0.38
  10  -6   7    0.48    0.42
  10  -6   7    0.25    0.38
 -11   0  -7    0.21    0.32
  11   0   7    0.19    0.28
  11   0  -7   -0.23    0.25
 -11   1  -7   19.86    1.28
  11  -1  -7   21.32    1.26
  11   1   7   21.84    1.27
  11   1   7   22.61    0.83
 -11  -1  -7   23.73    1.36
  11   1  -7   22.03    1.25
  11  -1   7   22.92    1.30
 -11   2  -7    0.92    0.47
  11   2   7    0.26    0.31
  11  -2  -7    1.00    0.42
  11  -2   7    1.19    0.42
  11  -2   7    0.80    0.14
  11  -2   7    0.89    0.32
  11   2  -7    0.49    0.34
 -11  -2  -7    0.60    0.38
  11  -3  -7    0.75    0.36
  11   3   7    1.25    0.43
 -11   3  -7    0.21    0.39
 -11  -3  -7    1.27    0.49
  11  -3   7    1.60    0.40
  11   3  -7    0.69    0.36
  11  -3   7    0.69    0.42
  11  -4  -7   -0.01    0.33
  11  -4  -7    0.36    0.31
  11  -4  -7    0.15    0.33
 -11  -4  -7   -0.09    0.30
  11  -4   7   -0.29    0.31
 -11   4   7   -0.02    0.36
  11  -4   7    0.12    0.31
 -11  -5   7   -0.11    0.38
  11  -5  -7    0.15    0.33
  11  -5  -7    0.45    0.37
  11  -5  -7   -0.01    0.32
  11  -5   7   -0.15    0.34
 -11  -5  -7    0.07    0.37
  11  -5   7   -0.06    0.32
 -11  -6   7   -0.16    0.37
  11  -6  -7   -0.15    0.46
  11  -6  -7   -0.32    0.33
  11  -6  -7    0.57    0.50
  11  -6   7   -0.36    0.36
  11  -6   7    0.58    0.39
 -12   0  -7   -0.15    0.33
  12   0  -7    0.42    0.36
  12   0   7    0.27    0.35
  12   1   7    0.19    0.34
 -12   1  -7   -0.31    0.39
  12  -1  -7    0.63    0.39
  12   1  -7    1.30    0.48
 -12  -1  -7    0.05    0.34
  12  -1   7    0.22    0.35
  12   2   7    2.90    0.59
  12  -2  -7    1.39    0.48
 -12   2  -7    1.70    0.56
  12  -2   7    2.91    0.59
  12   2  -7    1.54    0.45
 -12  -2  -7    1.87    0.52
  12  -2   7    2.24    0.45
  12  -3  -7    0.22    0.34
 -12   3  -7   -0.52    0.36
  12   3   7    0.18    0.37
  12  -3   7    0.44    0.36
  12  -3   7   -0.08    0.31
 -12  -3  -7    0.41    0.36
  12   3  -7    0.39    0.39
  12  -4  -7    0.36    0.34
  12  -4  -7   -0.52    0.31
  12  -4  -7    0.14    0.30
 -12  -4  -7   -0.04    0.41
  12  -4   7    0.48    0.40
  12  -4   7    0.25    0.36
  12  -5  -7    3.01    0.62
  12  -5  -7    2.09    0.60
 -12  -5   7    3.32    0.70
  12  -5  -7    3.00    0.75
  12  -5   7    4.07    0.71
 -12  -5  -7    3.35    0.68
  12  -5   7    2.20    0.62
 -12  -6   7    0.58    0.48
  12  -6  -7   -0.53    0.35
  12  -6  -7   -0.69    0.31
  12  -6  -7   -0.01    0.36
  12  -6   7    0.02    0.44
  12  -6   7   -0.19    0.37
 -13   0  -7    0.24    0.47
  13   0   7   -0.10    0.30
  13   0  -7   -0.43    0.32
  13  -1  -7   58.65    2.48
 -13   1  -7   59.26    2.60
  13   1   7   62.29    2.57
  13  -1   7   61.66    2.57
 -13  -1  -7   64.47    2.67
  13   1  -7   58.57    2.45
 -13   2  -7    0.42    0.43
  13  -2  -7    0.67    0.43
  13   2   7    0.91    0.45
  13  -2   7    0.50    0.30
  13   2  -7    0.57    0.39
  13  -2   7    0.85    0.48
 -13  -2  -7    0.24    0.38
  13   3   7    0.26    0.38
 -13   3  -7    0.25    0.43
  13  -3  -7    0.66    0.45
  13  -3   7    0.88    0.46
  13  -3   7    1.01    0.38
 -13  -3  -7    0.09    0.44
  13   3  -7    0.24    0.41
  13  -4  -7    0.29    0.32
  13  -4  -7    0.39    0.39
  13  -4  -7    0.90    0.49
  13  -4   7    0.12    0.39
 -13  -4  -7    0.78    0.51
  13  -4   7    0.64    0.44
 -13  -5   7    0.07    0.47
  13  -5  -7    0.36    0.36
  13  -5  -7   -0.08    0.38
  13  -5  -7    0.12    0.36
  13  -5   7    0.84    0.52
  13  -5   7   -0.36    0.35
 -14   0  -7    0.19    0.41
  14   0  -7    0.11    0.35
  14   0   7    0.54    0.48
  14  -1  -7    2.29    0.58
 -14   1  -7    1.80    0.62
  14   1   7    2.05    0.60
  14   1  -7    2.75    0.66
  14  -1   7    2.38    0.64
 -14  -1  -7    4.07    0.76
 -14   2  -7   -0.10    0.39
  14   2   7    0.26    0.43
  14  -2  -7    0.40    0.41
  14  -2   7   -0.06    0.28
  14  -2   7    0.24    0.45
 -14  -2  -7    0.12    0.47
  14   2  -7    0.63    0.46
  14   3   7   -0.09    0.40
  14  -3  -7    1.05    0.47
  14  -3   7    0.21    0.41
 -14  -3  -7   -0.04    0.45
  14   3  -7    0.28    0.45
  14  -3   7    0.74    0.41
  14  -4  -7    0.09    0.38
  14  -4  -7    0.19    0.35
  14  -4  -7    0.51    0.49
  14  -4   7    0.34    0.43
  14  -4   7    0.52    0.45
  14  -5  -7    0.06    0.35
 -14  -5   7   -0.22    0.48
  14  -5  -7   -0.15    0.32
  14  -5  -7   -0.07    0.38
  14  -5   7    0.29    0.44
  14  -5   7    0.21    0.43
  15   0   7   -0.25    0.40
 -15   0  -7   -0.03    0.45
  15   0  -7    0.24    0.43
 -15   1  -7    0.50    0.48
  15   1   7   -0.49    0.35
  15  -1  -7    0.05    0.41
 -15  -1  -7   -0.46    0.37
  15  -1   7   -0.26    0.38
  15   1  -7   -0.12    0.38
  15  -2  -7    0.01    0.42
  15   2   7    0.17    0.40
  15   2  -7   -0.22    0.39
 -15  -2  -7    0.34    0.48
  15  -2   7    0.43    0.45
  15  -2   7   -0.31    0.27
  15   3   7   -0.11    0.43
  15  -3  -7    0.32    0.45
  15  -3   7    0.43    0.48
  15  -3   7    0.24    0.36
  15  -4  -7   -0.05    0.38
  15  -4  -7    0.41    0.39
  15  -4  -7   -0.28    0.39
  15  -4   7   -0.13    0.42
  15  -4   7    0.00    0.40
  16   0  -7   -0.31    0.35
  16   0   7    0.64    0.50
  16   1   7    0.31    0.51
  16  -1  -7   -0.13    0.46
  16  -1   7    0.86    0.52
  16   1  -7    0.44    0.48
  16  -2  -7    0.02    0.47
  16   2   7    1.38    0.58
  16  -2   7    0.58    0.51
  16  -2   7    0.09    0.37
  16   2  -7    0.31    0.47
  16  -3  -7    1.42    0.59
  16  -3   7    2.12    0.62
  16  -3   7    1.55    0.64
  17   0   7   -0.17    0.41
  17   0  -7   -0.60    0.38
  17   1   7    1.60    0.63
  17  -1  -7    0.31    0.49
  17   1  -7    1.18    0.59
  17  -1   7    2.72    0.73
  17  -2  -7    0.08    0.47
  17   2   7   -0.16    0.47
  17  -2   7    0.49    0.51
  17   2  -7    1.19    0.57
   0   0   8   77.22    2.36
   0   0  -8   77.18    2.37
   0   0  -8   76.98    2.30
   0   0   8   75.63    2.29
   0  -1   8   -0.02    0.12
   0  -1   8   -0.03    0.12
   0   1  -8   -0.03    0.11
   0  -1  -8   -0.13    0.14
   0   1   8   -0.19    0.11
   0  -1  -8    0.13    0.13
   0  -2  -8   17.24    0.80
   0  -2   8   18.34    0.82
   0  -2  -8   17.76    0.79
   0  -2  -8   19.07    0.80
   0  -2   8   17.80    0.78
   0   2  -8   15.96    0.73
   0   2  -8   17.41    0.81
   0   2   8   17.04    0.81
   0  -2  -8   19.21    0.86
   0   3   8    0.03    0.14
   0  -3  -8   -0.07    0.13
   0  -3   8   -0.09    0.13
   0  -3   8    0.12    0.13
   0   3  -8    0.08    0.11
   0  -3  -8   -0.08    0.15
   0  -3  -8   -0.12    0.14
   0  -3  -8   -0.14    0.11
   0  -4   8   -0.05    0.13
   0  -4   8    0.10    0.14
   0   4   8   -0.08    0.13
   0  -4  -8    0.11    0.17
   0  -4  -8    0.06    0.14
   0  -4  -8    0.12    0.24
   0   4  -8    0.16    0.13
   0  -4  -8    0.00    0.18
   0  -5  -8    0.40    0.30
   0  -5  -8   -0.11    0.14
   0  -5  -8    0.30    0.32
   0  -5   8   -0.01    0.10
   0  -5  -8   -0.14    0.17
   0  -5   8    0.17    0.16
   0  -6   8    2.36    0.28
   0  -6  -8    3.00    0.64
   0  -6  -8    1.62    0.56
   0  -6  -8    2.60    0.36
   0  -7  -8    0.55    0.45
   0  -7  -8   -0.02    0.42
   0  -8  -8    7.53    1.16
   0  -8  -8    7.98    1.17
   1   0  -8    6.69    0.46
   1   0   8    7.54    0.47
  -1   0  -8    6.79    0.48
   1   0   8    7.37    0.50
  -1   0  -8    7.52    0.48
  -1   0   8    6.88    0.46
   1   0  -8    7.66    0.51
  -1   0   8    7.08    0.51
  -1  -1   8   21.57    0.94
  -1   1  -8   22.58    0.80
   1  -1  -8   21.40    0.90
   1   1   8   21.07    0.93
  -1   1  -8   21.09    0.89
   1  -1  -8   21.87    0.96
  -1  -1   8   23.60    0.91
   1  -1   8   20.75    0.92
  -1   1   8   22.99    0.97
  -1  -1  -8   21.99    0.75
  -1  -1  -8   21.82    0.91
  -1  -1  -8   21.48    0.95
   1   1  -8   23.49    0.91
   1  -1   8   22.92    0.90
   1   2   8   24.34    1.00
   1  -2  -8   23.49    0.98
   1  -2  -8   25.51    0.99
  -1  -2   8   25.87    0.97
  -1   2  -8   24.54    0.95
  -1   2  -8   25.63    1.01
  -1  -2   8   22.55    0.99
   1  -2  -8   25.45    1.05
   1  -2   8   24.19    0.96
  -1   2   8   23.93    1.01
   1   2  -8   24.83    0.95
  -1  -2  -8   25.75    1.02
  -1  -2  -8   22.72    1.01
   1  -2   8   23.95    0.99
  -1  -2  -8   22.96    0.96
  -1  -2  -8   25.69    0.97
   1   3   8    0.08    0.16
  -1  -3   8    0.16    0.14
  -1  -3   8    0.29    0.16
   1  -3  -8   -0.01    0.14
   1  -3  -8    0.09    0.16
   1  -3  -8    0.15    0.21
  -1   3  -8    0.22    0.15
   1  -3  -8    0.03    0.12
   1  -3   8    0.19    0.17
   1   3  -8    0.18    0.15
  -1  -3  -8    0.47    0.22
  -1  -3  -8   -0.02    0.17
  -1   3   8   -0.10    0.14
   1  -3   8    0.12    0.15
  -1  -3  -8    0.11    0.15
  -1  -3  -8    0.21    0.19
   1  -4  -8    0.80    0.21
   1  -4  -8    1.23    0.33
   1   4   8    1.00    0.25
  -1  -4   8    1.03    0.22
  -1   4  -8    1.20    0.23
   1  -4  -8    1.29    0.29
  -1  -4   8    0.81    0.20
   1  -4  -8    1.16    0.33
  -1  -4  -8    0.91    0.26
  -1  -4  -8    1.48    0.35
  -1  -4  -8    1.65    0.28
   1   4  -8    1.41    0.24
   1  -4   8    1.23    0.24
  -1  -4  -8    0.73    0.32
   1  -4   8    0.97    0.22
  -1   4   8    1.45    0.28
  -1  -5   8    1.32    0.25
   1  -5  -8    1.39    0.41
   1  -5  -8    0.76    0.36
   1  -5  -8    1.43    0.31
   1  -5  -8    1.54    0.27
  -1  -5  -8    1.52    0.44
   1  -5   8    1.52    0.27
  -1  -5  -8    1.59    0.32
  -1  -5  -8    1.55    0.28
  -1  -5  -8    1.14    0.38
   1  -6  -8   27.87    1.63
   1  -6  -8   29.42    1.64
  -1  -6   8   26.99    0.96
   1  -6  -8   27.68    1.06
  -1  -6  -8   27.23    1.60
   1  -6   8   27.54    0.97
  -1  -6  -8   25.89    1.05
  -1  -6  -8   25.82    1.57
   1  -7  -8    1.96    0.66
   1  -7  -8    1.55    0.56
   1  -7  -8    1.78    0.27
  -1  -7  -8    1.52    0.53
  -1  -7  -8    0.62    0.46
   1  -8  -8    5.92    1.06
   1  -8  -8    2.74    0.81
  -1  -8  -8    4.97    0.95
  -1  -8  -8    5.16    0.98
  -2   0   8    4.94    0.44
   2   0   8    5.14    0.41
   2   0   8    4.91    0.42
   2   0  -8    4.55    0.39
   2   0  -8    4.50    0.42
  -2   0   8    5.44    0.40
  -2   0  -8    3.84    0.37
  -2   0  -8    5.45    0.43
  -2   1  -8    7.88    0.39
   2  -1  -8    7.54    0.49
   2  -1  -8    7.51    0.55
  -2  -1   8    7.43    0.53
  -2  -1   8    8.18    0.49
  -2   1  -8    7.54    0.48
   2   1   8    7.49    0.51
  -2   1   8    7.47    0.54
  -2  -1  -8    7.37    0.33
   2  -1   8    7.71    0.51
  -2  -1  -8    8.20    0.53
   2   1  -8    7.70    0.48
  -2  -1  -8    6.81    0.48
   2  -1   8    8.26    0.51
   2   2   8    0.50    0.19
  -2  -2   8    0.38    0.20
   2   2   8    0.56    0.16
  -2   2  -8    0.41    0.16
   2  -2  -8    0.51    0.20
  -2  -2   8    0.24    0.17
   2  -2  -8    0.67    0.20
   2  -2  -8    0.37    0.18
  -2   2  -8    0.46    0.18
  -2  -2  -8    0.43    0.17
   2   2  -8    0.56    0.17
   2  -2   8    0.51    0.20
  -2  -2  -8    0.01    0.15
  -2  -2  -8    0.30    0.14
  -2   2   8    0.32    0.19
   2  -2   8    0.43    0.19
  -2  -2  -8    0.63    0.21
   2  -3  -8   24.86    1.16
  -2  -3   8   25.84    1.01
   2  -3  -8   27.32    1.14
  -2  -3   8   26.63    1.08
   2  -3  -8   26.58    1.06
   2  -3  -8   27.96    1.22
  -2   3  -8   25.08    1.02
   2   3   8   24.50    1.05
  -2  -3  -8   27.53    1.12
   2   3  -8   26.68    1.01
  -2  -3  -8   25.83    1.17
  -2   3   8   27.08    1.10
  -2  -3  -8   27.29    1.15
   2  -3   8   26.40    1.07
   2  -3   8   25.85    1.16
  -2  -3  -8   26.63    1.06
   2  -3   8   27.69    1.05
  -2  -4   8   10.43    0.60
   2   4   8   10.36    0.61
   2  -4  -8    9.35    0.76
   2  -4  -8    8.48    0.63
  -2   4  -8    9.68    0.57
  -2  -4   8   10.82    0.57
   2  -4  -8   10.94    0.81
   2  -4  -8    9.69    0.60
  -2  -4  -8   10.89    0.78
  -2  -4  -8   10.59    0.62
   2  -4   8   10.43    0.61
  -2   4   8   10.72    0.63
   2  -4   8    9.46    0.77
   2   4  -8   10.34    0.55
  -2  -4  -8   10.10    0.78
  -2  -4  -8   11.17    0.66
   2  -4   8   10.96    0.59
   2  -5  -8    4.30    0.68
   2  -5  -8    4.09    0.40
   2  -5  -8    5.17    0.73
  -2  -5   8    4.05    0.39
  -2  -5  -8    5.23    0.71
  -2  -5  -8    4.58    0.51
  -2  -5  -8    5.14    0.71
   2  -5   8    4.14    0.40
  -2  -5  -8    4.05    0.44
   2  -5   8    4.07    0.63
  -2  -6   8    0.34    0.18
   2  -6  -8    0.52    0.45
   2  -6  -8    0.55    0.20
   2  -6  -8    0.64    0.45
  -2  -6  -8    0.78    0.25
  -2  -6  -8    0.80    0.43
   2  -6   8    0.68    0.20
  -2  -6  -8    1.74    0.55
   2  -7  -8   -0.17    0.39
   2  -7  -8    0.24    0.46
   2  -7  -8    0.05    0.16
  -2  -7  -8   -0.20    0.36
  -2  -7  -8    0.13    0.17
  -2  -7  -8   -0.13    0.38
   2  -8  -8   -0.07    0.55
   2  -8  -8    0.48    0.53
  -2  -8  -8    0.25    0.49
   3   0   8    0.17    0.17
  -3   0   8    0.15    0.19
   3   0  -8    0.32    0.17
  -3   0  -8    0.15    0.17
  -3   1  -8   24.61    1.01
   3  -1  -8   23.66    0.99
   3  -1  -8   22.84    1.05
  -3  -1   8   25.26    1.07
   3   1   8   25.04    1.04
  -3   1  -8   24.13    0.80
  -3  -1   8   23.32    0.97
   3   1   8   24.52    0.72
   3  -1   8   23.58    0.80
   3   1  -8   23.63    0.97
   3  -1   8   23.90    0.98
  -3  -1  -8   24.72    0.86
  -3   1   8   23.79    1.07
  -3  -1  -8   25.01    1.04
  -3  -1  -8   23.49    1.00
   3  -1   8   22.82    1.02
   3  -2  -8   21.93    0.96
   3   2   8   23.61    0.88
  -3  -2   8   23.33    1.03
  -3   2  -8   23.86    0.95
  -3  -2   8   23.56    0.95
   3  -2  -8   22.01    1.04
  -3   2  -8   25.00    0.88
  -3   2  -8   24.15    0.99
   3   2   8   23.84    1.02
  -3   2   8   21.65    1.02
   3  -2   8   23.21    0.96
  -3  -2  -8   24.94    1.02
   3  -2   8   21.05    0.99
  -3  -2  -8   23.09    1.02
   3  -2   8   22.58    0.94
   3   2  -8   23.88    0.96
  -3  -2  -8   23.99    0.97
  -3  -2  -8   22.94    0.88
   3  -3  -8   34.24    1.29
  -3  -3   8   32.89    1.24
   3  -3  -8   33.64    1.45
   3   3   8   34.61    1.32
  -3  -3   8   34.39    1.34
   3  -3  -8   33.46    1.40
  -3   3  -8   34.83    1.29
   3  -3  -8   35.04    1.37
   3  -3   8   35.23    1.41
  -3  -3  -8   36.07    1.36
   3   3  -8   33.48    1.22
  -3  -3  -8   32.32    1.29
  -3  -3  -8   33.30    1.38
   3  -3   8   34.62    1.31
  -3  -3  -8   34.08    1.33
  -3   3   8   35.40    1.35
   3  -3   8   35.26    1.27
   3  -4  -8    1.72    0.31
  -3  -4   8    2.47    0.37
   3  -4  -8    2.64    0.47
   3  -4  -8    3.07    0.52
  -3   4  -8    2.23    0.34
   3   4   8    2.59    0.37
  -3  -4   8    2.41    0.34
   3   4  -8    2.36    0.32
   3  -4   8    2.44    0.35
  -3  -4  -8    1.62    0.37
  -3  -4  -8    2.30    0.45
  -3   4   8    1.94    0.34
   3  -4   8    2.31    0.44
   3  -4   8    1.81    0.31
  -3  -4  -8    2.85    0.39
  -3  -4  -8    2.87    0.41
   3  -5  -8    2.67    0.36
   3  -5  -8    2.03    0.51
  -3  -5   8    2.77    0.36
   3  -5  -8    2.25    0.52
  -3  -5  -8    1.71    0.43
  -3  -5  -8    2.77    0.40
   3  -5   8    2.71    0.54
  -3  -5  -8    3.21    0.57
   3  -5   8    1.81    0.31
   3  -6  -8   -0.10    0.18
   3  -6  -8   -0.13    0.32
  -3  -6   8   -0.19    0.14
   3  -6  -8   -0.13    0.24
  -3  -6  -8    0.05    0.36
  -3  -6  -8   -0.14    0.17
   3  -6   8    0.13    0.18
  -3  -6  -8   -0.01    0.30
   3  -6   8    0.16    0.31
   3  -7  -8    0.98    0.52
   3  -7  -8    0.78    0.48
   3  -7  -8    0.56    0.22
   3  -7   8   -0.48    0.37
  -3  -7  -8   -0.30    0.36
  -3  -7  -8    0.94    0.25
   3  -8  -8    1.87    0.68
   3  -8  -8   -0.08    0.48
  -3  -8  -8   -0.38    0.54
   4   0  -8   45.51    1.58
  -4   0   8   45.41    1.67
  -4   0  -8   45.83    1.60
   4   0   8   41.66    1.60
  -4  -1   8   33.99    1.36
   4   1   8   33.72    1.31
   4   1   8   32.34    0.96
  -4   1  -8   33.80    1.30
   4  -1  -8   31.95    1.26
  -4  -1   8   33.13    1.25
   4   1  -8   32.67    1.24
  -4   1   8   31.10    1.32
   4  -1   8   33.75    1.27
   4  -1   8   32.89    1.31
  -4  -1  -8   31.21    1.06
  -4  -1  -8   34.41    1.31
   4  -1   8   32.21    1.05
   4   2   8  146.35    4.20
  -4  -2   8  153.14    4.28
   4  -2  -8  151.82    4.20
  -4   2  -8  149.55    4.20
  -4  -2   8  139.71    4.12
  -4   2  -8  151.93    4.11
   4   2   8  141.70    4.03
  -4   2  -8  148.03    3.89
   4  -2   8  145.87    4.14
  -4  -2  -8  148.63    4.05
   4   2  -8  146.59    4.13
   4  -2   8  144.89    4.14
  -4   2   8  150.33    4.30
  -4  -2  -8  149.65    4.22
  -4  -2  -8  145.94    4.21
   4  -2   8  147.74    4.22
   4   3   8   16.05    0.85
   4  -3  -8   17.85    0.97
  -4  -3   8   17.41    0.83
   4  -3  -8   17.69    0.86
  -4  -3   8   17.20    0.89
  -4   3  -8   16.98    0.85
   4   3  -8   17.58    0.80
  -4  -3  -8   16.75    0.88
  -4   3   8   19.94    0.95
   4  -3   8   17.73    0.88
   4  -3   8   18.63    0.85
  -4  -3  -8   16.44    0.86
  -4  -3  -8   16.22    0.88
   4  -3   8   17.47    0.93
   4  -4  -8    2.19    0.35
   4  -4  -8    1.81    0.41
   4  -4  -8    1.83    0.42
  -4  -4   8    1.84    0.35
   4   4   8    2.23    0.36
  -4   4  -8    2.18    0.35
  -4  -4   8    2.04    0.33
  -4  -4  -8    2.15    0.36
   4   4  -8    2.24    0.32
   4  -4   8    1.90    0.31
  -4   4   8    2.45    0.38
   4  -4   8    2.74    0.48
  -4  -4  -8    1.86    0.40
  -4  -4  -8    1.94    0.36
   4  -4   8    1.06    0.28
   4  -5  -8    0.32    0.20
   4  -5  -8    0.18    0.30
   4  -5  -8    0.02    0.27
  -4  -5   8    0.18    0.20
  -4  -5  -8    0.43    0.36
  -4  -5  -8    0.31    0.22
   4  -5   8    0.30    0.27
   4  -5   8    0.03    0.19
  -4  -6   8    0.02    0.18
   4  -6  -8    0.04    0.36
   4  -6  -8   -0.24    0.16
   4  -6  -8   -0.24    0.27
   4  -6   8    0.30    0.38
  -4  -6  -8   -0.12    0.29
   4  -6   8   -0.04    0.18
  -4  -6  -8    0.20    0.21
   4  -7  -8    1.01    0.52
   4  -7  -8    0.11    0.50
   4  -7  -8    0.06    0.20
  -4  -7  -8    0.30    0.23
  -4  -7  -8   -0.16    0.36
   4  -7   8    0.25    0.41
  -5   0  -8   25.97    1.17
   5   0  -8   28.07    1.16
   5   0   8   28.46    1.21
  -5   0   8   27.26    1.24
  -5   0  -8   27.54    0.76
   5   0   8   27.69    0.81
  -5   1  -8    4.74    0.48
   5  -1  -8    5.29    0.48
  -5  -1   8    5.00    0.57
   5   1   8    5.71    0.30
   5   1   8    4.74    0.54
  -5   1  -8    6.05    0.23
  -5   1   8    5.79    0.54
   5   1  -8    5.68    0.49
  -5  -1  -8    5.94    0.35
   5  -1   8    5.69    0.35
  -5  -1  -8    5.45    0.51
   5  -1   8    5.32    0.52
   5   2   8   11.12    0.57
  -5   2  -8    9.66    0.47
   5   2   8   10.79    0.69
   5  -2  -8   10.74    0.68
  -5   2  -8   10.82    0.68
  -5  -2   8   11.12    0.66
  -5  -2   8   10.77    0.72
  -5   2   8   10.58    0.72
   5   2  -8   10.73    0.64
   5  -2   8   11.04    0.62
  -5  -2  -8    9.96    0.69
   5  -2   8    9.60    0.63
  -5  -2  -8   11.31    0.72
   5  -2   8   11.33    0.70
  -5  -2  -8   10.36    0.59
  -5   3  -8    0.21    0.20
   5  -3  -8    0.40    0.25
  -5  -3   8   -0.02    0.17
   5   3   8    0.16    0.20
  -5  -3   8    0.37    0.23
   5  -3  -8   -0.06    0.16
  -5  -3  -8    0.12    0.20
  -5  -3  -8    0.10    0.22
  -5  -3  -8    0.06    0.22
   5  -3   8   -0.02    0.18
   5  -3   8   -0.09    0.18
  -5   3   8    0.00    0.18
   5  -3   8   -0.04    0.15
   5   3  -8   -0.04    0.15
   5  -4  -8    0.62    0.24
  -5   4  -8    0.53    0.27
   5  -4  -8    1.24    0.38
   5  -4  -8    0.59    0.33
  -5  -4   8    0.35    0.25
  -5  -4   8    0.97    0.28
   5   4   8    1.30    0.30
   5  -4   8    0.70    0.33
   5   4  -8    1.00    0.24
  -5   4   8    0.52    0.27
  -5  -4  -8    0.75    0.27
   5  -4   8    1.04    0.29
   5  -4   8    1.12    0.28
  -5  -4  -8    0.29    0.24
  -5  -4  -8    0.63    0.30
   5  -5  -8    1.77    0.33
   5  -5  -8    1.79    0.50
   5  -5  -8    2.21    0.53
  -5  -5   8    1.61    0.35
  -5  -5  -8    0.83    0.41
  -5  -5  -8    2.31    0.41
   5  -5   8    1.09    0.31
   5  -5   8    1.94    0.47
   5  -6  -8    0.24    0.22
   5  -6  -8   -0.05    0.33
  -5  -6   8   -0.07    0.20
   5  -6  -8    0.45    0.37
   5  -6   8    0.01    0.22
  -5  -6  -8   -0.31    0.36
   5  -6   8   -0.06    0.34
  -5  -6  -8   -0.08    0.22
   5  -7  -8   -0.10    0.20
   5  -7  -8   -0.13    0.41
   5  -7  -8    0.07    0.37
  -5  -7  -8   -0.05    0.22
   5  -7   8   -0.17    0.37
  -5  -7  -8   -0.17    0.40
   5  -7   8    0.04    0.22
   6   0  -8  209.64    5.84
  -6   0   8  211.88    6.00
   6   0   8  213.75    5.92
  -6   0  -8  209.18    5.91
  -6   1  -8   11.63    0.75
   6  -1  -8   11.32    0.73
  -6  -1   8   10.32    0.76
   6   1   8   10.94    0.73
   6   1  -8   11.18    0.71
   6  -1   8   11.63    0.76
   6  -1   8   11.70    0.54
  -6   1   8   11.60    0.79
  -6  -1  -8   11.01    0.74
  -6  -1  -8   12.01    0.50
  -6   2  -8   10.85    0.73
   6  -2  -8   11.36    0.73
   6   2   8   12.44    0.78
   6   2   8   11.82    0.60
  -6  -2   8   11.27    0.77
  -6   2  -8   11.53    0.48
  -6  -2  -8   10.81    0.60
  -6  -2  -8   11.22    0.75
  -6   2   8   12.70    0.82
   6  -2   8   11.74    0.67
   6  -2   8   10.75    0.75
   6   2  -8   12.85    0.74
   6  -3  -8    1.00    0.28
   6   3   8    1.12    0.31
  -6  -3   8    0.92    0.29
  -6  -3   8    1.36    0.34
  -6   3  -8    1.24    0.24
   6  -3  -8    1.48    0.36
  -6   3  -8    0.80    0.30
  -6  -3  -8    1.13    0.29
  -6   3   8    1.02    0.33
   6  -3   8    1.49    0.34
  -6  -3  -8    0.46    0.25
   6  -3   8    1.10    0.30
  -6  -3  -8    0.90    0.30
   6   3  -8    0.75    0.25
   6  -3   8    1.13    0.32
   6  -4  -8    3.53    0.60
  -6  -4   8    5.00    0.54
   6  -4  -8    3.74    0.48
  -6  -4   8    3.69    0.52
   6  -4  -8    4.68    0.65
   6   4   8    3.27    0.49
  -6   4  -8    4.16    0.53
  -6   4   8    4.18    0.56
   6  -4   8    3.98    0.50
  -6  -4  -8    4.31    0.53
  -6  -4  -8    3.49    0.51
   6  -4   8    4.32    0.55
   6   4  -8    3.51    0.45
   6  -4   8    4.21    0.62
  -6  -4  -8    3.39    0.51
  -6  -5   8    5.30    0.59
   6  -5  -8    6.46    0.58
   6  -5  -8    6.57    0.88
   6  -5  -8    6.71    0.85
   6  -5   8    5.69    0.61
  -6  -5  -8    6.76    0.61
   6  -5   8    5.81    0.78
  -6  -5  -8    4.77    0.69
   6  -6  -8    0.65    0.45
  -6  -6   8    0.47    0.25
   6  -6  -8    0.48    0.27
   6  -6  -8   -0.10    0.37
   6  -6   8    0.49    0.35
  -6  -6  -8   -0.07    0.32
  -6  -6  -8    0.33    0.27
   6  -6   8   -0.15    0.21
   6  -7  -8    0.27    0.43
   6  -7  -8    0.58    0.48
   6  -7  -8    0.48    0.26
   6  -7   8   -0.42    0.36
   6  -7   8    0.40    0.26
  -6  -7  -8    0.01    0.38
  -6  -7  -8    0.80    0.33
   7   0  -8    4.73    0.55
   7   0   8    5.10    0.60
  -7   0   8    4.58    0.60
  -7   0  -8    4.99    0.59
  -7   1  -8   15.22    0.90
   7  -1  -8   14.83    0.84
  -7  -1   8   14.05    0.91
   7   1   8   15.28    0.87
   7   1  -8   12.88    0.80
   7  -1   8   11.86    0.81
   7  -1   8   13.90    0.64
  -7   1   8   12.43    0.89
  -7  -1  -8   13.75    0.87
   7   2   8    0.22    0.23
  -7  -2   8    0.31    0.22
  -7   2  -8    0.35    0.25
   7   2   8    0.00    0.14
   7  -2  -8    0.00    0.19
   7  -2   8    0.51    0.27
  -7   2   8    0.10    0.20
   7  -2   8   -0.24    0.14
  -7  -2  -8    0.17    0.14
   7   2  -8    0.12    0.22
  -7  -2  -8    0.30    0.28
  -7  -3   8    0.87    0.33
  -7   3  -8    0.90    0.35
   7  -3  -8    0.93    0.29
   7   3   8    1.52    0.38
  -7   3  -8    1.04    0.21
  -7  -3  -8    1.00    0.30
   7  -3   8    0.59    0.27
  -7  -3  -8    0.57    0.26
   7   3  -8    1.17    0.28
  -7   3   8    1.10    0.36
   7  -3   8    1.06    0.32
   7   4   8    0.34    0.28
  -7  -4   8    0.64    0.31
  -7   4  -8    0.01    0.24
   7  -4  -8    0.42    0.28
   7  -4  -8    0.35    0.26
   7  -4  -8    0.71    0.32
  -7  -4  -8    0.60    0.29
  -7  -4  -8    0.11    0.26
  -7  -4  -8    0.55    0.31
   7  -4   8    0.51    0.29
   7   4  -8    0.26    0.24
   7  -4   8    0.69    0.30
  -7   4   8    0.42    0.30
   7  -4   8    0.85    0.32
   7  -5  -8    0.43    0.27
   7  -5  -8    0.61    0.41
  -7  -5   8    0.63    0.32
   7  -5  -8    0.13    0.31
   7  -5   8    1.23    0.41
   7  -5   8    0.45    0.28
  -7  -5  -8    0.48    0.34
  -7  -5  -8    0.50    0.37
  -7  -6   8    0.10    0.28
   7  -6  -8    0.40    0.38
   7  -6  -8    0.41    0.43
   7  -6  -8   -0.40    0.22
   7  -6   8   -0.16    0.26
  -7  -6  -8    0.25    0.31
  -7  -6  -8    0.07    0.31
   7  -6   8   -0.07    0.37
   7  -7  -8    0.13    0.28
   7  -7  -8    0.19    0.50
  -7  -7   8    0.17    0.29
   7  -7  -8   -0.02    0.38
  -7  -7  -8    0.11    0.41
  -7  -7  -8    0.04    0.29
   7  -7   8    0.77    0.53
   7  -7   8   -0.09    0.25
  -8   0   8    7.81    0.72
   8   0   8    8.49    0.70
   8   0  -8    7.50    0.64
  -8   0  -8    7.18    0.67
   8  -1  -8    1.93    0.40
  -8  -1   8    1.55    0.43
   8   1   8    1.90    0.40
   8   1   8    2.29    0.22
  -8   1  -8    2.06    0.44
  -8  -1  -8    1.87    0.41
   8  -1   8    1.67    0.40
   8  -1   8    1.82    0.27
  -8   1   8    1.72    0.43
   8   1  -8    2.06    0.38
  -8   2  -8    0.33    0.30
  -8  -2   8    0.84    0.37
   8   2   8    0.92    0.33
   8  -2  -8    1.37    0.37
   8  -2   8    0.88    0.35
  -8  -2  -8    0.83    0.31
   8   2  -8    1.27    0.32
   8  -2   8    0.89    0.25
  -8   2   8    1.48    0.38
  -8  -3   8    0.42    0.30
  -8   3  -8    0.19    0.28
   8  -3  -8    0.16    0.22
   8   3   8    0.12    0.24
   8   3  -8    0.02    0.23
   8  -3   8    0.19    0.23
  -8   3   8    0.22    0.25
  -8  -3  -8   -0.04    0.23
   8  -3   8   -0.01    0.23
   8   4   8    8.96    0.74
   8  -4  -8   10.39    0.90
   8  -4  -8    9.76    0.76
   8  -4  -8    9.49    0.80
  -8   4  -8    9.88    0.81
  -8  -4   8   10.30    0.84
  -8  -4  -8   10.26    0.83
  -8   4   8   10.30    0.82
   8  -4   8   13.17    0.95
   8   4  -8   10.35    0.74
   8  -4   8    8.58    0.76
   8  -5  -8    0.18    0.28
  -8  -5   8   -0.22    0.28
   8  -5  -8   -0.52    0.23
   8  -5  -8   -0.55    0.26
  -8  -5  -8   -0.04    0.30
   8  -5   8    0.16    0.34
   8  -5   8    0.01    0.27
   8  -6  -8   -0.04    0.27
   8  -6  -8   -0.03    0.38
   8  -6  -8   -0.23    0.30
  -8  -6   8    0.02    0.31
   8  -6   8   -0.22    0.38
  -8  -6  -8   -0.30    0.26
   8  -6   8    0.53    0.34
   8  -7  -8    5.88    1.06
  -8  -7   8    4.46    0.57
   8  -7  -8    4.48    0.59
   8  -7  -8    4.94    0.92
   8  -7   8    4.33    0.92
   8  -7   8    5.34    0.63
  -9   0  -8   -0.14    0.24
   9   0   8    0.53    0.31
   9   0  -8    0.70    0.28
   9  -1  -8    0.43    0.26
   9   1   8    0.01    0.12
   9   1   8    0.06    0.26
  -9   1  -8   -0.19    0.22
   9  -1   8    0.37    0.28
   9  -1   8   -0.09    0.14
   9   1  -8    0.15    0.24
  -9  -1  -8    0.08    0.24
  -9   1   8    0.18    0.28
  -9   2  -8    0.99    0.36
   9   2   8    2.14    0.44
  -9  -2   8    1.80    0.46
   9  -2  -8    2.28    0.47
   9  -2   8    2.74    0.52
   9   2  -8    1.78    0.38
  -9   2   8    1.34    0.43
  -9  -2  -8    1.61    0.41
   9  -2   8    1.93    0.36
   9   3   8   12.58    0.89
  -9   3  -8   11.85    0.88
   9  -3  -8   11.62    0.88
  -9  -3   8   10.09    0.88
   9   3  -8    9.86    0.75
  -9   3   8   12.17    0.97
   9  -3   8   12.12    0.85
  -9  -3  -8   12.20    0.91
   9  -3   8   11.93    0.91
   9   4   8   13.10    0.91
   9  -4  -8   12.72    0.94
   9  -4  -8   13.46    0.93
  -9   4  -8   12.91    0.96
  -9  -4   8   11.65    0.98
   9  -4  -8   14.81    1.10
   9  -4   8   13.67    0.97
  -9  -4  -8   13.36    0.98
  -9   4   8   14.09    1.02
   9  -4   8   15.15    1.06
   9   4  -8   14.02    0.90
   9  -5  -8    0.14    0.27
  -9  -5   8    0.50    0.38
   9  -5  -8    0.37    0.36
   9  -5  -8    0.03    0.32
  -9  -5  -8   -0.03    0.29
   9  -5   8    0.23    0.31
   9  -5   8    0.45    0.35
   9  -6  -8    1.41    0.42
   9  -6  -8    0.80    0.46
   9  -6  -8    0.95    0.53
  -9  -6   8    1.11    0.45
   9  -6   8    1.77    0.43
  -9  -6  -8    1.42    0.45
   9  -6   8    2.17    0.65
   9  -7  -8   -0.16    0.48
   9  -7  -8    0.94    0.61
  -9  -7   8    0.28    0.37
   9  -7  -8    0.05    0.32
   9  -7   8    0.17    0.35
   9  -7   8    0.53    0.59
  10   0  -8   -0.35    0.20
  10   0   8    0.37    0.30
 -10   0  -8   -0.36    0.27
  10   1   8    5.14    0.68
  10   1   8    5.35    0.33
  10  -1  -8    5.79    0.72
 -10   1  -8    5.23    0.70
 -10  -1  -8    6.67    0.79
  10   1  -8    4.38    0.61
  10  -1   8    5.98    0.75
 -10   2  -8    5.15    0.70
  10   2   8    6.07    0.74
  10  -2  -8    5.15    0.67
 -10   2   8    5.18    0.74
  10  -2   8    5.43    0.72
 -10  -2  -8    6.04    0.77
  10   2  -8    5.18    0.65
  10  -2   8    6.25    0.56
  10  -3  -8    0.63    0.33
  10   3   8    0.78    0.40
 -10  -3   8    0.47    0.39
 -10   3  -8    0.80    0.42
  10  -3   8    0.43    0.37
  10   3  -8    0.58    0.30
 -10   3   8    0.71    0.39
  10  -3   8    0.11    0.28
 -10  -3  -8    0.60    0.39
  10  -4  -8    4.86    0.66
 -10   4  -8    5.23    0.73
  10  -4  -8    4.34    0.67
 -10  -4   8    5.79    0.80
  10  -4  -8    4.67    0.79
  10   4   8    6.89    0.82
 -10  -4  -8    6.25    0.82
  10  -4   8    6.34    0.80
 -10   4   8    5.36    0.79
  10  -4   8    6.34    0.83
  10  -5  -8    1.06    0.50
 -10  -5   8    1.07    0.45
  10  -5  -8    0.70    0.39
  10  -5  -8    1.12    0.44
  10  -5   8    0.60    0.40
 -10  -5  -8    0.80    0.40
  10  -5   8    1.00    0.49
  10  -6  -8    0.67    0.50
  10  -6  -8    0.76    0.52
 -10  -6   8    1.45    0.51
  10  -6  -8    0.63    0.41
  10  -6   8    1.44    0.59
  10  -6   8    1.72    0.49
 -10  -6  -8    1.01    0.47
  11   0   8   76.86    2.90
 -11   0  -8   83.86    3.03
  11   0  -8   80.51    2.90
  11   1   8    4.23    0.65
 -11   1  -8    5.60    0.78
  11  -1  -8    5.01    0.74
  11  -1   8    3.27    0.58
  11   1  -8    3.79    0.63
 -11  -1  -8    3.48    0.64
  11   2   8    9.81    0.87
 -11   2  -8    9.30    0.90
  11  -2  -8    9.11    0.85
  11   2  -8    9.51    0.82
  11  -2   8    8.90    0.74
  11  -2   8   11.29    0.93
 -11  -2  -8   12.23    1.02
  11   3   8    2.90    0.56
 -11   3  -8    2.53    0.58
  11  -3  -8    2.66    0.57
 -11  -3  -8    3.82    0.66
  11  -3   8    3.04    0.54
  11  -3   8    3.51    0.65
 -11   3   8    2.71    0.63
  11   3  -8    2.57    0.51
  11  -4  -8    8.22    1.02
 -11  -4   8    6.84    0.91
  11  -4  -8    5.49    0.74
  11  -4  -8    6.78    0.86
 -11  -4  -8    7.44    0.95
  11  -4   8    8.23    0.94
 -11   4   8    8.24    0.98
  11  -4   8    7.25    0.85
  11  -5  -8    1.94    0.59
  11  -5  -8    2.07    0.62
 -11  -5   8    2.56    0.61
  11  -5  -8    1.88    0.53
  11  -5   8    2.74    0.61
 -11  -5  -8    1.45    0.53
  11  -5   8    1.26    0.50
  11  -6  -8   -0.40    0.36
 -11  -6   8    0.40    0.39
  11  -6  -8    0.24    0.43
  11  -6  -8   -0.23    0.32
  11  -6   8    0.01    0.40
  11  -6   8    0.06    0.39
 -11  -6  -8   -0.28    0.37
 -12   0  -8   51.05    2.30
  12   0   8   55.47    2.30
  12   0  -8   51.65    2.23
 -12   1  -8    0.13    0.37
  12  -1  -8   -0.18    0.31
  12   1   8    0.19    0.35
  12   1  -8    0.23    0.36
 -12  -1  -8    0.17    0.43
  12  -1   8   -0.06    0.32
  12  -2  -8    4.06    0.70
  12   2   8    3.70    0.65
 -12   2  -8    6.14    0.84
  12  -2   8    3.96    0.70
 -12  -2  -8    4.42    0.74
  12  -2   8    5.46    0.63
  12   2  -8    4.12    0.67
  12   3   8    2.12    0.55
  12  -3  -8    1.70    0.51
 -12   3  -8    1.42    0.56
  12   3  -8    1.89    0.50
  12  -3   8    1.59    0.48
 -12  -3  -8    0.63    0.45
  12  -3   8    1.12    0.40
 -12   3   8    1.18    0.56
 -12  -4   8    2.50    0.64
  12  -4  -8    3.64    0.63
  12  -4  -8    4.37    0.78
  12  -4  -8    3.62    0.68
  12  -4   8    3.00    0.65
  12  -4   8    2.44    0.62
 -12  -4  -8    2.34    0.62
  12  -5  -8    1.15    0.45
 -12  -5   8    0.73    0.47
  12  -5  -8    0.14    0.43
  12  -5  -8    0.09    0.41
  12  -5   8    0.91    0.45
  12  -5   8    0.28    0.45
 -12  -5  -8    0.30    0.40
  12  -6  -8    0.31    0.46
  12  -6  -8    0.06    0.37
  12  -6  -8   -0.34    0.39
 -12  -6   8   -0.22    0.40
  12  -6   8   -0.39    0.32
  12  -6   8   -0.23    0.37
 -13   0  -8   18.11    1.35
  13   0  -8   21.56    1.38
  13   0   8   18.78    1.30
  13  -1  -8    0.83    0.48
  13   1   8    1.20    0.46
 -13   1  -8    0.73    0.48
  13   1  -8    0.59    0.43
 -13  -1  -8    0.51    0.53
  13  -1   8    0.82    0.48
 -13   2  -8    4.47    0.83
  13   2   8    6.84    0.91
  13  -2  -8    3.73    0.70
  13  -2   8    5.20    0.79
  13   2  -8    4.78    0.75
 -13  -2  -8    5.57    0.87
  13  -2   8    5.01    0.65
  13   3   8    1.07    0.49
 -13   3  -8   -0.09    0.43
  13  -3  -8    0.48    0.37
 -13  -3  -8    1.12    0.50
  13  -3   8    1.16    0.53
  13   3  -8    0.14    0.37
 -13   3   8    0.99    0.51
  13  -3   8    1.32    0.45
  13  -4  -8   -0.24    0.31
  13  -4  -8    0.01    0.37
  13  -4  -8   -0.32    0.25
 -13  -4   8   -0.74    0.41
  13  -4   8    0.12    0.45
 -13  -4  -8   -0.25    0.40
  13  -4   8   -0.30    0.33
  13  -5  -8   -0.40    0.28
  13  -5  -8    0.52    0.47
 -13  -5   8    0.94    0.54
  13  -5  -8    0.12    0.43
 -13  -5  -8    0.42    0.46
  13  -5   8    0.42    0.45
  13  -5   8    0.69    0.50
  14   0  -8   -0.22    0.36
 -14   0  -8    0.37    0.50
  14   0   8    1.04    0.54
  14   1   8   18.86    1.38
 -14   1  -8   20.64    1.47
  14  -1  -8   19.43    1.39
  14  -1   8   19.19    1.44
 -14  -1  -8   18.72    1.43
  14   1  -8   19.37    1.33
  14   2   8    0.07    0.39
 -14   2  -8   -0.14    0.43
  14  -2  -8    0.04    0.41
  14  -2   8    0.09    0.28
  14   2  -8   -0.22    0.33
  14  -2   8    0.03    0.40
 -14  -2  -8    0.07    0.41
 -14   3  -8    0.25    0.47
  14  -3  -8    0.28    0.42
  14   3   8   -0.03    0.41
  14  -3   8    1.00    0.58
 -14  -3  -8    0.16    0.41
  14  -3   8    0.03    0.31
  14   3  -8   -0.11    0.36
 -14   3   8   -0.20    0.41
  14  -4  -8    0.01    0.33
  14  -4  -8   -0.48    0.32
 -14  -4   8   -0.26    0.45
  14  -4  -8   -0.05    0.38
  14  -4   8   -0.17    0.37
  14  -4   8    0.19    0.45
 -14  -4  -8    0.01    0.46
  14  -5  -8   -0.27    0.35
  14  -5  -8    0.02    0.45
  14  -5   8    0.37    0.48
  14  -5   8   -0.04    0.46
  15   0  -8    0.95    0.47
  15   0   8   -0.69    0.37
 -15   0  -8   -0.14    0.43
 -15   1  -8    0.10    0.43
  15  -1  -8    0.00    0.38
  15   1   8    0.29    0.55
 -15  -1  -8    0.01    0.46
  15  -1   8   -0.55    0.44
  15   1  -8    0.17    0.40
  15  -2  -8   -0.06    0.47
 -15   2  -8    0.36    0.50
  15   2   8   -0.47    0.41
  15  -2   8    0.21    0.30
 -15  -2  -8    0.25    0.49
  15   2  -8    0.31    0.39
  15  -2   8   -0.13    0.44
  15  -3  -8    0.43    0.49
  15   3   8    0.62    0.51
 -15  -3  -8    0.21    0.50
  15  -3   8    1.13    0.50
  15  -3   8    0.96    0.46
  15  -4  -8    0.84    0.57
  15  -4  -8    0.34    0.41
  15  -4  -8    0.81    0.43
  15  -4   8    0.79    0.56
  15  -4   8    0.98    0.57
 -16   0  -8   -0.40    0.51
  16   0   8   -0.31    0.44
  16   0  -8    0.24    0.46
  16   1   8   -0.22    0.50
  16  -1  -8   -0.47    0.41
  16  -1   8   -0.61    0.43
 -16  -1  -8    0.38    0.56
  16   1  -8    0.35    0.46
  16  -2  -8    0.66    0.53
  16   2   8   -0.12    0.40
 -16  -2  -8    0.28    0.49
  16   2  -8   -0.34    0.38
  16  -2   8    0.15    0.41
  16  -3  -8    0.88    0.56
  16  -3   8    1.15    0.57
  17   0   8    0.71    0.56
  17   0  -8   -0.04    0.47
  17  -1  -8   -0.33    0.43
  17   1   8    0.08    0.45
  17  -1   8   -0.11    0.44
  17   1  -8    0.04    0.47
  17   2   8    0.55    0.58
  17  -2  -8    0.02    0.50
  17  -2   8    0.85    0.61
  17   2  -8    0.27    0.53
   0   0  -9    0.09    0.15
   0   0   9   -0.03    0.13
   0  -1   9    0.11    0.15
   0   1  -9    0.10    0.13
   0  -1   9   -0.11    0.11
   0   1   9    0.15    0.16
   0  -1  -9   -0.15    0.14
   0  -1  -9    0.19    0.14
   0  -2   9    3.19    0.36
   0   2  -9    2.98    0.35
   0  -2  -9    2.41    0.32
   0  -2  -9    2.45    0.37
   0   2   9    3.28    0.42
   0  -2  -9    3.30    0.32
   0  -2   9    3.09    0.39
   0  -3  -9    0.04    0.18
   0  -3  -9   -0.13    0.15
   0   3  -9    0.09    0.13
   0  -3   9    0.19    0.14
   0   3   9    0.21    0.18
   0  -3  -9    0.23    0.17
   0  -3  -9   -0.02    0.14
   0  -3   9   -0.05    0.14
   0  -4   9    0.81    0.22
   0  -4   9    0.74    0.21
   0   4  -9    0.85    0.22
   0   4   9    0.89    0.24
   0  -4  -9    0.74    0.26
   0  -4  -9    1.36    0.37
   0  -4  -9    0.53    0.28
   0  -4  -9    0.64    0.21
   0  -5  -9    0.36    0.28
   0  -5  -9    0.18    0.24
   0  -5   9   -0.17    0.15
   0  -5  -9    0.01    0.15
   0  -5   9   -0.14    0.15
   0  -6   9   -0.02    0.17
   0  -6  -9    0.07    0.32
   0  -6  -9    0.14    0.35
   0  -6  -9    0.15    0.20
   0  -7  -9    0.04    0.19
   0  -7  -9    0.32    0.43
   0  -7  -9    0.19    0.40
   0  -8  -9    6.86    1.19
   0  -8  -9    5.78    1.08
   1   0   9    0.10    0.16
   1   0  -9   -0.14    0.13
  -1   0  -9   -0.22    0.10
  -1   0   9   -0.03    0.14
  -1   1  -9    0.53    0.19
   1   1   9    0.32    0.19
   1  -1  -9    0.18    0.15
  -1  -1   9    0.34    0.19
  -1   1  -9    0.32    0.12
   1  -1  -9    0.46    0.22
  -1  -1   9    0.33    0.16
   1  -1   9    0.05    0.17
   1  -1   9    0.06    0.14
  -1   1   9    0.78    0.24
   1   1  -9    0.35    0.16
  -1  -1  -9    0.41    0.18
  -1  -1  -9    0.67    0.23
  -1  -1  -9    0.51    0.12
   1  -2  -9    2.04    0.35
  -1   2  -9    2.35    0.32
  -1   2  -9    2.62    0.33
   1  -2  -9    2.25    0.32
  -1  -2   9    1.66    0.29
   1   2   9    2.93    0.40
  -1  -2   9    2.65    0.34
   1  -2  -9    3.02    0.36
  -1  -2  -9    2.51    0.31
  -1  -2  -9    3.29    0.43
  -1   2   9    1.93    0.33
   1   2  -9    2.40    0.33
   1  -2   9    2.27    0.34
   1  -2   9    2.37    0.35
  -1  -2  -9    3.60    0.41
  -1  -2  -9    2.24    0.32
  -1  -3   9    0.46    0.18
   1   3   9    0.27    0.19
  -1  -3   9    0.65    0.22
   1  -3  -9    0.64    0.23
   1  -3  -9    0.36    0.19
  -1   3  -9    0.53    0.20
   1  -3  -9    1.26    0.32
   1  -3  -9    0.29    0.21
  -1  -3  -9    0.42    0.22
   1   3  -9    0.68    0.20
  -1  -3  -9    0.65    0.22
   1  -3   9    0.16    0.17
  -1  -3  -9    0.15    0.19
  -1  -3  -9    0.76    0.24
  -1   3   9    0.12    0.17
   1  -3   9    0.51    0.20
  -1   4  -9    1.01    0.24
   1   4   9    1.06    0.27
   1  -4  -9    1.22    0.26
   1  -4  -9    0.35    0.28
  -1  -4   9    0.92    0.24
   1  -4  -9    0.69    0.26
  -1  -4   9    0.92    0.24
   1  -4  -9    0.93    0.31
  -1  -4  -9    1.13    0.31
   1  -4   9    0.81    0.23
  -1  -4  -9    0.72    0.29
   1  -4   9    0.35    0.20
  -1   4   9    0.65    0.22
   1   4  -9    0.90    0.21
  -1  -4  -9    0.70    0.22
  -1  -4  -9    1.07    0.33
   1  -5  -9    0.37    0.33
  -1  -5   9    0.53    0.20
   1  -5  -9    0.25    0.18
   1  -5  -9    0.08    0.28
  -1  -5  -9    0.32    0.27
   1  -5   9    0.30    0.19
  -1  -5  -9   -0.08    0.30
  -1  -5  -9    0.70    0.23
  -1  -6   9    4.91    0.41
   1  -6  -9    5.17    0.46
   1  -6  -9    4.46    0.79
   1  -6  -9    5.35    0.85
  -1  -6  -9    4.62    0.46
  -1  -6  -9    5.27    0.86
   1  -6   9    5.66    0.44
  -1  -6  -9    5.29    0.80
   1  -7  -9   -0.06    0.44
   1  -7  -9    0.44    0.22
   1  -7  -9   -0.35    0.37
  -1  -7  -9    0.54    0.43
  -1  -7  -9    0.04    0.42
  -1  -7  -9    0.37    0.21
   1  -8  -9    1.27    0.65
   1  -8  -9    1.00    0.64
  -1  -8  -9    1.06    0.59
  -1  -8  -9    1.22    0.62
   2   0  -9   -0.08    0.12
  -2   0   9   -0.02    0.15
  -2   0  -9    0.01    0.04
  -2   0  -9    0.37    0.18
   2   0   9    0.06    0.15
  -2   1  -9    8.86    0.42
   2  -1  -9    9.39    0.58
   2  -1  -9    8.50    0.60
  -2   1  -9    7.99    0.54
   2   1   9    8.27    0.59
  -2  -1   9    9.17    0.55
  -2  -1   9    8.34    0.60
  -2  -1  -9    8.26    0.36
  -2   1   9    8.92    0.61
   2  -1   9    7.45    0.55
  -2  -1  -9    8.92    0.56
  -2  -1  -9    9.27    0.61
   2  -1   9    9.74    0.58
   2   1  -9    9.91    0.57
   2  -2  -9    1.15    0.27
  -2  -2   9    1.09    0.25
  -2  -2   9    1.71    0.32
   2  -2  -9    1.95    0.30
   2  -2  -9    1.88    0.30
  -2   2  -9    2.15    0.30
   2   2   9    1.56    0.30
   2   2   9    1.65    0.23
  -2   2  -9    1.79    0.31
  -2  -2  -9    2.09    0.33
   2   2  -9    1.66    0.27
  -2  -2  -9    1.64    0.25
   2  -2   9    1.74    0.29
  -2  -2  -9    1.90    0.34
  -2  -2  -9    1.88    0.31
  -2   2   9    1.55    0.31
   2  -2   9    1.08    0.27
  -2  -3   9    1.16    0.26
   2  -3  -9    0.92    0.24
   2  -3  -9    1.41    0.33
   2   3   9    1.50    0.30
   2  -3  -9    1.18    0.31
  -2  -3   9    1.36    0.27
   2  -3  -9    1.94    0.36
  -2   3  -9    1.94    0.32
  -2  -3  -9    0.91    0.26
  -2  -3  -9    1.42    0.33
  -2  -3  -9    1.25    0.26
   2  -3   9    1.70    0.30
  -2  -3  -9    1.25    0.31
   2  -3   9    1.11    0.27
  -2   3   9    1.98    0.33
   2   3  -9    1.48    0.26
  -2  -4   9    9.31    0.56
   2   4   9    8.51    0.60
  -2   4  -9    9.68    0.59
   2  -4  -9    9.13    0.59
  -2  -4   9    9.34    0.60
   2  -4  -9   10.88    0.70
   2  -4  -9    9.95    0.78
   2  -4  -9    9.29    0.76
   2  -4   9    9.45    0.58
  -2   4   9    8.56    0.60
  -2  -4  -9    8.22    0.69
  -2  -4  -9   10.11    0.76
   2   4  -9    8.82    0.55
  -2  -4  -9    8.82    0.58
  -2  -4  -9    9.39    0.66
   2  -4   9    8.84    0.59
   2  -5  -9    7.83    0.93
  -2  -5   9    7.12    0.53
   2  -5  -9    9.34    0.86
   2  -5  -9    8.55    0.58
   2  -5   9    8.13    0.56
  -2  -5  -9    9.89    0.62
  -2  -5  -9   10.72    0.87
  -2  -5  -9    9.09    0.79
  -2  -6   9    0.46    0.21
   2  -6  -9    0.51    0.22
   2  -6  -9    0.40    0.36
   2  -6  -9    0.68    0.42
  -2  -6  -9    0.26    0.24
  -2  -6  -9    0.13    0.31
  -2  -6  -9    0.30    0.39
   2  -6   9    0.78    0.23
   2  -7  -9    0.01    0.38
   2  -7  -9    0.66    0.23
   2  -7  -9    0.76    0.47
  -2  -7  -9    0.39    0.46
  -2  -7  -9    0.31    0.22
  -2  -7  -9    0.15    0.43
   2  -8  -9    5.50    1.03
   2  -8  -9    6.21    1.12
  -2  -8  -9    6.90    1.12
  -2  -8  -9    7.76    1.18
  -3   0   9    0.18    0.18
   3   0   9   -0.31    0.15
  -3   0  -9   -0.02    0.14
   3   0  -9    0.04    0.15
  -3  -1   9   14.98    0.82
  -3   1  -9   13.42    0.74
   3  -1  -9   14.49    0.74
  -3   1  -9   13.21    0.53
  -3  -1   9   13.98    0.73
   3   1   9   14.16    0.78
   3  -1   9   14.30    0.79
   3   1  -9   13.12    0.72
  -3  -1  -9   15.37    0.62
   3  -1   9   15.05    0.75
  -3  -1  -9   14.99    0.77
  -3   1   9   12.96    0.78
   3   2   9   21.34    0.98
  -3   2  -9   21.69    0.82
   3  -2  -9   21.08    1.02
  -3  -2   9   22.27    0.95
   3   2   9   21.02    0.80
  -3  -2   9   20.68    1.00
   3  -2  -9   20.90    0.96
  -3   2  -9   20.21    0.87
  -3   2  -9   19.66    0.94
  -3   2   9   20.77    1.02
  -3  -2  -9   22.24    0.94
  -3  -2  -9   19.09    0.93
   3   2  -9   20.78    0.92
   3  -2   9   21.01    0.93
   3  -2   9   21.16    0.99
  -3  -2  -9   21.37    0.83
  -3  -2  -9   20.85    0.99
   3  -2   9   21.73    0.90
   3  -3  -9    2.25    0.40
  -3  -3   9    2.59    0.36
  -3  -3   9    2.13    0.36
   3  -3  -9    2.22    0.34
   3   3   9    1.74    0.34
  -3   3  -9    1.91    0.33
   3  -3  -9    2.29    0.41
  -3  -3  -9    1.86    0.34
  -3   3   9    2.77    0.41
   3  -3   9    2.51    0.37
   3  -3   9    1.91    0.35
   3   3  -9    3.40    0.39
  -3  -3  -9    1.65    0.36
  -3  -3  -9    2.07    0.37
  -3  -3  -9    2.05    0.33
   3  -3   9    2.57    0.38
  -3  -4   9    0.09    0.18
   3  -4  -9    0.05    0.15
  -3   4  -9   -0.10    0.16
   3  -4  -9   -0.08    0.21
  -3  -4   9    0.11    0.17
   3  -4  -9    0.11    0.22
   3   4   9   -0.15    0.17
  -3  -4  -9    0.21    0.21
   3   4  -9    0.01    0.13
  -3  -4  -9    0.05    0.18
  -3   4   9    0.07    0.17
   3  -4   9   -0.02    0.20
  -3  -4  -9   -0.08    0.21
   3  -4   9   -0.11    0.16
   3  -4   9    0.06    0.17
  -3  -4  -9   -0.29    0.14
   3  -5  -9    0.20    0.21
   3  -5  -9    0.37    0.27
   3  -5  -9    0.02    0.26
  -3  -5   9    0.13    0.19
   3  -5   9    0.17    0.20
  -3  -5  -9    0.62    0.33
  -3  -5  -9    0.89    0.36
   3  -5   9    0.76    0.36
  -3  -5  -9   -0.02    0.18
   3  -6  -9    0.27    0.37
  -3  -6   9    0.23    0.20
   3  -6  -9    0.09    0.33
   3  -6  -9    0.29    0.20
  -3  -6  -9   -0.18    0.27
  -3  -6  -9    0.29    0.36
  -3  -6  -9    0.30    0.22
   3  -6   9    0.34    0.38
   3  -6   9    0.34    0.20
   3  -7  -9   -0.18    0.41
   3  -7  -9   -0.11    0.18
   3  -7  -9    0.08    0.34
  -3  -7  -9    0.53    0.44
  -3  -7  -9    0.33    0.22
   4   0  -9   -0.15    0.14
   4   0   9   -0.04    0.19
  -4   0  -9    0.13    0.19
  -4   0   9   -0.44    0.13
   4   1   9   29.64    1.26
   4  -1  -9   33.75    1.27
   4   1   9   30.21    0.85
  -4   1  -9   28.45    1.22
  -4  -1   9   29.44    1.30
   4  -1   9   29.62    0.96
   4   1  -9   30.87    1.22
  -4   1   9   31.27    1.34
  -4  -1  -9   28.84    1.23
  -4  -1  -9   29.99    1.02
   4  -1   9   29.43    1.26
  -4   2  -9    0.20    0.15
  -4  -2   9   -0.04    0.19
  -4   2  -9    0.33    0.15
   4  -2  -9    0.05    0.15
   4   2   9    0.61    0.23
   4   2   9    0.02    0.12
  -4   2  -9    0.16    0.19
  -4  -2   9    0.29    0.17
  -4  -2  -9    0.36    0.20
   4  -2   9    0.21    0.21
  -4  -2  -9    0.10    0.20
   4  -2   9    0.45    0.19
   4  -2   9    0.31    0.20
  -4  -2  -9    0.41    0.22
   4   2  -9   -0.06    0.14
  -4   2   9    0.08    0.22
   4  -3  -9    9.50    0.70
   4  -3  -9    9.09    0.63
  -4  -3   9    8.69    0.65
  -4  -3   9    9.68    0.62
   4   3   9    8.82    0.63
  -4   3  -9    9.36    0.64
  -4  -3  -9    9.13    0.65
  -4  -3  -9    9.82    0.67
   4  -3   9   10.15    0.63
  -4   3   9    9.63    0.69
   4   3  -9    9.22    0.59
   4  -3   9   10.59    0.69
   4  -3   9   10.05    0.67
  -4  -3  -9   10.33    0.70
  -4  -4   9    0.39    0.20
   4  -4  -9   -0.10    0.21
  -4  -4   9    0.29    0.23
  -4   4  -9    0.13    0.19
   4   4   9    0.35    0.21
   4  -4  -9    0.09    0.19
   4  -4  -9    0.22    0.25
   4  -4   9    0.15    0.22
  -4  -4  -9    0.02    0.20
  -4   4   9    0.27    0.21
   4  -4   9    0.36    0.19
   4   4  -9    0.48    0.20
   4  -4   9    0.75    0.27
  -4  -4  -9   -0.12    0.20
  -4  -4  -9    0.30    0.22
   4  -5  -9    3.46    0.64
   4  -5  -9    3.47    0.44
  -4  -5   9    3.68    0.48
   4  -5  -9    3.57    0.68
   4  -5   9    3.16    0.57
   4  -5   9    2.79    0.40
  -4  -5  -9    3.29    0.46
  -4  -5  -9    3.72    0.61
  -4  -6   9   -0.17    0.17
   4  -6  -9   -0.13    0.18
   4  -6  -9   -0.17    0.31
   4  -6  -9   -0.15    0.35
  -4  -6  -9    0.00    0.21
   4  -6   9    0.12    0.21
  -4  -6  -9   -0.28    0.34
   4  -6   9    0.08    0.31
   4  -7  -9    0.71    0.28
   4  -7  -9    1.40    0.59
   4  -7  -9    1.06    0.56
   4  -7   9    0.79    0.50
  -4  -7  -9    0.44    0.45
  -4  -7  -9    0.45    0.27
  -5   0  -9    0.05    0.07
  -5   0   9   -0.20    0.17
   5   0   9   -0.27    0.16
  -5   0  -9    0.31    0.23
   5   0  -9    0.13    0.17
  -5   1  -9   49.98    1.78
   5  -1  -9   45.61    1.71
  -5   1  -9   48.56    1.28
   5   1   9   47.17    1.33
   5   1   9   47.49    1.76
  -5  -1   9   46.18    1.80
  -5  -1  -9   48.19    1.76
  -5   1   9   47.56    1.82
   5  -1   9   45.31    1.74
   5   1  -9   46.61    1.70
  -5  -1  -9   47.23    1.43
   5  -1   9   45.89    1.43
  -5   2  -9    0.01    0.19
   5   2   9    0.06    0.12
   5   2   9    0.16    0.19
   5  -2  -9    0.07    0.16
  -5   2  -9    0.12    0.12
  -5  -2   9    0.08    0.23
   5  -2   9    0.09    0.15
  -5   2   9   -0.06    0.19
   5   2  -9    0.13    0.19
  -5  -2  -9    0.30    0.17
  -5  -2  -9    0.21    0.21
   5  -2   9   -0.15    0.17
   5  -3  -9    0.27    0.21
   5  -3  -9   -0.05    0.16
  -5   3  -9   -0.07    0.19
   5   3   9    0.39    0.23
  -5  -3   9    0.27    0.21
  -5  -3   9    0.38    0.24
   5  -3   9    0.18    0.20
   5  -3   9    0.47    0.24
  -5  -3  -9    0.46    0.27
  -5   3   9    0.47    0.25
  -5  -3  -9    0.13    0.21
  -5  -3  -9    0.86    0.26
   5   3  -9    0.32    0.20
   5  -3   9    0.25    0.21
  -5  -4   9   14.22    0.89
  -5   4  -9   16.17    0.88
   5  -4  -9   15.59    0.87
   5  -4  -9   15.77    1.02
   5   4   9   13.21    0.82
   5  -4  -9   16.28    1.06
  -5  -4   9   15.65    0.84
  -5  -4  -9   15.07    0.95
   5  -4   9   16.63    0.90
  -5   4   9   14.83    0.89
   5  -4   9   16.02    1.01
  -5  -4  -9   15.63    0.89
   5  -4   9   16.49    0.87
  -5  -4  -9   14.31    0.88
   5   4  -9   16.53    0.82
   5  -5  -9    0.58    0.34
   5  -5  -9    0.30    0.22
   5  -5  -9    1.35    0.44
  -5  -5   9    0.43    0.24
   5  -5   9    1.20    0.41
  -5  -5  -9    0.85    0.36
   5  -5   9    0.39    0.25
  -5  -5  -9    0.46    0.29
   5  -6  -9   -0.06    0.20
   5  -6  -9   -0.33    0.31
  -5  -6   9    0.31    0.24
   5  -6  -9    0.13    0.34
  -5  -6  -9   -0.25    0.31
   5  -6   9    0.00    0.22
   5  -6   9   -0.05    0.32
  -5  -6  -9   -0.28    0.23
   5  -7  -9    0.31    0.44
   5  -7  -9    0.67    0.56
   5  -7  -9    0.80    0.30
  -5  -7  -9    0.46    0.29
  -5  -7  -9    0.67    0.45
   5  -7   9    0.38    0.47
   5  -7   9    0.94    0.26
  -6   0  -9   -0.09    0.20
   6   0  -9   -0.18    0.17
   6   0   9    0.05    0.23
  -6   0   9   -0.25    0.22
   6   0   9    0.05    0.07
   6   1   9    3.42    0.49
   6   1   9    2.62    0.22
  -6  -1   9    1.80    0.39
   6  -1  -9    3.44    0.46
  -6   1  -9    2.56    0.46
  -6   1   9    2.04    0.43
   6   1  -9    1.90    0.38
   6  -1   9    3.10    0.28
   6  -1   9    3.43    0.50
  -6  -1  -9    3.07    0.26
  -6  -1  -9    2.47    0.44
  -6   2  -9    1.77    0.21
   6   2   9    1.71    0.39
  -6   2  -9    1.68    0.35
   6   2   9    1.97    0.27
  -6  -2   9    1.17    0.32
   6  -2  -9    1.46    0.34
   6  -2   9    1.99    0.31
  -6  -2  -9    1.61    0.28
   6   2  -9    1.60    0.32
  -6   2   9    1.95    0.41
   6  -2   9    1.08    0.33
  -6  -2  -9    2.04    0.41
  -6  -3   9   11.55    0.81
  -6  -3   9    7.92    0.65
   6   3   9   10.41    0.73
   6  -3  -9    9.40    0.70
  -6   3  -9    9.61    0.70
  -6   3  -9   10.72    0.57
  -6   3   9    8.71    0.73
   6  -3   9   10.40    0.71
  -6  -3  -9   10.01    0.67
   6   3  -9    9.81    0.66
  -6  -3  -9    9.08    0.71
   6  -3   9   10.75    0.76
  -6  -4   9    0.09    0.26
  -6  -4   9    0.52    0.28
   6   4   9    0.35    0.25
  -6   4  -9    0.54    0.26
   6  -4  -9    0.57    0.27
   6  -4  -9    0.65    0.36
   6  -4  -9    0.33    0.27
   6   4  -9    0.55    0.25
   6  -4   9    0.39    0.27
  -6  -4  -9    0.41    0.30
   6  -4   9    0.24    0.25
   6  -4   9   -0.01    0.23
  -6   4   9    0.45    0.29
  -6  -4  -9    0.36    0.25
  -6  -4  -9    0.17    0.25
   6  -5  -9    2.95    0.46
  -6  -5   9    3.01    0.49
   6  -5  -9    4.34    0.73
   6  -5  -9    4.37    0.75
  -6  -5  -9    4.15    0.66
  -6  -5  -9    3.06    0.53
   6  -5   9    3.01    0.61
   6  -5   9    4.06    0.53
   6  -6  -9    0.56    0.45
   6  -6  -9    1.04    0.33
   6  -6  -9    0.84    0.46
  -6  -6   9    0.79    0.33
   6  -6   9    1.83    0.54
   6  -6   9    1.06    0.33
  -6  -6  -9    0.37    0.31
  -6  -6  -9    1.18    0.48
   6  -7  -9    0.08    0.39
   6  -7  -9    0.03    0.24
   6  -7  -9    0.11    0.39
   6  -7   9   -0.21    0.36
  -6  -7  -9   -0.01    0.28
  -6  -7  -9    0.12    0.43
   6  -7   9    0.23    0.24
   7   0  -9   -0.18    0.16
  -7   0   9   -0.02    0.21
  -7   0  -9   -0.01    0.21
   7   0   9   -0.31    0.17
  -7   1  -9    0.21    0.24
  -7  -1   9    0.78    0.33
   7  -1  -9    0.12    0.22
   7   1   9    0.18    0.22
  -7  -1  -9    0.47    0.28
  -7   1   9    0.47    0.29
   7  -1   9    0.37    0.15
   7  -1   9    0.29    0.24
   7   1  -9    0.03    0.20
   7   2   9    0.23    0.16
   7  -2  -9    0.29    0.27
   7   2   9    0.08    0.21
  -7  -2   9    0.12    0.24
  -7   2  -9    0.31    0.25
   7   2  -9   -0.06    0.20
  -7   2   9   -0.08    0.21
   7  -2   9    0.47    0.27
  -7  -2  -9   -0.17    0.20
  -7  -2  -9    0.29    0.16
   7  -2   9    0.17    0.19
   7   3   9    0.95    0.30
  -7   3  -9    0.20    0.24
  -7  -3   9    0.77    0.35
   7  -3  -9    0.73    0.29
  -7   3  -9    0.41    0.18
   7  -3   9    0.19    0.25
  -7  -3  -9    0.65    0.26
   7   3  -9    0.83    0.29
  -7  -3  -9    0.31    0.29
  -7   3   9    0.80    0.34
   7  -3   9    0.25    0.23
   7  -4  -9    1.51    0.37
   7  -4  -9    2.43    0.48
   7   4   9    1.88    0.42
   7  -4  -9    1.86    0.45
  -7  -4   9    1.16    0.38
  -7   4  -9    2.09    0.43
   7  -4   9    2.88    0.52
   7   4  -9    2.67    0.43
  -7  -4  -9    1.84    0.44
  -7   4   9    1.54    0.39
   7  -4   9    2.17    0.44
  -7  -4  -9    2.07    0.42
   7  -5  -9    3.05    0.48
  -7  -5   9    2.28    0.48
   7  -5  -9    2.64    0.60
   7  -5  -9    2.55    0.59
  -7  -5  -9    2.79    0.56
   7  -5   9    2.87    0.58
   7  -5   9    4.44    0.58
  -7  -5  -9    3.68    0.56
   7  -6  -9    1.16    0.49
   7  -6  -9    1.16    0.48
  -7  -6   9    0.94    0.37
   7  -6  -9    0.85    0.32
   7  -6   9    1.15    0.36
  -7  -6  -9    0.83    0.45
   7  -6   9    0.44    0.38
  -7  -6  -9    0.48    0.31
   7  -7  -9   -0.26    0.42
   7  -7  -9   -0.09    0.27
   7  -7  -9    0.82    0.50
  -7  -7   9    0.49    0.31
  -7  -7  -9    0.52    0.46
   7  -7   9   -0.55    0.46
   7  -7   9    0.63    0.29
  -7  -7  -9    0.20    0.34
  -8   0  -9    0.09    0.25
   8   0   9   -0.04    0.21
  -8   0   9   -0.03    0.25
   8   0  -9   -0.26    0.17
   8  -1  -9    0.73    0.31
  -8   1  -9    0.85    0.32
  -8  -1   9    1.65    0.42
   8   1   9    2.33    0.44
  -8   1   9    2.34    0.51
  -8  -1  -9    0.97    0.33
   8  -1   9    1.24    0.24
   8  -1   9    0.44    0.27
   8   1  -9    1.57    0.38
   8   2   9   10.10    0.78
  -8  -2   9   11.20    0.87
   8   2   9    9.16    0.59
   8  -2  -9    9.70    0.76
  -8   2  -9   10.83    0.81
   8  -2   9   11.74    0.70
  -8  -2  -9   11.68    0.86
  -8   2   9   10.23    0.83
   8   2  -9    9.82    0.73
   8  -2   9   12.41    0.85
   8  -3  -9   -0.21    0.20
  -8   3  -9   -0.06    0.28
   8   3   9    0.21    0.24
  -8  -3   9   -0.14    0.25
   8  -3   9    0.01    0.20
  -8  -3  -9    0.13    0.30
  -8  -3  -9   -0.07    0.19
  -8   3   9    0.00    0.30
   8   3  -9    0.10    0.22
   8  -3   9   -0.22    0.24
   8   4   9    1.25    0.38
   8  -4  -9    1.38    0.40
  -8   4  -9    2.56    0.51
   8  -4  -9    1.42    0.44
  -8  -4   9    1.74    0.46
   8  -4  -9    1.40    0.41
  -8  -4  -9    2.09    0.47
  -8   4   9    2.17    0.51
   8  -4   9    1.86    0.47
   8  -4   9    1.88    0.46
  -8  -4  -9    1.47    0.38
   8   4  -9    1.08    0.31
  -8  -5   9    0.35    0.35
   8  -5  -9    0.12    0.31
   8  -5  -9    0.34    0.41
   8  -5  -9    0.01    0.29
   8  -5   9   -0.08    0.26
  -8  -5  -9    0.50    0.32
   8  -5   9   -0.11    0.36
  -8  -5  -9   -0.24    0.33
  -8  -6   9   -0.15    0.30
   8  -6  -9    0.36    0.42
   8  -6  -9   -0.22    0.33
   8  -6  -9    0.10    0.30
  -8  -6  -9    0.09    0.37
  -8  -6  -9   -0.20    0.31
   8  -6   9   -0.06    0.31
   8  -6   9   -0.28    0.36
  -8  -7   9    1.35    0.42
   8  -7  -9    1.69    0.64
   8  -7  -9    0.82    0.60
   8  -7  -9    0.91    0.38
  -8  -7  -9    1.04    0.41
   8  -7   9    0.85    0.36
   8  -7   9    1.48    0.56
  -9   0   9    0.26    0.31
  -9   0  -9    0.29    0.26
   9   0   9    0.04    0.23
   9   0  -9    0.03    0.22
   9  -1  -9    2.16    0.46
  -9  -1   9    1.70    0.45
  -9   1  -9    2.37    0.50
   9   1   9    1.89    0.43
   9  -1   9    2.27    0.32
  -9  -1  -9    1.66    0.47
   9   1  -9    2.41    0.44
  -9   1   9    1.77    0.48
   9  -1   9    2.21    0.48
   9   2   9    0.21    0.28
  -9   2  -9    0.58    0.32
  -9  -2   9    0.55    0.35
   9  -2  -9    0.26    0.28
   9  -2   9    0.66    0.27
   9   2  -9    0.16    0.26
  -9  -2  -9    0.25    0.29
  -9   2   9    0.78    0.41
   9  -2   9    0.32    0.30
   9  -3  -9    3.37    0.58
   9   3   9    4.20    0.60
  -9   3  -9    4.28    0.65
  -9  -3   9    4.65    0.68
   9  -3   9    4.67    0.59
  -9   3   9    2.55    0.55
   9  -3   9    3.30    0.55
  -9  -3  -9    3.52    0.60
   9   3  -9    2.01    0.43
  -9  -4   9    1.02    0.42
   9  -4  -9    1.81    0.46
  -9   4  -9    1.10    0.43
   9  -4  -9    1.25    0.43
   9   4   9    1.04    0.41
   9  -4  -9    1.86    0.52
   9  -4   9    1.02    0.43
  -9   4   9    0.32    0.32
   9  -4   9    1.91    0.45
  -9  -4  -9    1.48    0.44
   9  -5  -9    1.60    0.52
   9  -5  -9    1.54    0.52
  -9  -5   9    1.97    0.52
   9  -5  -9    1.52    0.43
   9  -5   9    0.73    0.39
   9  -5   9    1.31    0.50
  -9  -5  -9    2.60    0.53
   9  -6  -9    0.55    0.36
   9  -6  -9    0.25    0.42
  -9  -6   9    0.17    0.37
   9  -6  -9    0.75    0.47
   9  -6   9    0.22    0.37
   9  -6   9   -0.13    0.40
  -9  -6  -9    0.53    0.39
 -10   0   9   -0.09    0.28
  10   0   9   -0.19    0.24
 -10   0  -9    0.50    0.33
  10   0  -9   -0.27    0.22
  10  -1  -9   25.19    1.36
 -10   1  -9   28.57    1.50
 -10  -1   9   27.98    1.53
  10   1   9   27.59    1.44
  10  -1   9   28.57    1.13
 -10   1   9   28.08    1.53
 -10  -1  -9   25.32    1.44
  10  -1   9   29.52    1.49
  10   1  -9   24.62    1.35
 -10   2  -9   10.05    0.88
  10   2   9   10.69    0.88
 -10  -2   9   10.39    0.94
  10  -2  -9   11.06    0.88
  10  -2   9   10.21    0.91
  10  -2   9   11.60    0.75
 -10  -2  -9   10.26    0.91
  10   2  -9   12.48    0.90
 -10   2   9    9.81    0.92
  10   3   9   36.81    1.79
  10  -3  -9   43.60    1.88
 -10  -3   9   43.67    2.00
 -10   3  -9   37.34    1.82
  10   3  -9   42.66    1.80
 -10   3   9   40.91    1.94
 -10  -3  -9   42.92    1.96
  10  -3   9   44.49    1.92
  10  -3   9   44.82    1.81
 -10  -4   9   15.82    1.16
  10  -4  -9   15.52    1.18
  10  -4  -9   15.59    1.09
 -10   4   9   14.28    1.14
  10  -4   9   18.58    1.17
 -10  -4  -9   15.17    1.10
  10  -4   9   16.08    1.13
  10  -5  -9   -0.23    0.31
  10  -5  -9   -0.16    0.29
 -10  -5   9   -0.07    0.33
  10  -5  -9   -0.15    0.32
  10  -5   9    0.15    0.35
 -10  -5  -9   -0.24    0.35
  10  -5   9   -0.08    0.34
  10  -6  -9    2.87    0.73
 -10  -6   9    2.22    0.56
  10  -6  -9    3.33    0.61
  10  -6  -9    2.88    0.80
  10  -6   9    1.62    0.60
  10  -6   9    2.85    0.59
 -10  -6  -9    2.95    0.63
  11   0  -9    0.14    0.33
  11   0   9   -0.06    0.31
 -11   0  -9   -0.29    0.30
 -11   1  -9    5.73    0.80
  11   1   9    4.76    0.72
  11  -1  -9    5.59    0.73
 -11  -1  -9    5.42    0.79
 -11   1   9    5.63    0.82
  11  -1   9    5.44    0.51
  11  -1   9    4.53    0.72
  11   1  -9    6.28    0.76
 -11   2  -9   13.69    1.13
  11  -2  -9   14.46    1.05
  11   2   9   13.79    1.04
 -11  -2   9   12.40    1.09
 -11  -2  -9   14.92    1.12
 -11   2   9   12.94    1.11
  11  -2   9   15.74    1.15
  11  -2   9   15.21    0.90
  11   2  -9   12.94    1.01
 -11   3  -9   12.69    1.02
 -11  -3   9   13.50    1.15
  11  -3  -9   10.57    0.95
  11   3   9   10.79    0.93
  11  -3   9   12.35    1.03
 -11   3   9   11.69    1.04
  11   3  -9   11.60    0.93
  11  -3   9   10.92    0.88
 -11  -3  -9   11.29    0.99
 -11  -4   9    1.20    0.51
  11  -4  -9    0.95    0.43
  11  -4  -9    1.23    0.50
  11  -4   9    1.86    0.52
  11  -4   9    1.42    0.47
 -11  -4  -9    1.40    0.51
 -11  -5   9   -0.65    0.34
  11  -5  -9    0.36    0.40
  11  -5  -9   -0.08    0.33
  11  -5  -9   -0.39    0.33
  11  -5   9   -0.03    0.39
 -11  -5  -9    0.10    0.39
  11  -5   9    0.54    0.41
  11  -6  -9    0.07    0.37
 -11  -6   9   -0.15    0.39
  11  -6  -9    0.54    0.43
  11  -6  -9    0.12    0.43
  11  -6   9    0.60    0.41
 -11  -6  -9    0.44    0.44
  11  -6   9   -0.06    0.45
  12   0   9   -0.06    0.33
 -12   0  -9    0.29    0.40
  12   0  -9   -0.08    0.31
 -12   1  -9   25.95    1.57
  12  -1  -9   26.81    1.51
  12   1   9   26.08    1.54
 -12  -1  -9   28.56    1.63
  12  -1   9   27.13    1.54
  12   1  -9   26.93    1.48
  12   2   9   23.36    1.41
  12  -2  -9   23.58    1.41
 -12   2  -9   24.28    1.53
  12  -2   9   24.74    1.23
  12   2  -9   23.66    1.40
 -12  -2  -9   25.22    1.56
 -12   2   9   23.81    1.53
  12  -2   9   23.86    1.47
  12   3   9    4.43    0.73
  12  -3  -9    3.97    0.69
 -12  -3   9    4.72    0.81
 -12   3  -9    6.65    0.92
 -12   3   9    5.26    0.85
  12  -3   9    4.25    0.74
  12  -3   9    5.99    0.78
 -12  -3  -9    4.21    0.76
  12   3  -9    4.68    0.69
 -12  -4   9    0.53    0.45
  12  -4  -9   -0.17    0.33
  12  -4  -9    0.25    0.41
 -12  -4  -9    0.19    0.42
  12  -4   9    0.53    0.38
  12  -4   9    0.27    0.42
 -12  -5   9   -0.24    0.42
  12  -5  -9    0.76    0.46
  12  -5  -9    0.57    0.44
  12  -5  -9    0.47    0.44
  12  -5   9    0.60    0.46
 -12  -5  -9    0.13    0.42
  12  -5   9    0.81    0.47
  13   0   9    0.15    0.37
  13   0  -9   -0.03    0.36
 -13   0  -9   -0.38    0.34
  13  -1  -9   -0.15    0.33
 -13   1  -9    0.04    0.43
  13   1   9    0.59    0.47
 -13  -1  -9   -0.49    0.39
  13  -1   9    0.08    0.40
  13   1  -9    0.06    0.34
  13  -2  -9    0.49    0.42
  13   2   9    0.21    0.36
 -13   2  -9    0.16    0.44
 -13  -2  -9   -0.08    0.45
  13   2  -9    0.23    0.34
  13  -2   9   -0.03    0.38
  13  -2   9    0.08    0.27
 -13   2   9   -0.27    0.45
  13  -3  -9    0.24    0.39
  13   3   9    2.09    0.60
 -13  -3   9    0.09    0.47
 -13   3  -9    1.39    0.57
  13  -3   9    1.76    0.55
 -13  -3  -9    0.44    0.50
  13  -3   9    1.58    0.45
 -13   3   9    1.15    0.62
  13   3  -9    1.58    0.48
  13  -4  -9    0.42    0.38
  13  -4  -9   -0.30    0.39
 -13  -4   9    0.04    0.46
  13  -4   9    0.16    0.38
 -13  -4  -9   -0.02    0.41
  13  -4   9    0.15    0.47
  13  -5  -9    0.32    0.43
 -13  -5   9    0.62    0.54
  13  -5  -9   -0.08    0.37
  13  -5  -9   -0.25    0.34
  13  -5   9    0.31    0.42
  13  -5   9   -0.22    0.41
 -13  -5  -9    0.41    0.49
 -14   0  -9    0.17    0.51
  14   0  -9    0.19    0.43
  14   0   9    0.35    0.47
 -14   1  -9   -0.21    0.44
  14   1   9    0.09    0.43
  14  -1  -9    0.07    0.40
  14   1  -9    0.23    0.39
 -14  -1  -9   -0.17    0.42
  14  -1   9   -0.45    0.36
  14   2   9    0.00    0.38
  14  -2  -9    0.33    0.42
 -14   2  -9   -0.03    0.47
  14  -2   9    0.08    0.27
 -14  -2  -9    0.22    0.43
 -14   2   9    0.32    0.51
  14  -2   9    0.11    0.37
  14   2  -9    0.35    0.38
  14  -3  -9   -0.03    0.37
 -14   3  -9    0.16    0.47
  14   3   9    0.27    0.43
 -14  -3   9    0.22    0.55
  14  -3   9    1.06    0.52
  14   3  -9    0.32    0.45
 -14  -3  -9   -0.11    0.39
 -14   3   9   -0.04    0.49
  14  -3   9    0.11    0.29
 -14  -4   9   -0.22    0.54
  14  -4  -9    0.28    0.38
  14  -4  -9   -0.30    0.37
  14  -4   9   -0.07    0.44
 -14  -4  -9    0.50    0.57
  14  -4   9   -0.23    0.38
  15   0  -9    0.37    0.43
 -15   0  -9   -0.09    0.47
  15   0   9   -0.65    0.39
 -15   1  -9   -0.11    0.47
  15  -1  -9   -0.48    0.39
  15   1   9   -0.45    0.47
 -15  -1  -9   -0.21    0.45
  15  -1   9   -0.32    0.40
  15   1  -9    0.05    0.45
  15   2   9    0.05    0.44
 -15   2  -9    0.04    0.53
  15  -2  -9   -0.07    0.44
 -15   2   9   -0.17    0.43
  15  -2   9    0.07    0.47
 -15  -2  -9   -0.11    0.52
  15   2  -9    0.46    0.45
  15  -3  -9   -0.11    0.42
 -15  -3   9    0.94    0.58
 -15  -3  -9    0.89    0.55
 -15   3   9   -0.22    0.56
  15  -3   9    0.22    0.46
 -15  -4   9   -0.40    0.44
  15  -4  -9   -0.23    0.46
  15  -4  -9   -0.22    0.34
 -15  -4  -9    0.09    0.52
  15  -4   9    0.44    0.43
  16   0   9   -0.33    0.48
  16   0  -9   -0.19    0.40
 -16   0  -9    0.16    0.51
 -16   1  -9    0.39    0.55
  16  -1  -9    0.37    0.54
  16   1   9    0.39    0.56
 -16  -1  -9    1.38    0.68
  16   1  -9    0.92    0.59
  16  -1   9    0.08    0.49
 -16   2  -9    0.41    0.55
  16   2   9   -0.24    0.44
  16  -2  -9    0.22    0.50
  16  -2   9   -0.11    0.43
  16   2  -9   -0.22    0.39
 -16  -2  -9   -0.31    0.53
  16  -3  -9    0.22    0.46
 -16  -3  -9   -0.26    0.45
 -16   3   9    0.89    0.66
  16  -3   9    0.48    0.46
 -17   0  -9    0.38    0.50
  17   0  -9   -0.34    0.50
  17   0   9   -0.45    0.45
  17  -1  -9    2.80    0.80
  17   1   9    2.00    0.74
  17   1  -9    3.19    0.81
 -17  -1  -9    2.63    0.85
  17  -1   9    1.87    0.64
   0   0 -10    2.04    0.34
   0   0  10    1.67    0.34
   0  -1  10   -0.07    0.15
   0  -1 -10    0.09    0.14
   0   1  10   -0.16    0.14
   0  -1  10   -0.05    0.17
   0   1 -10   -0.11    0.14
   0   2 -10    0.38    0.18
   0  -2 -10    0.16    0.13
   0  -2 -10    0.01    0.17
   0   2  10    0.14    0.20
   0  -2  10    0.22    0.18
   0  -2 -10    0.19    0.19
   0  -2  10    0.01    0.16
   0  -3  10    0.15    0.16
   0  -3 -10    0.09    0.17
   0  -3 -10   -0.03    0.15
   0  -3 -10   -0.15    0.16
   0  -3 -10   -0.14    0.14
   0   3  10   -0.10    0.14
   0  -3  10    0.08    0.15
   0   3 -10   -0.05    0.12
   0   4 -10    1.08    0.26
   0  -4  10    2.08    0.33
   0   4  10    1.68    0.31
   0  -4 -10    1.04    0.26
   0  -4 -10    1.61    0.40
   0  -4 -10    1.34    0.34
   0  -4 -10    1.24    0.35
   0  -4  10    1.16    0.28
   0  -5  10    0.01    0.19
   0  -5 -10    0.05    0.18
   0  -5 -10   -0.06    0.24
   0  -5 -10    0.24    0.25
   0  -6 -10    0.55    0.44
   0  -6 -10    0.51    0.39
   0  -6 -10    0.52    0.24
   0  -6  10    0.60    0.23
   0  -7 -10    0.50    0.42
   0  -7 -10   -0.16    0.36
   0  -7 -10   -0.07    0.20
  -1   0 -10   35.28    1.31
   1   0 -10   34.55    1.30
  -1   0  10   32.85    1.36
   1   0  10   33.72    1.35
  -1   1 -10   24.81    1.03
  -1  -1  10   24.39    1.09
  -1  -1  10   23.72    1.01
   1  -1 -10   24.29    1.04
   1   1  10   24.36    1.09
  -1  -1 -10   24.43    1.04
  -1  -1 -10   25.10    0.82
  -1   1  10   22.86    1.08
   1   1 -10   24.20    1.02
   1  -1  10   22.47    1.06
   1  -2 -10   -0.06    0.10
  -1   2 -10    0.05    0.15
   1   2  10    0.18    0.16
   1  -2 -10   -0.07    0.15
   1  -2 -10    0.07    0.20
  -1  -2  10   -0.04    0.14
  -1   2 -10   -0.06    0.13
  -1  -2  10    0.08    0.16
  -1  -2 -10   -0.09    0.12
  -1  -2 -10    0.19    0.21
  -1  -2 -10   -0.13    0.13
   1   2 -10   -0.09    0.11
   1  -2  10    0.20    0.15
  -1   2  10    0.05    0.17
  -1  -2 -10    0.10    0.13
   1  -2  10    0.02    0.18
  -1  -3  10    0.14    0.17
   1  -3 -10    0.26    0.19
   1  -3 -10    0.11    0.18
   1  -3 -10    0.21    0.21
   1  -3 -10    0.31    0.21
  -1  -3  10    0.18    0.17
   1   3  10    0.11    0.17
  -1   3 -10    0.23    0.18
  -1  -3 -10    0.42    0.25
  -1  -3 -10    0.19    0.18
   1  -3  10    0.11    0.18
  -1  -3 -10    0.42    0.22
   1  -3  10    0.15    0.18
   1   3 -10    0.32    0.18
  -1  -3 -10    0.21    0.17
  -1   3  10    0.43    0.19
  -1  -4  10    0.08    0.16
   1   4  10   -0.02    0.15
   1  -4 -10    0.10    0.20
  -1   4 -10   -0.21    0.16
   1  -4 -10   -0.14    0.19
  -1  -4  10    0.09    0.17
   1  -4 -10    0.14    0.16
   1  -4 -10    0.08    0.20
   1  -4  10   -0.25    0.14
   1  -4  10    0.04    0.17
  -1  -4 -10   -0.08    0.19
  -1  -4 -10    0.06    0.17
  -1   4  10   -0.10    0.16
  -1  -4 -10    0.03    0.21
  -1  -4 -10    0.04    0.23
   1   4 -10   -0.08    0.16
   1  -5 -10    7.05    0.55
   1  -5 -10    8.99    0.83
   1  -5 -10    6.59    0.84
  -1  -5  10    8.01    0.55
  -1  -5 -10    6.64    0.79
  -1  -5 -10    7.34    0.56
  -1  -5 -10    6.57    0.82
   1  -5  10    6.49    0.54
   1  -6 -10    2.63    0.62
   1  -6 -10    1.95    0.35
   1  -6 -10    1.77    0.60
  -1  -6  10    1.71    0.31
   1  -6  10    1.42    0.30
  -1  -6 -10    2.08    0.50
  -1  -6 -10    2.05    0.59
  -1  -6 -10    1.85    0.36
   1  -7 -10    2.19    0.68
   1  -7 -10    0.18    0.45
   1  -7 -10    1.17    0.30
  -1  -7 -10    1.47    0.58
  -1  -7 -10    1.06    0.55
  -1  -7 -10    1.30    0.30
   2   0 -10   19.44    0.90
   2   0  10   18.88    0.94
  -2   0  10   18.57    0.97
  -2   0 -10   19.32    0.91
   2  -1 -10    0.69    0.20
  -2   1 -10    0.24    0.11
  -2  -1  10    0.08    0.17
   2   1  10    0.12    0.17
  -2   1 -10    0.46    0.23
  -2   1  10    0.27    0.19
  -2  -1 -10    0.04    0.16
  -2  -1 -10    0.26    0.09
   2  -1  10    0.57    0.23
   2   1 -10    0.58    0.21
   2  -2 -10    0.21    0.17
   2  -2 -10    0.13    0.12
   2   2  10   -0.07    0.16
  -2   2 -10    0.00    0.18
  -2   2 -10    0.23    0.15
   2  -2 -10    0.21    0.20
  -2  -2  10    0.14    0.17
  -2  -2  10    0.24    0.18
  -2  -2 -10    0.23    0.20
   2   2 -10    0.18    0.16
  -2  -2 -10    0.21    0.13
   2  -2  10    0.12    0.16
   2  -2  10    0.05    0.17
  -2  -2 -10    0.36    0.20
  -2   2  10    0.08    0.20
  -2  -2 -10   -0.12    0.13
   2   3  10    0.03    0.16
   2  -3 -10    0.17    0.16
  -2  -3  10    0.10    0.17
   2  -3 -10    0.08    0.18
  -2   3 -10   -0.17    0.15
   2  -3 -10    0.34    0.23
  -2  -3  10    0.05    0.18
   2  -3 -10   -0.08    0.16
  -2  -3 -10    0.21    0.21
  -2   3  10    0.39    0.21
   2  -3  10    0.35    0.19
  -2  -3 -10   -0.08    0.14
  -2  -3 -10    0.05    0.17
   2  -3  10    0.02    0.17
  -2  -3 -10    0.26    0.23
   2   3 -10    0.17    0.16
  -2  -4  10   -0.10    0.15
   2  -4 -10    0.19    0.22
   2  -4 -10   -0.23    0.19
  -2   4 -10   -0.10    0.15
   2   4  10    0.17    0.19
   2  -4 -10    0.02    0.16
   2  -4 -10    0.22    0.26
  -2  -4  10    0.02    0.18
   2   4 -10   -0.20    0.15
  -2  -4 -10    0.09    0.22
  -2   4  10   -0.11    0.17
   2  -4  10    0.04    0.18
  -2  -4 -10   -0.10    0.17
  -2  -4 -10   -0.10    0.21
  -2  -4 -10   -0.09    0.15
   2  -4  10    0.02    0.16
   2  -5 -10    2.65    0.39
   2  -5 -10    3.26    0.61
  -2  -5  10    2.17    0.36
   2  -5 -10    2.86    0.61
   2  -5  10    2.35    0.38
  -2  -5 -10    2.51    0.55
  -2  -5 -10    2.69    0.42
  -2  -5 -10    1.86    0.44
   2  -6 -10    1.06    0.46
  -2  -6  10    1.36    0.29
   2  -6 -10    0.57    0.37
   2  -6 -10    0.95    0.30
  -2  -6 -10    0.63    0.27
  -2  -6 -10    1.01    0.47
   2  -6  10    1.31    0.30
  -2  -6 -10    0.99    0.44
   2  -7 -10    0.74    0.52
   2  -7 -10    0.35    0.46
   2  -7 -10    1.19    0.29
  -2  -7 -10    1.55    0.59
  -2  -7 -10    1.12    0.52
  -2  -7 -10    0.28    0.23
  -3   0  10  254.38    6.87
   3   0  10  255.16    6.82
  -3   0 -10  243.75    6.72
   3   0 -10  241.97    6.71
  -3   1 -10   15.00    0.56
   3  -1 -10   15.00    0.79
  -3  -1  10   14.81    0.85
   3   1  10   15.64    0.84
  -3   1 -10   13.55    0.76
  -3   1  10   13.39    0.83
   3   1 -10   13.32    0.76
  -3  -1 -10   14.85    0.80
   3  -1  10   13.76    0.80
  -3  -2  10   24.62    1.04
   3  -2 -10   22.95    1.05
   3   2  10   23.84    0.86
   3   2  10   23.55    1.09
  -3   2 -10   24.47    0.97
  -3   2 -10   22.91    1.06
  -3  -2  10   22.49    1.10
   3  -2  10   23.16    1.09
   3   2 -10   24.34    1.04
  -3  -2 -10   22.89    1.04
  -3  -2 -10   24.43    0.90
  -3   2  10   23.20    1.12
  -3  -2 -10   24.25    1.01
   3  -2  10   24.23    1.05
  -3   3 -10    9.34    0.62
   3  -3 -10    8.50    0.66
   3  -3 -10    8.92    0.70
   3  -3 -10    9.38    0.64
  -3  -3  10   10.00    0.68
  -3  -3  10    8.51    0.58
   3   3  10    9.07    0.65
  -3  -3 -10    9.73    0.66
  -3   3  10    8.78    0.66
   3  -3  10    9.11    0.61
   3  -3  10    9.06    0.65
  -3  -3 -10    8.85    0.67
  -3  -3 -10    9.24    0.68
   3   3 -10    9.85    0.60
  -3  -3 -10    8.49    0.58
  -3   4 -10    0.12    0.19
   3  -4 -10    0.11    0.19
   3   4  10    0.21    0.21
   3  -4 -10   -0.12    0.16
  -3  -4  10    0.04    0.18
   3  -4 -10    0.31    0.28
  -3  -4  10    0.22    0.21
   3  -4 -10    0.25    0.25
  -3  -4 -10    0.23    0.24
  -3   4  10   -0.01    0.16
   3   4 -10    0.00    0.16
  -3  -4 -10   -0.17    0.19
   3  -4  10   -0.03    0.17
   3  -4  10    0.27    0.21
   3  -4  10   -0.08    0.23
  -3  -4 -10    0.49    0.26
  -3  -4 -10    0.04    0.21
   3  -5 -10    0.23    0.20
  -3  -5  10    0.06    0.20
   3  -5 -10   -0.33    0.21
   3  -5 -10   -0.32    0.22
  -3  -5 -10    0.16    0.22
   3  -5  10    0.03    0.20
  -3  -5 -10    0.18    0.26
  -3  -5 -10    0.02    0.33
   3  -6 -10    0.36    0.24
  -3  -6  10    0.09    0.22
   3  -6 -10    0.01    0.36
   3  -6 -10   -0.01    0.35
  -3  -6 -10    0.27    0.39
  -3  -6 -10    0.44    0.35
  -3  -6 -10   -0.03    0.23
   3  -6  10    0.18    0.21
   3  -7 -10    0.34    0.42
   3  -7 -10    0.48    0.27
   3  -7 -10    0.92    0.53
  -3  -7 -10    0.75    0.31
  -3  -7 -10    0.49    0.50
  -4   0 -10   -0.17    0.17
   4   0  10   -0.25    0.17
  -4   0  10   -0.26    0.17
   4   0 -10    0.29    0.19
   4  -1 -10   15.13    0.82
  -4  -1  10   14.12    0.88
  -4   1 -10   14.88    0.82
   4   1  10   14.21    0.84
  -4  -1 -10   14.04    0.62
  -4   1  10   14.14    0.87
  -4  -1 -10   14.37    0.82
   4   1 -10   13.45    0.77
   4  -1  10   14.69    0.85
   4   2  10   41.94    1.61
   4   2  10   39.49    1.30
  -4  -2  10   41.66    1.65
  -4   2 -10   42.15    1.40
   4  -2 -10   41.44    1.56
  -4   2 -10   42.74    1.58
  -4   2 -10   40.94    1.30
   4  -2  10   40.65    1.61
  -4   2  10   42.74    1.67
  -4  -2 -10   39.41    1.44
   4  -2  10   40.07    1.41
  -4  -2 -10   41.32    1.59
   4   2 -10   38.85    1.50
   4  -3 -10    9.07    0.69
  -4  -3  10    8.35    0.66
  -4  -3  10    7.80    0.58
   4   3  10    7.21    0.57
  -4   3 -10    7.52    0.59
   4  -3 -10    7.66    0.60
  -4  -3 -10    8.10    0.62
  -4  -3 -10    6.80    0.59
   4   3 -10    7.60    0.55
   4  -3  10    6.29    0.56
   4  -3  10    6.89    0.60
  -4   3  10    8.29    0.66
  -4  -3 -10    6.30    0.60
   4  -3  10    6.95    0.57
   4  -4 -10    0.56    0.24
  -4  -4  10    0.37    0.25
   4  -4 -10    0.00    0.24
   4   4  10    0.07    0.22
  -4   4 -10    0.20    0.20
  -4  -4  10    0.22    0.21
   4  -4 -10    0.25    0.25
   4  -4  10    0.23    0.22
  -4  -4 -10    0.41    0.26
  -4  -4 -10   -0.04    0.22
  -4   4  10    0.12    0.20
   4   4 -10    0.50    0.22
   4  -4  10    0.48    0.28
  -4  -4 -10    0.18    0.24
   4  -4  10    0.30    0.25
   4  -5 -10    0.22    0.31
   4  -5 -10    0.11    0.18
  -4  -5  10    0.09    0.21
   4  -5 -10    0.51    0.35
   4  -5  10   -0.04    0.28
  -4  -5 -10   -0.26    0.22
   4  -5  10    0.04    0.21
  -4  -5 -10   -0.12    0.26
   4  -6 -10    0.67    0.42
   4  -6 -10    0.23    0.22
  -4  -6  10    0.17    0.22
   4  -6 -10    0.30    0.38
   4  -6  10    0.46    0.42
   4  -6  10   -0.02    0.21
  -4  -6 -10   -0.36    0.36
  -4  -6 -10    0.46    0.29
   4  -7 -10   -0.05    0.43
   4  -7 -10    0.11    0.25
   4  -7 -10    0.32    0.46
  -4  -7 -10    0.04    0.39
   4  -7  10    0.34    0.24
  -4  -7 -10    0.66    0.29
  -5   0  10  137.77    4.15
  -5   0 -10  134.80    3.45
   5   0  10  136.46    4.05
  -5   0 -10  133.77    4.02
   5   0 -10  134.29    3.98
   5  -1 -10  113.81    3.53
  -5   1 -10  118.61    3.57
  -5  -1  10  117.34    3.66
   5   1  10  118.44    3.60
   5   1  10  118.13    3.02
  -5   1  10  119.21    3.68
   5  -1  10  118.53    3.61
   5  -1  10  117.72    3.17
  -5  -1 -10  110.28    3.54
  -5  -1 -10  121.08    3.18
   5   1 -10  115.43    3.50
  -5  -2  10   46.95    1.87
  -5   2 -10   47.08    1.55
  -5   2 -10   46.42    1.44
  -5   2 -10   51.08    1.82
   5   2  10   47.97    1.81
   5  -2 -10   46.61    1.76
   5   2  10   47.57    1.50
  -5   2  10   49.06    1.88
   5   2 -10   49.76    1.76
  -5  -2 -10   47.60    1.81
   5  -2  10   48.04    1.61
   5  -2  10   46.45    1.80
  -5  -2 -10   48.28    1.63
   5   3  10    0.00    0.21
  -5   3 -10   -0.24    0.20
   5  -3 -10    0.40    0.22
  -5  -3  10   -0.22    0.18
   5  -3 -10   -0.06    0.18
  -5  -3  10    0.17    0.22
  -5  -3 -10   -0.14    0.19
  -5  -3 -10    0.44    0.27
   5  -3  10    0.22    0.23
   5   3 -10    0.06    0.17
   5  -3  10    0.10    0.18
  -5   3  10   -0.07    0.18
   5  -3  10    0.03    0.23
  -5  -4  10    0.75    0.28
   5   4  10    0.63    0.29
  -5  -4  10    0.06    0.23
   5  -4 -10    1.23    0.33
   5  -4 -10    1.14    0.38
   5  -4 -10    0.62    0.31
  -5   4 -10    0.97    0.31
   5  -4  10    0.88    0.31
   5  -4  10    0.57    0.29
   5   4 -10    0.46    0.23
   5  -4  10    0.83    0.28
  -5   4  10    0.49    0.28
  -5  -4 -10    0.62    0.33
  -5  -4 -10    1.02    0.34
  -5  -4 -10    1.11    0.33
   5  -5 -10    3.09    0.46
   5  -5 -10    3.00    0.61
  -5  -5  10    2.40    0.44
   5  -5 -10    1.92    0.53
  -5  -5 -10    3.58    0.52
  -5  -5 -10    2.17    0.52
   5  -5  10    2.66    0.44
   5  -5  10    3.37    0.65
  -5  -6  10    0.66    0.29
   5  -6 -10    0.69    0.29
   5  -6 -10    0.94    0.46
   5  -6 -10    0.68    0.44
  -5  -6 -10    0.44    0.31
   5  -6  10    0.62    0.28
   5  -6  10    0.73    0.47
  -5  -6 -10    0.02    0.33
   5  -7 -10    0.92    0.52
   5  -7 -10    0.33    0.43
   5  -7 -10    0.72    0.31
  -5  -7 -10    0.05    0.28
  -5  -7 -10   -0.26    0.36
   5  -7  10    0.84    0.31
   5  -7  10   -0.24    0.37
  -6   0 -10    0.33    0.25
  -6   0  10    0.62    0.30
   6   0 -10    1.14    0.31
   6   0  10    1.01    0.10
   6   0  10    0.72    0.27
  -6   0 -10    1.15    0.11
  -6   1 -10   -0.10    0.21
   6  -1 -10    0.05    0.18
  -6  -1  10    0.66    0.31
   6   1  10    0.18    0.23
   6   1  10   -0.02    0.08
   6  -1  10    0.19    0.12
  -6  -1 -10   -0.10    0.20
   6   1 -10   -0.02    0.18
  -6   1  10   -0.21    0.20
  -6  -1 -10    0.13    0.10
   6  -1  10    0.25    0.24
  -6   2 -10   11.10    0.78
   6  -2 -10   11.86    0.79
   6   2  10   10.92    0.55
  -6  -2  10   11.78    0.86
   6   2  10    9.91    0.75
  -6   2 -10   11.29    0.49
   6  -2  10   12.56    0.67
  -6  -2 -10   11.69    0.83
  -6   2  10   11.87    0.84
   6  -2  10   12.55    0.84
   6   2 -10   12.37    0.76
  -6  -2 -10   11.23    0.63
   6   3  10    2.74    0.46
  -6   3 -10    3.84    0.56
   6  -3 -10    2.73    0.44
  -6  -3  10    3.48    0.55
  -6   3 -10    3.50    0.38
  -6   3  10    2.70    0.49
   6   3 -10    2.94    0.44
   6  -3  10    3.23    0.47
  -6  -3 -10    2.95    0.44
   6  -3  10    3.59    0.54
  -6  -3 -10    2.77    0.48
   6   4  10   -0.12    0.23
   6  -4 -10   -0.05    0.22
   6  -4 -10    0.02    0.24
  -6  -4  10    0.22    0.27
  -6   4 -10    0.37    0.28
   6  -4 -10    0.60    0.30
   6  -4  10    0.10    0.23
   6   4 -10    0.37    0.22
  -6   4  10    0.16    0.25
  -6  -4 -10    0.54    0.28
   6  -4  10    0.08    0.26
  -6  -4 -10    0.00    0.23
   6  -5 -10    0.37    0.34
   6  -5 -10   -0.01    0.23
  -6  -5  10    0.09    0.27
   6  -5 -10    0.45    0.37
   6  -5  10   -0.15    0.23
  -6  -5 -10   -0.21    0.24
  -6  -5 -10   -0.13    0.27
   6  -5  10    0.49    0.28
  -6  -6  10    5.31    0.64
   6  -6 -10    3.68    0.79
   6  -6 -10    5.21    0.62
   6  -6 -10    3.90    0.75
  -6  -6 -10    5.30    0.86
   6  -6  10    4.14    0.57
  -6  -6 -10    5.14    0.65
   6  -6  10    3.94    0.74
   6  -7 -10   -0.43    0.23
   6  -7 -10    0.23    0.45
  -6  -7  10    0.28    0.27
   6  -7 -10   -0.52    0.37
   6  -7  10   -0.36    0.40
  -6  -7 -10   -0.04    0.30
  -6  -7 -10    0.46    0.44
   6  -7  10    0.15    0.29
   7   0  10    3.15    0.22
   7   0  10    3.77    0.57
  -7   0  10    3.02    0.52
   7   0 -10    3.46    0.49
  -7   0 -10    3.08    0.53
   7   1  10    5.01    0.63
  -7  -1  10    3.32    0.55
   7  -1 -10    4.65    0.58
   7   1  10    4.53    0.29
  -7   1 -10    3.91    0.56
  -7   1  10    4.11    0.61
   7  -1  10    4.69    0.35
  -7  -1 -10    4.38    0.29
   7   1 -10    4.57    0.57
  -7  -1 -10    5.81    0.68
   7  -1  10    4.01    0.59
  -7  -2  10    0.53    0.30
  -7   2 -10    0.88    0.33
   7  -2 -10    0.21    0.26
   7   2  10    0.40    0.17
   7   2  10    0.51    0.28
  -7  -2 -10    0.56    0.20
  -7  -2 -10    0.81    0.32
  -7   2  10    0.68    0.30
   7  -2  10    0.54    0.29
   7  -2  10    0.81    0.24
   7   2 -10    0.88    0.31
  -7   3 -10   10.20    0.54
  -7   3 -10   10.20    0.80
  -7  -3  10   10.16    0.84
   7   3  10   10.66    0.78
   7  -3 -10   11.62    0.82
  -7  -3 -10   10.50    0.70
   7  -3  10   10.30    0.74
  -7   3  10   11.95    0.86
   7  -3  10   11.74    0.84
  -7  -3 -10   10.51    0.83
   7   3 -10    9.10    0.69
  -7   4 -10    7.62    0.69
  -7  -4  10    6.43    0.73
   7  -4 -10    6.14    0.69
   7  -4 -10    6.51    0.81
   7  -4 -10    6.86    0.79
   7   4  10    6.16    0.68
   7  -4  10    4.78    0.65
   7  -4  10    5.57    0.67
  -7  -4 -10    5.77    0.69
  -7  -4 -10    6.24    0.71
   7   4 -10    5.31    0.60
  -7   4  10    5.79    0.73
  -7  -5  10    0.70    0.38
   7  -5 -10    0.59    0.32
   7  -5 -10    1.50    0.48
   7  -5 -10    0.62    0.38
   7  -5  10    0.56    0.38
  -7  -5 -10    0.38    0.35
  -7  -5 -10    1.16    0.44
   7  -5  10    0.93    0.35
   7  -6 -10    3.45    0.76
   7  -6 -10    2.41    0.47
   7  -6 -10    2.56    0.69
  -7  -6  10    3.13    0.52
   7  -6  10    2.27    0.47
   7  -6  10    2.27    0.63
  -7  -6 -10    2.59    0.54
  -7  -6 -10    1.41    0.50
   7  -7 -10    3.33    0.84
  -7  -7  10    3.45    0.53
   7  -7 -10    2.76    0.77
   7  -7 -10    2.89    0.51
  -7  -7 -10    3.86    0.60
   7  -7  10    3.75    0.87
  -7  -7 -10    3.70    0.73
   7  -7  10    2.36    0.48
   8   0 -10    1.39    0.36
  -8   0 -10    0.82    0.34
  -8   0  10    1.62    0.42
   8   0  10    1.41    0.37
   8  -1 -10   -0.04    0.20
  -8  -1  10    0.19    0.28
   8   1  10    0.18    0.26
  -8   1 -10    0.42    0.31
   8  -1  10    0.24    0.15
  -8  -1 -10    0.04    0.22
   8   1 -10   -0.05    0.22
  -8   1  10    0.13    0.32
   8  -1  10    0.15    0.27
  -8   2 -10    5.84    0.71
  -8  -2  10    4.59    0.64
   8  -2 -10    6.05    0.70
   8   2  10    6.63    0.47
   8   2  10    6.43    0.64
   8  -2  10    7.41    0.55
  -8  -2 -10    7.05    0.70
   8   2 -10    6.48    0.61
   8  -2  10    5.56    0.69
  -8   2  10    6.62    0.79
  -8  -2 -10    7.08    0.46
   8   3  10    8.33    0.73
  -8   3 -10    8.66    0.76
   8  -3 -10    9.94    0.81
  -8  -3  10    8.73    0.83
   8  -3  10    9.25    0.81
  -8   3  10    9.04    0.83
   8  -3  10    8.64    0.71
   8   3 -10    8.43    0.71
  -8  -3 -10    8.01    0.62
  -8  -3 -10    9.29    0.82
   8  -4 -10    0.50    0.32
  -8  -4  10    0.04    0.33
   8   4  10    0.07    0.30
   8  -4 -10   -0.06    0.26
   8  -4 -10   -0.07    0.26
  -8   4 -10    0.33    0.34
  -8   4  10   -0.30    0.27
   8  -4  10   -0.10    0.30
  -8  -4 -10    0.43    0.34
   8   4 -10    0.53    0.30
   8  -4  10    0.07    0.28
  -8  -4 -10   -0.06    0.23
   8  -5 -10    0.14    0.32
  -8  -5  10   -0.19    0.32
   8  -5 -10   -0.24    0.24
   8  -5 -10    0.64    0.41
  -8  -5 -10   -0.06    0.29
   8  -5  10   -0.32    0.26
   8  -5  10   -0.11    0.29
  -8  -5 -10    0.15    0.33
   8  -6 -10    0.34    0.31
  -8  -6  10   -0.40    0.31
   8  -6 -10    0.47    0.45
   8  -6 -10   -0.19    0.37
   8  -6  10    0.12    0.31
   8  -6  10   -0.09    0.35
  -8  -6 -10   -0.10    0.37
  -8  -6 -10    0.16    0.34
   8  -7 -10    0.48    0.53
  -8  -7  10    0.06    0.32
   8  -7 -10   -0.41    0.30
   8  -7 -10   -0.37    0.43
   8  -7  10    0.26    0.50
   8  -7  10    0.17    0.30
  -8  -7 -10    0.09    0.36
   9   0 -10    1.70    0.42
   9   0  10    1.54    0.43
  -9   0 -10    1.30    0.42
  -9   0  10    0.83    0.38
  -9   1 -10   16.92    1.09
   9   1  10   16.41    1.09
   9  -1 -10   17.17    1.07
  -9  -1  10   15.46    1.10
  -9   1  10   15.85    1.12
  -9  -1 -10   15.02    1.05
   9  -1  10   15.57    1.06
   9  -1  10   16.73    0.77
   9   1 -10   18.02    1.05
   9   2  10    3.51    0.58
  -9  -2  10    2.33    0.53
  -9   2 -10    3.77    0.62
   9  -2 -10    3.39    0.56
  -9  -2 -10    3.54    0.60
   9   2 -10    3.94    0.57
   9  -2  10    3.53    0.61
   9  -2  10    4.16    0.50
  -9   2  10    3.25    0.59
   9   3  10   -0.11    0.27
   9  -3 -10    0.14    0.32
  -9   3 -10    0.63    0.39
  -9  -3  10    0.01    0.30
   9  -3  10    0.33    0.27
  -9   3  10    0.92    0.39
   9   3 -10    0.26    0.29
  -9  -3 -10   -0.02    0.26
   9  -3  10    0.21    0.30
   9   4  10    0.79    0.38
  -9   4 -10    0.75    0.39
  -9  -4  10    1.57    0.47
   9  -4 -10    0.60    0.37
   9  -4 -10   -0.04    0.30
   9  -4  10    0.85    0.38
   9  -4  10    0.84    0.41
  -9  -4 -10    0.46    0.37
  -9   4  10    0.06    0.32
   9  -5 -10    1.45    0.45
  -9  -5  10    3.08    0.60
   9  -5 -10    3.02    0.66
   9  -5 -10    2.51    0.64
   9  -5  10    2.79    0.63
   9  -5  10    2.67    0.54
  -9  -5 -10    1.86    0.50
  -9  -6  10    1.68    0.51
   9  -6 -10    1.84    0.66
   9  -6 -10    1.73    0.61
   9  -6 -10    2.28    0.52
   9  -6  10    2.14    0.54
   9  -6  10    2.87    0.71
  -9  -6 -10    1.10    0.46
 -10   0  10    5.22    0.78
  10   0  10    6.36    0.82
  10   0 -10    6.27    0.77
 -10   0 -10    4.93    0.75
 -10  -1  10    0.44    0.36
  10  -1 -10    0.64    0.35
 -10   1 -10    0.22    0.32
  10   1  10    0.04    0.30
  10  -1  10    0.19    0.19
  10  -1  10    0.19    0.31
 -10   1  10    1.17    0.44
 -10  -1 -10    0.18    0.35
  10   1 -10    0.03    0.26
  10  -2 -10    0.57    0.33
 -10   2 -10    0.15    0.34
 -10  -2  10    0.76    0.43
  10   2  10   -0.07    0.27
  10  -2  10   -0.34    0.25
 -10  -2 -10    0.43    0.35
 -10   2  10    0.31    0.36
  10   2 -10   -0.03    0.25
  10  -2  10   -0.15    0.21
  10  -3 -10    1.33    0.46
 -10  -3  10    1.29    0.46
  10   3  10    1.66    0.51
 -10   3 -10    2.34    0.54
  10  -3  10    2.89    0.51
  10  -3  10    2.86    0.60
 -10   3  10    0.59    0.40
  10   3 -10    2.50    0.51
 -10  -3 -10    0.74    0.42
  10  -4 -10    0.27    0.36
  10  -4 -10    0.96    0.42
 -10  -4  10    0.72    0.47
 -10   4  10    0.67    0.41
 -10  -4 -10    0.46    0.47
  10  -4  10    1.36    0.46
  10  -4  10   -0.12    0.33
  10  -5 -10    0.49    0.38
  10  -5 -10    0.29    0.39
 -10  -5  10    0.33    0.40
  10  -5 -10    0.51    0.39
  10  -5  10    0.99    0.44
 -10  -5 -10    0.93    0.43
  10  -5  10    0.03    0.32
 -10  -6  10    0.06    0.41
  10  -6 -10    1.82    0.62
  10  -6 -10    0.23    0.36
  10  -6 -10    0.08    0.43
  10  -6  10    1.19    0.49
  10  -6  10    0.86    0.57
 -10  -6 -10    0.13    0.42
 -11   0  10   -0.52    0.34
  11   0  10    0.42    0.37
 -11   0 -10    0.15    0.39
  11   0 -10    0.31    0.32
 -11   1 -10    7.28    0.94
 -11  -1  10    6.64    0.95
  11  -1 -10    4.95    0.72
  11   1  10    6.01    0.83
  11  -1  10    5.85    0.83
 -11   1  10    6.61    0.92
  11   1 -10    6.82    0.81
  11  -1  10    5.93    0.53
 -11  -1 -10    5.63    0.83
 -11   2 -10    2.87    0.61
 -11  -2  10    1.90    0.59
  11  -2 -10    3.46    0.65
  11   2  10    3.55    0.71
 -11  -2 -10    3.11    0.68
  11  -2  10    3.98    0.53
 -11   2  10    2.83    0.63
  11  -2  10    4.45    0.70
  11   2 -10    3.70    0.61
  11   3  10    1.04    0.41
 -11   3 -10    0.83    0.48
 -11  -3  10    0.35    0.47
  11  -3 -10    0.82    0.43
 -11  -3 -10    0.60    0.42
  11  -3  10    0.79    0.39
  11  -3  10    1.23    0.38
  11   3 -10    0.67    0.40
 -11   3  10    1.05    0.46
 -11  -4  10    0.26    0.43
  11  -4 -10    0.05    0.34
  11  -4 -10    0.48    0.43
 -11  -4 -10    0.15    0.36
  11  -4  10    0.44    0.39
  11  -4  10    0.40    0.37
  11  -5 -10   -0.47    0.27
  11  -5 -10   -0.14    0.34
  11  -5 -10    0.01    0.35
 -11  -5  10    0.26    0.38
 -11  -5 -10    0.27    0.43
  11  -5  10    0.37    0.38
  11  -5  10    0.41    0.41
  11  -6 -10    0.41    0.45
  11  -6 -10    0.11    0.41
 -11  -6  10   -0.22    0.43
  11  -6 -10   -0.09    0.37
  11  -6  10   -0.23    0.41
 -11  -6 -10    0.27    0.44
  11  -6  10    0.25    0.44
 -12   0  10    5.33    0.86
  12   0 -10    8.91    0.98
  12   0  10    7.47    0.98
 -12   0 -10    9.98    1.14
 -12   1 -10    1.44    0.52
 -12  -1  10    2.07    0.66
  12  -1 -10    0.88    0.42
  12   1  10    2.27    0.56
  12  -1  10    2.10    0.40
  12   1 -10    1.74    0.50
 -12   1  10    1.57    0.59
 -12  -1 -10    2.36    0.62
  12  -1  10    2.02    0.63
 -12   2 -10    6.21    0.87
  12   2  10    6.15    0.83
  12  -2 -10    5.65    0.78
 -12  -2  10    5.50    0.85
  12   2 -10    7.26    0.87
  12  -2  10    5.93    0.65
 -12   2  10    6.23    0.93
  12  -2  10    5.21    0.82
 -12  -2 -10    5.55    0.83
 -12  -3  10    1.31    0.53
  12   3  10    2.16    0.59
  12  -3 -10    0.71    0.42
 -12   3 -10    0.99    0.55
  12   3 -10    1.06    0.43
 -12  -3 -10    1.26    0.51
  12  -3  10    1.66    0.45
  12  -3  10    0.91    0.43
 -12   3  10    1.23    0.52
 -12  -4  10    1.11    0.48
  12  -4 -10    0.89    0.45
  12  -4 -10    1.40    0.53
  12  -4  10    1.62    0.52
 -12  -4 -10    0.53    0.45
  12  -4  10    0.71    0.46
  12  -5 -10   -0.02    0.40
  12  -5 -10    0.05    0.35
  12  -5 -10   -0.19    0.39
 -12  -5  10   -0.16    0.43
  12  -5  10   -0.10    0.43
  12  -5  10   -0.06    0.42
 -12  -5 -10   -0.21    0.42
 -13   0  10   26.32    1.69
 -13   0 -10   26.56    1.64
  13   0 -10   25.50    1.52
  13   0  10   24.76    1.55
  13   1  10    1.70    0.60
 -13  -1  10    1.61    0.59
 -13   1 -10    0.89    0.53
  13  -1 -10    0.93    0.46
  13  -1  10    0.04    0.35
  13   1 -10    0.74    0.48
  13  -1  10    0.34    0.26
 -13   1  10    1.26    0.61
 -13  -1 -10    2.00    0.60
  13  -2 -10    4.18    0.78
  13   2  10    4.29    0.74
 -13   2 -10    2.17    0.65
 -13  -2  10    3.41    0.78
  13  -2  10    1.68    0.60
 -13   2  10    2.81    0.73
 -13  -2 -10    3.08    0.73
  13   2 -10    3.28    0.64
  13  -2  10    3.35    0.53
 -13  -3  10    9.39    1.16
  13   3  10    8.00    1.04
  13  -3 -10   10.55    1.05
 -13   3 -10    8.46    1.07
 -13   3  10    8.49    1.10
  13  -3  10   11.28    1.05
 -13  -3 -10   10.33    1.19
  13  -3  10    9.78    0.88
  13   3 -10    8.83    1.01
  13  -4 -10    0.05    0.35
  13  -4 -10   -0.42    0.33
 -13  -4  10   -0.24    0.43
 -13  -4 -10   -0.37    0.38
  13  -4  10    0.22    0.39
  13  -4  10   -0.36    0.36
 -13  -5  10   -0.37    0.47
  13  -5 -10    0.12    0.41
  13  -5 -10   -0.21    0.39
  13  -5 -10    0.28    0.46
 -13  -5 -10   -0.84    0.44
  13  -5  10    0.00    0.46
  13  -5  10   -0.11    0.46
 -14   0 -10    1.47    0.60
  14   0 -10    1.38    0.49
  14   0  10    2.10    0.60
 -14   0  10    2.86    0.71
 -14   1 -10   -0.54    0.40
 -14  -1  10   -0.43    0.39
  14  -1 -10   -0.20    0.38
  14   1  10    0.30    0.43
 -14   1  10   -0.26    0.47
 -14  -1 -10    0.44    0.49
  14  -1  10   -0.30    0.40
  14   1 -10   -0.09    0.37
  14   2  10    1.63    0.56
  14  -2 -10    3.28    0.70
 -14   2 -10    2.55    0.75
 -14  -2  10    2.36    0.74
 -14   2  10    0.88    0.60
 -14  -2 -10    1.01    0.52
  14   2 -10    2.23    0.58
  14  -2  10    2.62    0.69
  14   3  10    3.51    0.74
 -14   3 -10    2.13    0.66
  14  -3 -10    3.58    0.74
 -14  -3  10    1.56    0.66
 -14  -3 -10    2.88    0.73
  14  -3  10    4.00    0.79
 -14   3  10    5.32    0.96
 -14  -4  10    0.06    0.55
  14  -4 -10    0.64    0.55
  14  -4 -10    0.13    0.32
 -14  -4 -10   -0.70    0.42
  14  -4  10   -0.08    0.50
 -15   0 -10   -0.02    0.44
  15   0 -10    0.31    0.47
 -15   0  10    0.33    0.49
  15   0  10    0.46    0.46
  15   1  10   -0.05    0.40
  15  -1 -10    0.16    0.42
 -15  -1  10    0.20    0.48
 -15   1 -10    0.05    0.51
 -15  -1 -10   -0.73    0.41
  15   1 -10   -0.17    0.34
  15  -1  10    0.44    0.46
 -15   1  10   -0.84    0.40
 -15  -2  10    0.49    0.57
  15  -2 -10    0.31    0.45
  15   2  10    0.16    0.49
 -15   2 -10    2.04    0.69
  15  -2  10    0.40    0.56
 -15  -2 -10    0.88    0.56
 -15   2  10    0.84    0.61
  15   2 -10    1.45    0.56
 -15  -3  10   -0.05    0.48
  15  -3 -10    0.63    0.48
 -15   3  10    0.74    0.63
 -15  -3 -10    0.97    0.62
  15  -3  10   -0.10    0.52
  16   0  10   -0.10    0.55
 -16   0 -10    0.04    0.56
 -16   0  10   -0.23    0.51
  16   0 -10    0.39    0.47
 -16  -1  10    0.45    0.55
  16   1  10    0.24    0.52
  16  -1 -10    0.57    0.53
 -16   1 -10    1.23    0.64
 -16  -1 -10    0.11    0.53
  16   1 -10    0.37    0.52
  16  -1  10    0.20    0.49
 -16   1  10    0.26    0.66
  16   2  10    0.41    0.63
 -16   2 -10    0.28    0.58
 -16  -2  10   -0.17    0.60
  16  -2 -10   -0.46    0.45
 -16   2  10   -0.38    0.57
 -16  -2 -10   -0.24    0.43
  16  -2  10   -0.13    0.58
  16   2 -10   -0.17    0.42
  17   0  10    0.03    0.59
  17   0 -10    0.02    0.44
 -17   0  10   -0.05    0.51
 -17   0 -10   -0.34    0.59
 -17  -1  10    0.49    0.62
  17  -1 -10    0.11    0.53
  17   1  10   -0.20    0.52
 -17   1 -10   -0.70    0.47
 -17  -1 -10   -0.23    0.54
 -17   1  10   -0.53    0.59
  17  -1  10   -0.37    0.49
  17   1 -10    0.26    0.52
   0   0 -11    0.06    0.16
   0   0  11   -0.03    0.15
   0  -1 -11    0.05    0.18
   0   1  11   -0.15    0.15
   0  -1  11    0.04    0.16
   0   1 -11   -0.27    0.12
   0  -2 -11    0.04    0.14
   0  -2 -11    0.06    0.13
   0   2 -11   -0.06    0.15
   0  -2  11    0.02    0.15
   0   2  11   -0.06    0.16
   0  -2  11   -0.04    0.15
   0   3 -11   -0.10    0.13
   0  -3 -11    0.06    0.22
   0  -3 -11   -0.04    0.16
   0  -3 -11    0.12    0.16
   0   3  11    0.03    0.19
   0  -3 -11    0.04    0.19
   0  -3  11    0.12    0.19
   0  -3  11   -0.05    0.16
   0  -4 -11   -0.43    0.19
   0   4 -11    0.12    0.18
   0  -4  11    0.16    0.21
   0  -4 -11    0.02    0.24
   0  -4  11    0.03    0.18
   0  -4 -11    0.30    0.22
   0  -4 -11    0.11    0.20
   0   4  11    0.25    0.20
   0  -5  11   -0.24    0.18
   0  -5 -11    0.17    0.28
   0  -5 -11   -0.31    0.21
   0  -5 -11    0.15    0.21
   0  -6  11    0.05    0.22
   0  -6 -11    0.06    0.22
   0  -6 -11   -0.29    0.33
   0  -6 -11   -0.25    0.33
   0  -7 -11   -0.11    0.24
   0  -7 -11   -0.06    0.35
   0  -7 -11    0.76    0.53
   1   0  11   -0.19    0.16
  -1   0  11   -0.24    0.13
   1   0 -11    0.12    0.17
  -1   0 -11   -0.21    0.13
   1   1  11    1.59    0.34
  -1  -1  11    1.34    0.32
  -1   1 -11    1.64    0.31
   1  -1 -11    1.39    0.29
   1   1 -11    1.51    0.28
   1  -1  11    2.22    0.39
  -1  -1 -11    2.19    0.21
  -1  -1 -11    1.85    0.34
  -1   1  11    1.91    0.37
  -1   2 -11   16.62    0.84
   1   2  11   17.26    0.90
   1  -2 -11   16.10    0.78
  -1  -2  11   14.30    0.85
   1  -2 -11   15.90    0.84
  -1  -2  11   17.62    0.86
   1   2 -11   15.91    0.81
   1  -2  11   16.82    0.84
  -1   2  11   15.28    0.87
   1  -2  11   16.78    0.89
  -1  -2 -11   15.64    0.83
  -1  -2 -11   16.10    0.74
   1  -3 -11    0.14    0.20
   1  -3 -11    0.43    0.23
  -1  -3  11   -0.10    0.15
  -1  -3  11    0.30    0.20
   1  -3 -11    0.41    0.24
   1   3  11    0.02    0.20
  -1   3 -11    0.07    0.16
   1  -3 -11    0.07    0.19
  -1  -3 -11    0.17    0.16
  -1  -3 -11    0.05    0.21
   1   3 -11    0.15    0.16
  -1   3  11    0.02    0.17
   1  -3  11   -0.03    0.19
  -1  -3 -11   -0.22    0.18
   1  -3  11    0.44    0.19
  -1  -3 -11    0.03    0.18
   1  -4 -11    0.11    0.25
   1  -4 -11   -0.04    0.18
   1  -4 -11    0.36    0.25
  -1  -4  11    0.46    0.22
   1  -4 -11   -0.09    0.17
   1   4  11   -0.23    0.15
  -1   4 -11   -0.09    0.16
  -1  -4  11   -0.05    0.16
  -1  -4 -11    0.11    0.23
   1   4 -11   -0.14    0.15
   1  -4  11   -0.25    0.15
  -1  -4 -11    0.12    0.20
   1  -4  11    0.34    0.21
  -1   4  11   -0.01    0.17
  -1  -4 -11    0.08    0.19
  -1  -4 -11   -0.02    0.23
  -1  -5  11    0.02    0.19
   1  -5 -11   -0.13    0.21
   1  -5 -11    0.55    0.35
   1  -5 -11   -0.24    0.18
  -1  -5 -11   -0.22    0.22
  -1  -5 -11    0.16    0.21
   1  -5  11   -0.03    0.20
  -1  -5 -11    0.11    0.28
   1  -6 -11    0.17    0.34
  -1  -6  11    0.10    0.22
   1  -6 -11   -0.31    0.32
   1  -6 -11    0.42    0.24
  -1  -6 -11    0.41    0.40
  -1  -6 -11    0.15    0.33
  -1  -6 -11    0.10    0.24
   1  -6  11    0.38    0.26
   1  -7 -11    9.42    0.67
   1  -7 -11    9.71    1.21
   1  -7 -11    9.46    1.21
  -1  -7 -11    9.75    1.21
  -1  -7 -11    9.85    1.22
  -1  -7 -11    9.39    0.70
  -2   0 -11   -0.16    0.15
  -2   0  11   -0.18    0.17
   2   0  11   -0.20    0.17
   2   0 -11    0.06    0.16
  -2   1 -11   14.08    0.58
   2  -1 -11   13.69    0.76
  -2   1 -11   14.22    0.78
  -2  -1  11   12.21    0.79
   2   1  11   12.65    0.80
  -2  -1 -11   12.71    0.50
   2   1 -11   12.47    0.73
  -2  -1 -11   14.35    0.78
   2  -1  11   14.43    0.84
  -2   1  11   13.57    0.82
  -2  -2  11   -0.01    0.16
  -2   2 -11   -0.08    0.14
   2   2  11    0.02    0.17
  -2   2 -11    0.05    0.19
  -2  -2  11   -0.22    0.17
   2  -2 -11   -0.07    0.14
  -2  -2 -11    0.03    0.17
  -2   2  11    0.11    0.19
   2  -2  11   -0.05    0.18
  -2  -2 -11    0.05    0.14
  -2  -2 -11    0.01    0.10
   2   2 -11   -0.06    0.15
  -2  -3  11    1.69    0.35
   2  -3 -11    1.91    0.35
   2   3  11    2.14    0.41
  -2  -3  11    2.37    0.38
  -2   3 -11    1.58    0.31
   2  -3 -11    1.53    0.37
   2  -3 -11    1.21    0.34
   2  -3 -11    2.52    0.43
  -2  -3 -11    2.13    0.34
   2  -3  11    1.42    0.34
  -2  -3 -11    1.73    0.36
   2   3 -11    1.38    0.29
  -2  -3 -11    1.64    0.39
   2  -3  11    2.02    0.36
  -2   3  11    1.86    0.39
  -2  -3 -11    1.88    0.36
   2   4  11    0.09    0.19
   2  -4 -11    0.38    0.27
  -2  -4  11    0.27    0.21
   2  -4 -11    0.19    0.25
  -2  -4  11    0.18    0.21
   2  -4 -11    0.21    0.25
  -2   4 -11   -0.04    0.18
   2  -4 -11    0.15    0.18
  -2  -4 -11    0.05    0.23
   2   4 -11   -0.27    0.15
   2  -4  11    0.26    0.21
  -2   4  11    0.18    0.22
  -2  -4 -11   -0.05    0.20
  -2  -4 -11    0.34    0.21
  -2  -4 -11    0.47    0.26
   2  -4  11    0.56    0.23
  -2  -5  11    1.84    0.35
   2  -5 -11    1.93    0.52
   2  -5 -11    1.64    0.34
   2  -5 -11    1.73    0.51
  -2  -5 -11    1.97    0.39
  -2  -5 -11    1.96    0.52
  -2  -5 -11    1.68    0.42
   2  -5  11    2.89    0.42
   2  -6 -11    1.34    0.50
   2  -6 -11    1.24    0.53
   2  -6 -11    0.55    0.24
  -2  -6  11    0.77    0.30
  -2  -6 -11    1.19    0.35
  -2  -6 -11    0.74    0.45
   2  -6  11    1.35    0.33
  -2  -6 -11    0.64    0.43
   2  -7 -11    0.36    0.47
   2  -7 -11    0.15    0.26
   2  -7 -11    0.10    0.38
  -2  -7 -11   -0.04    0.36
  -2  -7 -11   -0.32    0.38
  -2  -7 -11    0.47    0.29
   3   0 -11    0.13    0.20
  -3   0  11    0.19    0.23
  -3   0 -11    0.57    0.27
   3   0  11   -0.15    0.19
  -3   1 -11    0.12    0.19
   3   1  11    0.08    0.20
  -3  -1  11    0.14    0.20
  -3   1 -11    0.09    0.09
   3  -1 -11   -0.21    0.15
   3  -1  11    0.25    0.21
  -3  -1 -11    0.12    0.19
  -3   1  11    0.35    0.23
   3   1 -11    0.12    0.19
  -3  -2  11    1.47    0.35
   3   2  11    2.18    0.39
   3  -2 -11    1.87    0.35
  -3   2 -11    2.24    0.31
  -3   2 -11    2.10    0.40
  -3  -2 -11    1.47    0.28
  -3  -2 -11    2.07    0.38
  -3  -2 -11    2.39    0.27
   3  -2  11    2.65    0.43
  -3   2  11    2.35    0.42
   3   2 -11    1.81    0.33
  -3   3 -11    4.34    0.51
  -3  -3  11    4.47    0.50
   3   3  11    5.04    0.57
  -3  -3  11    4.72    0.58
   3  -3 -11    3.37    0.44
   3  -3 -11    4.12    0.53
  -3  -3 -11    4.33    0.41
   3  -3  11    5.06    0.57
   3   3 -11    3.87    0.45
  -3  -3 -11    4.46    0.54
   3  -3  11    4.40    0.52
  -3   3  11    5.11    0.60
  -3  -3 -11    6.73    0.74
  -3  -3 -11    4.46    0.56
   3  -4 -11    0.31    0.30
   3  -4 -11    0.69    0.35
   3   4  11    1.06    0.30
   3  -4 -11    1.58    0.34
  -3  -4  11    0.55    0.24
  -3  -4  11    0.62    0.25
   3  -4 -11    1.00    0.34
  -3   4 -11    1.76    0.36
   3   4 -11    0.83    0.26
   3  -4  11    1.39    0.34
  -3  -4 -11    0.64    0.30
  -3   4  11    1.51    0.37
  -3  -4 -11    0.66    0.31
   3  -4  11    0.95    0.28
  -3  -4 -11    0.98    0.30
  -3  -4 -11    0.72    0.29
   3  -5 -11    0.65    0.39
  -3  -5  11    1.03    0.30
   3  -5 -11    1.19    0.31
   3  -5 -11   -0.33    0.28
   3  -5  11    1.07    0.31
  -3  -5 -11    1.36    0.35
  -3  -5 -11    0.60    0.34
  -3  -5 -11    1.27    0.41
   3  -6 -11    2.40    0.64
   3  -6 -11    2.58    0.45
  -3  -6  11    1.59    0.34
   3  -6 -11    3.30    0.69
   3  -6  11    1.86    0.37
  -3  -6 -11    3.11    0.48
  -3  -6 -11    1.76    0.53
  -3  -6 -11    2.55    0.61
   3  -7 -11    5.96    0.99
   3  -7 -11    6.42    0.57
   3  -7 -11    5.54    0.97
   3  -7  11    6.20    0.55
  -3  -7 -11    4.55    0.86
  -3  -7 -11    5.01    0.60
   4   0  11    0.07    0.21
   4   0 -11   -0.27    0.12
  -4   0 -11   -0.37    0.15
  -4   0  11   -0.16    0.19
   4   1  11   14.68    0.87
  -4   1 -11   13.46    0.82
  -4  -1  11   15.14    0.91
   4  -1 -11   14.50    0.82
  -4  -1 -11   13.93    0.85
   4   1 -11   12.90    0.77
   4  -1  11   14.01    0.88
  -4   1  11   13.76    0.88
  -4  -1 -11   13.60    0.63
  -4   2 -11    6.07    0.57
   4   2  11    6.03    0.37
   4   2  11    6.37    0.59
  -4   2 -11    7.47    0.43
  -4   2 -11    6.27    0.43
   4  -2 -11    7.64    0.60
  -4   2  11    5.14    0.62
   4  -2  11    6.65    0.60
  -4  -2 -11    7.40    0.52
  -4  -2 -11    5.56    0.55
   4   2 -11    6.28    0.53
   4  -3 -11    2.90    0.45
  -4  -3  11    2.07    0.38
   4   3  11    2.69    0.44
  -4  -3  11    1.77    0.37
  -4   3 -11    2.60    0.42
   4  -3 -11    3.22    0.50
   4   3 -11    2.98    0.41
  -4  -3 -11    2.52    0.45
  -4   3  11    2.11    0.42
   4  -3  11    2.47    0.41
  -4  -3 -11    2.69    0.45
   4  -3  11    3.04    0.43
   4  -3  11    2.97    0.48
  -4  -4  11    0.33    0.24
   4   4  11    0.18    0.24
   4  -4 -11   -0.15    0.18
  -4   4 -11    0.08    0.23
   4  -4 -11    0.25    0.27
   4  -4 -11    0.16    0.22
  -4  -4  11    0.05    0.20
  -4  -4 -11    0.43    0.28
   4  -4  11    0.22    0.22
  -4  -4 -11    0.33    0.27
   4  -4  11   -0.19    0.22
  -4   4  11    0.02    0.22
   4   4 -11    0.44    0.22
   4  -4  11    0.12    0.23
  -4  -4 -11    0.20    0.22
   4  -5 -11    1.05    0.41
   4  -5 -11    1.01    0.31
  -4  -5  11    0.61    0.28
   4  -5 -11    0.50    0.36
   4  -5  11    0.27    0.27
   4  -5  11    0.16    0.30
  -4  -5 -11   -0.09    0.27
  -4  -5 -11    0.12    0.30
   4  -6 -11    0.03    0.23
   4  -6 -11    0.02    0.35
   4  -6 -11    0.74    0.41
  -4  -6  11    0.21    0.23
   4  -6  11    0.31    0.25
  -4  -6 -11   -0.07    0.32
  -4  -6 -11    0.01    0.27
   4  -7 -11    0.20    0.47
   4  -7 -11    0.06    0.25
   4  -7 -11    0.28    0.45
   4  -7  11    0.29    0.27
  -4  -7 -11    0.12    0.28
  -4  -7 -11    0.24    0.42
  -5   0  11    0.24    0.27
   5   0 -11   -0.30    0.19
   5   0  11   -0.08    0.19
  -5   0 -11   -0.27    0.20
   5   1  11    0.94    0.33
   5  -1 -11    0.50    0.24
  -5   1 -11    0.47    0.25
  -5  -1  11    0.71    0.32
  -5  -1 -11    0.52    0.27
   5  -1  11    0.40    0.26
  -5  -1 -11    0.10    0.12
  -5   1  11   -0.40    0.20
   5   1 -11    0.22    0.22
   5   2  11   26.51    1.27
  -5   2 -11   27.58    1.01
  -5  -2  11   24.73    1.28
   5   2  11   25.00    0.91
  -5   2 -11   26.47    1.26
  -5   2 -11   27.67    0.94
   5  -2 -11   26.16    1.24
   5  -2  11   27.52    1.28
  -5   2  11   26.41    1.31
   5   2 -11   26.72    1.19
   5  -2  11   26.50    1.04
  -5  -2 -11   26.11    1.27
  -5  -2 -11   26.86    1.09
  -5   3 -11    3.94    0.52
   5  -3 -11    4.87    0.63
   5   3  11    3.31    0.51
   5  -3 -11    3.73    0.50
  -5  -3  11    4.55    0.58
  -5  -3 -11    3.62    0.50
  -5   3  11    3.41    0.55
  -5  -3 -11    4.20    0.57
   5  -3  11    4.29    0.52
   5  -3  11    3.34    0.53
   5   3 -11    3.42    0.46
   5  -4 -11    7.14    0.73
  -5  -4  11    6.82    0.67
   5  -4 -11    7.18    0.70
   5  -4 -11    6.59    0.62
  -5   4 -11    6.70    0.62
   5   4  11    7.61    0.66
  -5  -4 -11    7.63    0.69
  -5  -4 -11    6.44    0.74
   5   4 -11    7.79    0.59
  -5   4  11    7.35    0.67
   5  -4  11    7.54    0.70
   5  -4  11    7.74    0.68
   5  -5 -11    0.30    0.27
   5  -5 -11   -0.15    0.27
  -5  -5  11   -0.04    0.25
   5  -5 -11    0.47    0.33
  -5  -5 -11    0.03    0.30
  -5  -5 -11    0.52    0.32
   5  -5  11   -0.12    0.29
   5  -5  11   -0.04    0.26
  -5  -6  11    1.24    0.38
   5  -6 -11    0.31    0.38
   5  -6 -11    0.39    0.27
   5  -6 -11    1.18    0.56
  -5  -6 -11    0.97    0.37
   5  -6  11    1.31    0.52
  -5  -6 -11    1.63    0.59
   5  -6  11    1.05    0.35
  -5  -7  11    0.29    0.26
   5  -7 -11    0.16    0.41
   5  -7 -11    0.28    0.46
   5  -7 -11   -0.24    0.24
  -5  -7 -11    0.22    0.28
  -5  -7 -11    0.43    0.43
   5  -7  11    0.11    0.27
   6   0  11   -0.26    0.20
  -6   0 -11   -0.08    0.07
  -6   0  11   -0.02    0.24
  -6   0 -11   -0.13    0.20
   6   0 -11   -0.02    0.19
  -6  -1  11    5.85    0.70
   6   1  11    6.25    0.63
   6  -1 -11    7.40    0.63
  -6   1 -11    7.16    0.27
  -6   1 -11    7.07    0.65
  -6  -1 -11    5.98    0.68
  -6   1  11    6.30    0.72
   6  -1  11    6.13    0.70
   6  -1  11    7.04    0.37
   6   1 -11    7.40    0.63
  -6  -1 -11    7.09    0.41
  -6  -2  11    0.55    0.29
  -6   2 -11    0.34    0.14
   6  -2 -11    0.46    0.25
  -6   2 -11    0.16    0.26
   6   2  11    0.43    0.15
   6   2  11    0.92    0.34
   6  -2  11    0.46    0.20
  -6  -2 -11    0.46    0.20
   6  -2  11   -0.09    0.24
   6   2 -11    0.34    0.24
  -6  -2 -11    0.16    0.28
  -6   2  11    0.58    0.33
  -6  -3  11    1.06    0.33
  -6   3 -11    0.51    0.30
   6  -3 -11    0.85    0.30
   6   3  11    0.90    0.33
  -6   3 -11    0.36    0.22
   6  -3  11    0.51    0.25
   6  -3  11    0.58    0.29
  -6  -3 -11    1.15    0.35
   6   3 -11    0.50    0.26
  -6  -3 -11    0.65    0.30
  -6   3  11    0.39    0.29
   6  -4 -11    0.13    0.22
  -6  -4  11    0.29    0.28
   6  -4 -11    0.07    0.25
   6  -4 -11    0.55    0.36
  -6   4 -11    0.31    0.28
   6   4  11   -0.06    0.25
  -6  -4 -11    0.20    0.28
   6  -4  11    0.06    0.26
   6   4 -11    0.01    0.20
  -6   4  11   -0.07    0.25
  -6  -4 -11   -0.06    0.22
   6  -4  11   -0.31    0.21
   6  -5 -11    1.24    0.45
   6  -5 -11    0.87    0.32
  -6  -5  11    0.57    0.33
   6  -5 -11    0.58    0.38
  -6  -5 -11    0.69    0.39
   6  -5  11    1.37    0.45
   6  -5  11    0.66    0.31
  -6  -5 -11    0.66    0.35
   6  -6 -11    0.71    0.44
  -6  -6  11    0.70    0.36
   6  -6 -11    0.20    0.28
   6  -6 -11    0.84    0.48
  -6  -6 -11    0.18    0.43
   6  -6  11    0.57    0.33
  -6  -6 -11    0.45    0.35
   6  -6  11    0.83    0.44
   6  -7 -11    0.52    0.31
  -6  -7  11    0.12    0.27
   6  -7 -11   -0.03    0.43
   6  -7 -11   -0.55    0.43
   6  -7  11    0.71    0.33
   6  -7  11   -0.11    0.47
  -6  -7 -11   -0.06    0.34
  -6  -7 -11    0.46    0.48
   7   0  11    0.02    0.07
   7   0 -11   -0.11    0.18
  -7   0  11   -0.35    0.19
   7   0  11    0.10    0.23
  -7   0 -11   -0.17    0.22
   7   1  11    8.39    0.35
  -7   1 -11    8.05    0.75
  -7  -1  11    7.43    0.73
   7   1  11    7.64    0.70
   7  -1 -11    9.76    0.74
   7  -1  11    9.52    0.77
   7  -1  11    8.09    0.44
   7   1 -11    8.35    0.68
  -7  -1 -11    8.23    0.42
  -7   1  11    6.34    0.75
  -7  -1 -11    9.02    0.79
   7  -2 -11    4.53    0.57
  -7   2 -11    5.34    0.26
   7   2  11    4.74    0.37
  -7   2 -11    4.71    0.63
  -7  -2  11    4.44    0.64
   7   2  11    5.00    0.66
   7   2 -11    4.22    0.54
  -7  -2 -11    4.67    0.41
   7  -2  11    6.18    0.74
   7  -2  11    4.80    0.43
  -7  -2 -11    3.78    0.59
  -7   2  11    3.98    0.62
  -7   3 -11    0.63    0.37
   7   3  11    1.09    0.38
  -7  -3  11    0.94    0.39
   7  -3 -11    0.69    0.32
  -7  -3 -11    0.96    0.30
   7  -3  11    0.91    0.38
   7   3 -11    0.65    0.31
  -7  -3 -11    1.11    0.38
  -7   3  11    0.78    0.35
   7  -3  11    0.34    0.27
   7  -4 -11    2.86    0.58
  -7   4 -11    2.64    0.50
   7  -4 -11    2.91    0.55
   7   4  11    2.65    0.47
   7  -4 -11    2.88    0.51
  -7  -4  11    2.93    0.56
  -7   4  11    2.04    0.50
   7  -4  11    2.18    0.48
   7   4 -11    2.36    0.41
  -7  -4 -11    3.04    0.53
  -7  -4 -11    1.65    0.44
   7  -4  11    2.76    0.51
   7  -5 -11    9.29    1.09
   7  -5 -11   10.11    0.96
  -7  -5  11   10.94    0.87
   7  -5 -11    9.91    0.80
  -7  -5 -11    9.51    0.83
   7  -5  11    9.55    0.93
  -7  -5 -11   10.46    0.89
   7  -5  11    9.28    0.80
   7  -6 -11    0.05    0.29
   7  -6 -11   -0.07    0.35
   7  -6 -11    0.01    0.40
  -7  -6  11    0.16    0.33
   7  -6  11    0.09    0.31
   7  -6  11   -0.08    0.41
  -7  -6 -11    0.68    0.34
  -7  -6 -11    0.49    0.39
   7  -7 -11    0.75    0.52
   7  -7 -11    1.13    0.38
  -7  -7  11    1.13    0.41
   7  -7 -11    0.77    0.55
  -7  -7 -11    0.54    0.52
  -7  -7 -11    0.62    0.41
   7  -7  11    1.20    0.44
   7  -7  11    0.26    0.49
   8   0  11    0.02    0.09
  -8   0  11   -0.05    0.26
   8   0 -11   -0.18    0.20
  -8   0 -11    0.24    0.26
   8   0  11    0.10    0.25
   8   1  11    6.58    0.77
   8  -1 -11    6.98    0.67
  -8  -1  11    6.50    0.78
  -8   1 -11    6.63    0.76
   8   1  11    6.28    0.36
  -8   1  11    5.65    0.74
   8  -1  11    8.37    0.76
  -8  -1 -11    5.53    0.70
   8   1 -11    7.53    0.67
   8  -1  11    6.91    0.43
  -8   2 -11    1.58    0.41
   8  -2 -11    1.98    0.43
  -8  -2  11    1.86    0.48
   8   2  11    1.92    0.29
   8   2  11    1.80    0.44
   8   2 -11    1.93    0.45
  -8   2  11    1.10    0.41
   8  -2  11    2.51    0.37
  -8  -2 -11    1.73    0.47
   8  -2  11    2.30    0.51
  -8  -2 -11    2.67    0.34
  -8  -3  11    6.47    0.80
   8   3  11    5.39    0.71
  -8   3 -11    7.54    0.72
   8  -3 -11    4.37    0.62
   8  -3  11    6.08    0.60
  -8  -3 -11    5.71    0.60
  -8  -3 -11    6.79    0.79
   8  -3  11    5.55    0.73
   8   3 -11    6.14    0.69
  -8   3  11    5.95    0.78
   8   4  11   -0.03    0.29
  -8  -4  11    0.46    0.38
   8  -4 -11   -0.10    0.27
   8  -4 -11   -0.25    0.23
  -8   4 -11   -0.06    0.32
   8  -4  11    0.07    0.30
   8  -4  11    0.04    0.29
  -8  -4 -11   -0.05    0.22
  -8  -4 -11   -0.29    0.29
  -8   4  11    0.06    0.33
   8  -5 -11    1.78    0.53
   8  -5 -11    0.71    0.43
   8  -5 -11    1.15    0.40
  -8  -5  11    1.44    0.49
   8  -5  11    0.90    0.46
  -8  -5 -11    1.13    0.45
   8  -5  11    1.23    0.44
  -8  -5 -11    1.30    0.44
   8  -6 -11    0.47    0.50
  -8  -6  11    0.86    0.45
   8  -6 -11    1.75    0.63
   8  -6 -11    0.63    0.37
  -8  -6 -11    0.63    0.43
   8  -6  11    0.25    0.35
   8  -6  11    0.67    0.51
  -8  -6 -11    0.25    0.39
  -9   0 -11    0.01    0.30
   9   0  11   -0.04    0.12
   9   0  11   -0.07    0.26
   9   0 -11   -0.17    0.24
  -9   0  11    0.08    0.32
   9  -1 -11   41.83    1.83
  -9   1 -11   45.75    1.93
   9   1  11   40.46    1.85
  -9  -1  11   42.03    1.97
   9  -1  11   43.27    1.90
   9  -1  11   43.50    1.45
   9   1 -11   41.23    1.82
  -9  -1 -11   40.21    1.88
  -9   1  11   42.03    1.95
   9  -2 -11   13.28    0.97
   9   2  11   13.31    0.98
  -9  -2  11   15.64    1.10
  -9   2 -11   15.13    1.08
  -9   2  11   12.57    1.02
  -9  -2 -11   12.36    0.99
   9   2 -11   15.01    0.99
   9  -2  11   12.75    0.99
   9  -2  11   15.08    0.81
  -9  -3  11    4.73    0.72
  -9   3 -11    5.92    0.77
   9   3  11    5.14    0.74
   9  -3 -11    3.44    0.59
   9  -3  11    3.19    0.63
  -9   3  11    4.42    0.69
   9   3 -11    3.98    0.60
   9  -3  11    4.93    0.60
  -9  -3 -11    5.75    0.79
   9   4  11    0.53    0.37
  -9  -4  11    0.29    0.39
   9  -4 -11   -0.28    0.25
   9  -4 -11   -0.13    0.28
   9  -4  11    0.26    0.29
  -9  -4 -11   -0.12    0.33
   9  -4  11   -0.20    0.29
  -9   4  11   -0.40    0.31
  -9  -4 -11   -0.18    0.24
  -9  -5  11    1.93    0.54
   9  -5 -11    2.17    0.59
   9  -5 -11    2.41    0.52
   9  -5 -11    2.78    0.65
  -9  -5 -11    2.66    0.60
   9  -5  11    2.48    0.63
   9  -5  11    3.11    0.60
  -9  -5 -11    3.06    0.55
   9  -6 -11    0.99    0.42
   9  -6 -11    1.22    0.58
  -9  -6  11    0.89    0.45
   9  -6 -11    0.60    0.50
  -9  -6 -11    1.61    0.51
   9  -6  11    1.32    0.57
   9  -6  11    1.99    0.51
 -10   0  11   -0.43    0.30
  10   0  11   -0.06    0.33
 -10   0 -11   -0.11    0.34
  10   0 -11   -0.56    0.20
 -10  -1  11    1.74    0.52
  10   1  11    0.94    0.40
 -10   1 -11    1.33    0.46
  10  -1 -11    2.31    0.50
 -10  -1 -11    1.76    0.53
  10  -1  11    1.43    0.29
 -10   1  11    1.57    0.51
  10  -1  11    1.16    0.49
  10   1 -11    1.67    0.46
 -10   2 -11   14.26    1.10
  10   2  11   14.87    1.08
  10  -2 -11   17.51    1.16
 -10  -2  11   15.61    1.16
 -10  -2 -11   12.82    1.06
  10  -2  11   15.01    1.10
  10   2 -11   14.15    1.02
 -10   2  11   17.36    1.23
  10  -2  11   16.00    0.88
 -10  -3  11    3.27    0.65
  10   3  11    3.55    0.64
 -10   3 -11    4.10    0.70
  10  -3 -11    3.53    0.62
  10   3 -11    3.36    0.61
 -10  -3 -11    3.84    0.68
  10  -3  11    3.35    0.64
 -10   3  11    3.62    0.65
  10  -3  11    3.52    0.54
 -10  -4  11    3.90    0.71
  10  -4 -11    3.59    0.71
  10  -4 -11    3.23    0.59
 -10  -4 -11    2.78    0.62
  10  -4  11    3.97    0.66
  10  -4  11    3.62    0.67
 -10  -5  11    0.30    0.42
  10  -5 -11   -0.43    0.31
  10  -5 -11   -0.49    0.35
  10  -5 -11   -0.30    0.34
 -10  -5 -11    0.16    0.37
  10  -5  11   -0.11    0.35
  10  -5  11   -0.01    0.40
  10  -6 -11    1.75    0.52
 -10  -6  11    0.63    0.47
  10  -6 -11    0.63    0.46
  10  -6 -11    2.02    0.64
  10  -6  11   -0.09    0.46
 -10  -6 -11    2.13    0.61
  10  -6  11    1.25    0.52
 -11   0  11   -0.02    0.40
  11   0 -11    0.14    0.32
  11   0  11    0.42    0.39
 -11   0 -11    0.12    0.38
  11  -1 -11   25.40    1.43
  11   1  11   24.66    1.50
 -11  -1  11   22.94    1.55
 -11   1 -11   24.67    1.50
  11  -1  11   24.82    1.48
  11  -1  11   23.76    1.05
  11   1 -11   21.50    1.33
 -11  -1 -11   24.15    1.48
 -11   1  11   26.30    1.57
 -11  -2  11   14.44    1.23
  11  -2 -11   15.47    1.14
  11   2  11   16.52    1.18
 -11   2 -11   15.19    1.18
 -11  -2 -11   16.55    1.27
  11  -2  11   16.48    1.19
  11  -2  11   15.15    0.90
 -11   2  11   14.64    1.19
  11   2 -11   15.18    1.08
  11   3  11   18.46    1.23
 -11   3 -11   16.70    1.22
  11  -3 -11   18.36    1.26
 -11  -3  11   20.44    1.40
 -11   3  11   16.85    1.32
  11   3 -11   18.20    1.20
  11  -3  11   20.58    1.32
  11  -3  11   17.40    1.08
 -11  -3 -11   18.72    1.33
  11  -4 -11    3.16    0.64
  11  -4 -11    3.14    0.73
 -11  -4  11    2.75    0.71
 -11  -4 -11    2.03    0.57
  11  -4  11    2.67    0.57
  11  -4  11    2.32    0.61
 -11  -5  11    3.73    0.77
  11  -5 -11    4.80    0.88
  11  -5 -11    2.77    0.62
  11  -5 -11    3.70    0.75
 -11  -5 -11    2.22    0.65
  11  -5  11    3.81    0.68
  11  -5  11    5.47    0.86
  12   0 -11   -0.22    0.36
 -12   0  11    0.30    0.44
 -12   0 -11    0.31    0.42
  12   0  11    0.24    0.37
  12  -1 -11    6.32    0.84
 -12   1 -11    8.22    1.01
 -12  -1  11    5.93    0.88
  12   1  11    7.93    0.98
 -12  -1 -11    7.28    0.99
  12  -1  11    6.23    0.58
  12  -1  11    7.48    0.96
 -12   1  11    5.90    0.92
  12   1 -11    7.84    0.90
  12   2  11   17.16    1.24
 -12  -2  11   15.80    1.29
 -12   2 -11   16.61    1.26
  12  -2 -11   16.41    1.20
  12  -2  11   17.64    1.32
  12  -2  11   15.26    0.94
 -12   2  11   15.91    1.29
 -12  -2 -11   15.91    1.26
  12   2 -11   17.57    1.19
  12   3  11    3.08    0.66
  12  -3 -11    2.93    0.65
 -12  -3  11    3.01    0.66
 -12   3 -11    2.35    0.67
 -12  -3 -11    2.13    0.60
  12  -3  11    3.00    0.56
 -12   3  11    1.81    0.63
  12  -3  11    2.72    0.61
  12   3 -11    3.10    0.64
 -12  -4  11    0.33    0.49
  12  -4 -11    0.18    0.34
  12  -4 -11   -0.24    0.37
 -12  -4 -11    0.16    0.39
  12  -4  11    0.15    0.35
  12  -4  11   -0.38    0.38
  12  -5 -11   -0.24    0.32
  12  -5 -11    0.06    0.42
 -12  -5  11    0.23    0.46
  12  -5 -11    0.39    0.44
  12  -5  11    0.46    0.45
 -12  -5 -11   -0.10    0.44
  12  -5  11    0.66    0.48
  13   0  11   -0.19    0.34
 -13   0  11    0.22    0.47
  13   0 -11   -0.20    0.32
 -13   0 -11   -0.18    0.37
  13   1  11    0.72    0.44
 -13  -1  11    1.94    0.70
 -13   1 -11    1.43    0.54
  13  -1 -11    1.61    0.52
 -13  -1 -11    2.04    0.65
  13   1 -11    2.45    0.57
  13  -1  11    1.21    0.51
 -13   1  11    1.81    0.64
 -13   2 -11    0.63    0.49
 -13  -2  11    0.21    0.41
  13   2  11    0.07    0.39
  13  -2 -11    0.31    0.41
 -13   2  11    0.97    0.55
  13   2 -11   -0.04    0.35
 -13  -2 -11    0.88    0.51
  13  -2  11    0.60    0.46
 -13   3 -11    1.08    0.57
  13   3  11    1.72    0.60
  13  -3 -11    2.15    0.64
 -13  -3  11    1.88    0.63
  13   3 -11    1.64    0.54
 -13  -3 -11    1.17    0.57
  13  -3  11    0.80    0.48
 -13   3  11    2.35    0.64
  13  -4 -11    1.41    0.54
  13  -4 -11    2.77    0.67
 -13  -4  11    1.08    0.63
  13  -4  11    1.77    0.61
 -13  -4 -11    1.60    0.61
  13  -5 -11    2.77    0.74
  13  -5 -11    0.86    0.53
 -13  -5 -11    2.84    0.72
  13  -5  11    3.46    0.77
 -14   0  11    0.20    0.51
  14   0  11    0.16    0.41
 -14   0 -11   -0.40    0.41
  14   0 -11   -0.27    0.37
 -14   1 -11    0.31    0.47
  14  -1 -11    0.39    0.43
 -14  -1  11    0.01    0.46
  14   1  11   -0.06    0.38
  14  -1  11    0.37    0.47
 -14   1  11    0.08    0.44
  14   1 -11   -0.18    0.34
 -14  -1 -11    0.24    0.50
  14   2  11    0.13    0.44
  14  -2 -11    0.20    0.47
 -14  -2  11    0.46    0.50
 -14   2 -11    0.67    0.54
 -14  -2 -11   -0.21    0.46
 -14   2  11   -0.21    0.43
  14  -2  11    0.79    0.55
  14   2 -11   -0.34    0.30
  14   3  11    2.65    0.70
  14  -3 -11    2.65    0.69
 -14  -3  11    4.33    0.90
 -14   3 -11    2.77    0.80
 -14  -3 -11    3.84    0.86
  14  -3  11    3.96    0.83
 -14   3  11    3.61    0.86
  14  -4 -11    0.15    0.51
 -14  -4  11    0.39    0.55
  14  -4 -11    0.91    0.49
  14  -4  11    0.72    0.61
 -14  -4 -11    0.09    0.42
 -15   0 -11   -0.50    0.43
  15   0 -11   -0.06    0.43
  15   0  11    0.18    0.42
 -15   0  11    0.31    0.52
 -15   1 -11    1.39    0.66
 -15  -1  11    0.72    0.66
  15  -1 -11    0.94    0.53
  15   1  11    0.75    0.56
 -15   1  11    1.26    0.65
  15  -1  11    1.81    0.65
  15   1 -11    1.52    0.55
 -15  -1 -11    1.15    0.61
 -15   2 -11    0.16    0.48
  15   2  11    0.18    0.48
  15  -2 -11   -0.21    0.40
 -15  -2  11   -0.32    0.45
  15  -2  11    0.41    0.47
 -15  -2 -11    0.22    0.48
 -15   2  11    0.66    0.57
  15   2 -11   -0.01    0.44
 -15  -3  11    1.14    0.63
  15  -3 -11    0.38    0.48
  15  -3  11   -0.38    0.45
 -15   3  11   -0.04    0.53
 -15  -3 -11    0.08    0.48
 -16   0  11   -0.44    0.50
 -16   0 -11    0.25    0.55
  16   0  11    0.49    0.52
  16   0 -11   -0.01    0.41
 -16  -1  11    0.30    0.59
  16  -1 -11    0.36    0.49
  16   1  11    0.06    0.53
 -16   1 -11    0.31    0.60
 -16  -1 -11   -0.56    0.42
  16  -1  11    1.93    0.71
  16   1 -11    1.29    0.64
 -16   1  11    0.33    0.59
  16   2  11    0.06    0.54
 -16   2 -11    0.32    0.61
  16  -2 -11    0.84    0.56
 -16  -2  11    1.07    0.74
 -16   2  11    0.71    0.64
  16  -2  11    0.19    0.53
  16   2 -11    0.86    0.51
 -16  -2 -11    0.29    0.58
   0   0  12    0.53    0.26
   0   0 -12    0.30    0.22
   0  -1 -12   -0.22    0.13
   0  -1  12   -0.05    0.17
   0   1 -12    0.15    0.20
   0   1  12    0.09    0.19
   0  -2  12    5.33    0.59
   0  -2 -12    6.74    0.56
   0   2  12    6.74    0.58
   0  -2 -12    6.99    0.47
   0   2 -12    6.47    0.52
   0   3  12   -0.11    0.18
   0  -3 -12    0.34    0.19
   0  -3 -12   -0.03    0.16
   0  -3 -12   -0.09    0.14
   0  -3  12    0.01    0.18
   0   3 -12   -0.05    0.16
   0  -3  12   -0.15    0.19
   0   4  12   -0.12    0.20
   0  -4 -12   -0.04    0.20
   0  -4  12    0.04    0.20
   0  -4 -12   -0.22    0.18
   0  -4 -12   -0.25    0.16
   0  -4 -12   -0.07    0.22
   0  -4  12   -0.08    0.19
   0   4 -12    0.00    0.18
   0  -5 -12   -0.07    0.25
   0  -5 -12    0.03    0.29
   0  -5 -12   -0.07    0.21
   0  -5  12    0.27    0.24
   0  -6 -12    0.00    0.34
   0  -6 -12    0.48    0.29
   0  -6  12    0.09    0.23
   0  -6 -12   -0.14    0.33
   0  -7 -12   -0.02    0.25
   0  -7 -12   -0.41    0.41
   0  -7 -12   -0.20    0.31
   1   0 -12    8.00    0.60
  -1   0  12    8.08    0.65
   1   0  12    8.21    0.66
  -1   0 -12    8.95    0.63
  -1   1 -12    6.11    0.54
   1   1  12    6.47    0.58
  -1  -1  12    5.30    0.53
   1  -1 -12    7.03    0.55
  -1  -1 -12    6.54    0.36
   1  -1  12    6.20    0.56
  -1  -1 -12    5.33    0.50
  -1   1  12    5.82    0.56
   1   1 -12    7.54    0.57
   1  -2 -12    0.12    0.13
   1  -2 -12    0.04    0.17
   1   2  12    0.00    0.20
  -1  -2  12    0.25    0.22
  -1   2 -12    0.19    0.18
   1  -2  12    0.13    0.21
   1   2 -12    0.03    0.16
  -1  -2 -12    0.12    0.17
  -1   2  12   -0.16    0.18
  -1  -2 -12    0.29    0.15
   1  -3 -12    2.25    0.38
   1   3  12    1.68    0.37
  -1  -3  12    2.22    0.39
   1  -3 -12    1.83    0.36
   1  -3 -12    3.17    0.47
  -1  -3  12    2.07    0.37
  -1   3 -12    2.23    0.38
  -1  -3 -12    2.52    0.38
  -1  -3 -12    2.19    0.38
   1   3 -12    2.54    0.39
  -1  -3 -12    2.21    0.41
   1  -3  12    1.97    0.38
  -1   3  12    2.39    0.41
   1  -3  12    2.07    0.38
   1  -4 -12    1.24    0.35
  -1  -4  12    0.90    0.30
   1  -4 -12    1.34    0.40
   1  -4 -12    0.53    0.28
   1  -4 -12    1.04    0.34
  -1  -4  12    1.10    0.30
   1   4  12    0.76    0.29
  -1   4 -12    0.69    0.25
  -1  -4 -12    0.79    0.30
  -1   4  12    0.85    0.30
   1   4 -12    1.28    0.30
   1  -4  12    0.73    0.27
  -1  -4 -12    0.91    0.33
   1  -4  12    0.58    0.29
  -1  -4 -12    1.14    0.31
  -1  -4 -12    0.91    0.33
   1  -5 -12    4.56    0.54
   1  -5 -12    6.17    0.79
  -1  -5  12    4.32    0.52
   1  -5 -12    4.40    0.72
  -1  -5 -12    4.79    0.68
  -1  -5 -12    5.21    0.76
   1  -5  12    5.27    0.59
  -1  -5 -12    5.68    0.61
   1  -6 -12    5.82    0.85
   1  -6 -12    3.89    0.76
   1  -6 -12    5.69    0.61
  -1  -6  12    5.66    0.59
  -1  -6 -12    5.89    0.88
  -1  -6 -12    6.03    0.65
  -1  -6 -12    5.90    0.90
   1  -6  12    5.85    0.57
   1  -7 -12   -0.17    0.42
   1  -7 -12    0.05    0.49
   1  -7 -12    0.19    0.25
  -1  -7 -12    0.12    0.24
  -1  -7 -12    0.51    0.45
  -1  -7 -12    0.34    0.48
   2   0  12  189.19    5.41
  -2   0  12  190.60    5.45
  -2   0 -12  188.87    5.33
   2   0 -12  187.04    5.32
  -2   1 -12    1.07    0.18
  -2  -1  12    0.97    0.31
  -2   1 -12    1.54    0.32
   2   1  12    0.77    0.30
   2  -1 -12    1.05    0.27
  -2   1  12    0.71    0.28
   2   1 -12    1.48    0.31
  -2  -1 -12    1.28    0.30
  -2  -1 -12    1.46    0.17
   2  -1  12    1.09    0.33
   2   2  12    1.87    0.39
  -2  -2  12    1.73    0.35
  -2   2 -12    1.19    0.30
  -2   2 -12    1.84    0.30
   2  -2 -12    1.78    0.35
  -2   2  12    1.76    0.36
  -2  -2 -12    1.62    0.30
   2  -2  12    1.16    0.32
  -2  -2 -12    1.78    0.26
   2   2 -12    1.41    0.30
  -2  -2 -12    1.93    0.36
   2  -3 -12    0.43    0.23
   2   3  12    0.68    0.28
  -2   3 -12    0.77    0.26
  -2  -3  12    1.18    0.33
   2  -3 -12    1.20    0.33
  -2  -3  12    0.99    0.29
  -2  -3 -12    1.27    0.33
  -2  -3 -12    1.08    0.26
   2   3 -12    0.97    0.28
  -2   3  12    0.76    0.29
   2  -3  12    0.83    0.30
   2  -3  12    0.36    0.23
  -2  -3 -12    1.03    0.29
  -2   4 -12    6.48    0.55
   2  -4 -12    6.91    0.60
   2  -4 -12    6.38    0.73
   2  -4 -12    5.83    0.73
   2  -4 -12    7.36    0.69
  -2  -4  12    5.56    0.54
  -2  -4  12    5.83    0.56
   2   4  12    6.43    0.59
  -2   4  12    5.88    0.58
  -2  -4 -12    6.58    0.61
  -2  -4 -12    5.70    0.56
   2  -4  12    6.80    0.60
  -2  -4 -12    7.80    0.84
   2  -4  12    6.35    0.58
  -2  -4 -12    6.71    0.73
   2   4 -12    6.64    0.55
  -2  -5  12    1.08    0.32
   2  -5 -12    1.46    0.45
   2  -5 -12    0.78    0.42
   2  -5 -12    1.26    0.35
  -2  -5 -12    1.25    0.35
  -2  -5 -12    1.27    0.38
  -2  -5 -12    1.32    0.44
   2  -5  12    1.09    0.32
  -2  -6  12    0.07    0.23
   2  -6 -12   -0.43    0.31
   2  -6 -12   -0.05    0.25
   2  -6 -12    0.25    0.39
  -2  -6 -12   -0.36    0.36
  -2  -6 -12    0.07    0.31
   2  -6  12    0.19    0.24
  -2  -6 -12    0.01    0.25
   2  -7 -12    0.75    0.51
   2  -7 -12    0.04    0.44
   2  -7 -12   -0.17    0.24
   2  -7  12    0.37    0.25
  -2  -7 -12   -0.40    0.32
  -2  -7 -12   -0.03    0.28
  -2  -7 -12   -0.42    0.37
   3   0 -12   32.35    1.36
  -3   0 -12   34.80    1.40
  -3   0  12   32.25    1.45
   3   0  12   30.58    1.40
   3   1  12   13.49    0.85
  -3   1 -12   13.00    0.52
  -3  -1  12   12.99    0.85
  -3   1 -12   12.73    0.79
   3  -1 -12   12.66    0.80
  -3   1  12   13.01    0.86
  -3  -1 -12   12.03    0.78
   3   1 -12   12.67    0.76
   3  -1  12   12.29    0.82
  -3  -2  12    1.62    0.38
  -3   2 -12    0.89    0.29
   3   2  12    1.54    0.35
  -3   2 -12    1.36    0.24
   3  -2 -12    0.36    0.21
  -3  -2 -12    1.50    0.21
  -3   2  12    1.18    0.33
  -3  -2 -12    0.80    0.23
   3   2 -12    1.49    0.32
  -3  -2 -12    1.07    0.30
   3  -2  12    1.27    0.35
  -3   3 -12    3.76    0.49
   3  -3 -12    5.46    0.53
   3   3  12    5.36    0.53
  -3  -3  12    3.95    0.51
  -3  -3  12    4.95    0.62
   3  -3 -12    5.03    0.59
  -3  -3 -12    4.56    0.55
  -3   3  12    4.28    0.58
   3  -3  12    4.32    0.54
  -3  -3 -12    4.93    0.44
   3   3 -12    5.00    0.49
  -3  -3 -12    4.13    0.55
   3  -4 -12    3.63    0.59
   3   4  12    2.46    0.44
  -3  -4  12    2.64    0.46
  -3   4 -12    2.84    0.45
  -3  -4  12    2.92    0.47
   3  -4 -12    3.19    0.56
   3  -4 -12    2.97    0.45
   3  -4  12    3.18    0.50
  -3  -4 -12    3.09    0.48
  -3  -4 -12    2.47    0.48
  -3   4  12    3.64    0.54
   3  -4  12    1.58    0.38
   3   4 -12    2.67    0.42
  -3  -4 -12    3.23    0.54
  -3  -4 -12    3.95    0.53
  -3  -5  12    1.52    0.36
   3  -5 -12    1.78    0.38
   3  -5 -12    1.50    0.46
   3  -5 -12    1.94    0.52
  -3  -5 -12    1.76    0.52
  -3  -5 -12    1.05    0.36
   3  -5  12    0.97    0.32
  -3  -5 -12    1.56    0.44
   3  -6 -12   -0.02    0.39
  -3  -6  12   -0.18    0.23
   3  -6 -12   -0.16    0.24
   3  -6 -12   -0.32    0.33
   3  -6  12    0.06    0.23
  -3  -6 -12    0.30    0.35
  -3  -6 -12    0.53    0.40
  -3  -6 -12   -0.14    0.25
   3  -7 -12    0.72    0.51
   3  -7 -12    1.12    0.36
   3  -7 -12    1.78    0.70
  -3  -7 -12    0.88    0.49
  -3  -7 -12    0.82    0.54
  -3  -7 -12    1.93    0.42
   3  -7  12    1.71    0.38
   4   0  12    2.46    0.46
   4   0 -12    1.34    0.31
  -4   0 -12    2.14    0.41
  -4   0  12    2.43    0.48
  -4   1 -12    0.47    0.26
   4  -1 -12    0.36    0.22
   4   1  12    0.43    0.26
  -4  -1  12    0.65    0.30
   4   1 -12    1.00    0.29
   4  -1  12    0.59    0.27
  -4   1  12    0.74    0.33
  -4  -1 -12    0.47    0.16
  -4  -1 -12    0.38    0.24
  -4   2 -12   32.06    1.41
  -4  -2  12   34.05    1.52
   4  -2 -12   34.07    1.44
  -4   2 -12   33.81    1.19
   4   2  12   32.71    1.46
  -4  -2 -12   29.99    1.25
   4   2 -12   34.45    1.41
   4  -2  12   34.45    1.48
  -4   2  12   32.04    1.48
  -4  -2 -12   31.14    1.43
   4  -3 -12    6.23    0.61
  -4   3 -12    8.18    0.66
   4  -3 -12    6.97    0.62
  -4  -3  12    7.42    0.66
   4   3  12    7.50    0.65
   4  -3  12    7.94    0.70
  -4  -3 -12    7.76    0.65
  -4   3  12    7.85    0.70
  -4  -3 -12    8.35    0.67
   4   3 -12    7.16    0.57
   4  -4 -12    0.35    0.30
   4  -4 -12    0.41    0.32
  -4  -4  12    0.38    0.30
   4  -4 -12    0.63    0.29
  -4   4 -12    0.33    0.27
   4   4  12    0.28    0.27
  -4   4  12    0.24    0.26
   4   4 -12    0.19    0.23
  -4  -4 -12    0.66    0.34
  -4  -4 -12    0.36    0.28
   4  -4  12    0.75    0.31
  -4  -5  12    5.20    0.64
   4  -5 -12    4.57    0.58
   4  -5 -12    3.84    0.69
   4  -5 -12    4.35    0.73
  -4  -5 -12    5.04    0.76
   4  -5  12    3.30    0.51
  -4  -5 -12    5.67    0.67
   4  -6 -12    0.06    0.26
  -4  -6  12    0.16    0.26
   4  -6 -12   -0.17    0.36
   4  -6 -12    0.16    0.38
   4  -6  12    0.03    0.25
  -4  -6 -12    0.70    0.43
  -4  -6 -12    0.05    0.28
  -4  -7  12    2.65    0.44
   4  -7 -12    1.11    0.58
   4  -7 -12    0.92    0.55
   4  -7 -12    2.38    0.44
  -4  -7 -12    1.52    0.42
   4  -7  12    1.43    0.38
  -4  -7 -12    2.57    0.69
  -5   0  12    0.26    0.25
   5   0  12    0.53    0.27
   5   0 -12    0.00    0.21
  -5   0 -12    0.43    0.28
   5  -1 -12   10.11    0.75
  -5   1 -12   10.80    0.78
  -5  -1  12   10.28    0.82
   5   1  12   11.06    0.83
   5   1 -12   11.45    0.75
  -5  -1 -12   11.24    0.80
   5  -1  12   11.90    0.83
  -5  -1 -12   11.54    0.57
  -5   1  12   12.29    0.87
  -5  -2  12    0.45    0.28
   5  -2 -12    1.21    0.32
   5   2  12    0.56    0.29
   5   2  12    0.73    0.16
  -5   2 -12    0.42    0.17
  -5   2 -12    0.31    0.17
  -5   2 -12    0.51    0.26
  -5   2  12    0.75    0.34
  -5  -2 -12    0.46    0.30
   5  -2  12    0.47    0.27
   5   2 -12    0.38    0.23
  -5  -2 -12    0.78    0.24
  -5   3 -12    4.24    0.56
  -5  -3  12    4.41    0.61
   5   3  12    4.99    0.63
   5  -3 -12    4.52    0.56
   5  -3 -12    4.59    0.60
  -5   3  12    5.83    0.73
   5   3 -12    5.76    0.55
  -5  -3 -12    5.29    0.64
  -5  -3 -12    4.92    0.58
   5  -3  12    4.27    0.61
   5  -3  12    3.88    0.48
  -5   4 -12    1.14    0.34
  -5  -4  12    0.79    0.33
   5  -4 -12    1.26    0.36
   5  -4 -12    0.75    0.35
   5  -4 -12    0.72    0.34
   5   4  12    1.10    0.36
   5  -4  12    1.24    0.37
   5   4 -12    1.37    0.32
   5  -4  12    0.01    0.27
  -5  -4 -12    0.80    0.33
  -5   4  12    0.45    0.29
  -5  -4 -12    1.20    0.39
   5  -5 -12    2.53    0.59
   5  -5 -12    3.24    0.67
  -5  -5  12    2.14    0.47
   5  -5 -12    2.26    0.46
   5  -5  12    2.89    0.51
   5  -5  12    2.28    0.52
  -5  -5 -12    2.34    0.59
  -5  -5 -12    3.06    0.55
  -5  -6  12    1.57    0.40
   5  -6 -12    1.88    0.61
   5  -6 -12    0.78    0.49
   5  -6 -12    1.03    0.36
  -5  -6 -12    1.63    0.51
   5  -6  12    1.08    0.38
  -5  -6 -12    1.39    0.42
   5  -7 -12   -0.03    0.47
   5  -7 -12   -0.29    0.40
  -5  -7  12    0.20    0.28
   5  -7 -12    0.01    0.28
  -5  -7 -12   -0.21    0.31
  -5  -7 -12    0.30    0.45
   5  -7  12    0.04    0.28
  -6   0  12   19.88    1.19
   6   0  12   20.97    1.17
  -6   0 -12   21.40    1.16
   6   0 -12   20.69    1.10
  -6   0 -12   21.20    0.69
   6  -1 -12    6.86    0.65
  -6   1 -12    7.27    0.68
  -6  -1  12    6.15    0.75
   6   1  12    7.19    0.78
  -6   1 -12    6.49    0.29
  -6   1  12    6.34    0.74
   6  -1  12    6.73    0.66
  -6  -1 -12    6.14    0.70
  -6  -1 -12    6.47    0.41
   6   1 -12    6.58    0.61
   6   2  12    6.26    0.71
  -6  -2  12    6.12    0.74
  -6   2 -12    7.02    0.76
   6   2  12    8.37    0.41
   6  -2 -12    7.44    0.66
  -6   2 -12    6.65    0.40
  -6  -2 -12    6.86    0.66
   6  -2  12    6.90    0.48
  -6   2  12    6.62    0.76
   6   2 -12    6.41    0.64
   6  -2  12    6.89    0.76
  -6  -2 -12    7.00    0.51
   6  -3 -12    0.47    0.29
  -6  -3  12    0.33    0.28
   6   3  12    0.46    0.29
  -6   3 -12    0.62    0.32
  -6  -3 -12    0.72    0.35
   6  -3  12    0.84    0.34
   6  -3  12    0.91    0.29
  -6  -3 -12    0.39    0.26
   6   3 -12    0.71    0.30
  -6   3  12    0.92    0.33
  -6   4 -12    4.98    0.65
   6  -4 -12    3.98    0.62
   6   4  12    5.25    0.66
   6  -4 -12    4.55    0.60
   6  -4 -12    4.28    0.68
  -6  -4  12    4.63    0.67
  -6  -4 -12    4.26    0.62
  -6   4  12    4.71    0.67
   6  -4  12    3.58    0.57
  -6  -4 -12    4.30    0.62
   6  -4  12    4.59    0.64
   6   4 -12    3.55    0.50
   6  -5 -12    0.00    0.27
  -6  -5  12   -0.06    0.30
   6  -5 -12    0.28    0.33
   6  -5 -12    0.41    0.38
   6  -5  12    0.26    0.37
  -6  -5 -12    0.29    0.37
   6  -5  12    0.11    0.29
  -6  -5 -12    0.42    0.35
   6  -6 -12    0.21    0.41
   6  -6 -12    0.22    0.28
  -6  -6  12   -0.01    0.29
   6  -6 -12   -0.09    0.38
   6  -6  12   -0.52    0.28
   6  -6  12   -0.12    0.28
  -6  -6 -12    0.05    0.31
  -6  -6 -12   -0.19    0.31
  -6  -7  12    0.32    0.29
   6  -7 -12    2.34    0.76
   6  -7 -12    0.23    0.47
   6  -7 -12    1.15    0.37
  -6  -7 -12   -0.06    0.52
  -6  -7 -12    1.19    0.45
   6  -7  12    0.14    0.33
  -7   0 -12   12.91    0.91
  -7   0  12   10.41    0.88
   7   0  12    9.88    0.81
   7   0 -12   12.36    0.87
   7  -1 -12    2.47    0.45
   7   1  12    3.35    0.56
  -7   1 -12    2.19    0.48
  -7  -1  12    2.55    0.53
   7  -1  12    2.87    0.24
  -7   1  12    1.76    0.47
  -7  -1 -12    2.49    0.27
   7   1 -12    3.13    0.51
   7  -1  12    2.79    0.51
  -7  -1 -12    1.60    0.43
   7   2  12    0.07    0.25
  -7   2 -12    0.13    0.10
   7   2  12    0.06    0.14
   7  -2 -12    0.05    0.24
  -7  -2  12   -0.12    0.25
  -7   2 -12    0.27    0.30
   7   2 -12    0.18    0.25
   7  -2  12   -0.11    0.16
  -7  -2 -12   -0.44    0.22
  -7  -2 -12   -0.05    0.15
  -7   2  12   -0.12    0.27
   7  -2  12   -0.05    0.25
  -7  -3  12    0.70    0.41
   7  -3 -12    0.63    0.35
  -7   3 -12    0.86    0.39
   7   3  12    0.34    0.36
   7  -3  12    0.43    0.36
  -7   3  12    1.23    0.45
  -7  -3 -12    0.38    0.34
  -7  -3 -12    1.72    0.38
   7   3 -12    0.81    0.36
   7  -3  12    1.15    0.31
   7  -4 -12    7.07    0.79
  -7  -4  12    7.53    0.86
   7   4  12    7.66    0.74
  -7   4 -12    7.18    0.79
   7  -4 -12    7.26    0.89
  -7  -4 -12    7.25    0.68
  -7   4  12    6.22    0.79
   7  -4  12    7.60    0.71
  -7  -4 -12    8.22    0.80
   7  -4  12    8.76    0.80
   7  -5 -12    1.67    0.40
   7  -5 -12    0.82    0.45
  -7  -5  12    0.68    0.42
   7  -5 -12    1.23    0.46
  -7  -5 -12    1.06    0.40
   7  -5  12    0.91    0.42
   7  -5  12    1.43    0.42
  -7  -5 -12    1.38    0.46
   7  -6 -12   -0.21    0.42
   7  -6 -12   -0.18    0.30
   7  -6 -12   -0.04    0.42
  -7  -6  12    0.27    0.36
   7  -6  12    0.25    0.33
   7  -6  12    0.36    0.46
  -7  -6 -12    0.02    0.33
  -7  -6 -12   -0.54    0.34
  -8   0 -12   13.73    0.98
   8   0  12   13.77    0.99
  -8   0  12   14.96    1.06
   8   0 -12   13.85    0.94
   8   0  12   13.68    0.46
  -8   1 -12    0.02    0.28
   8   1  12    0.05    0.09
   8  -1 -12   -0.06    0.23
   8   1  12   -0.06    0.28
  -8  -1  12    0.28    0.31
  -8  -1 -12   -0.11    0.27
   8   1 -12    0.11    0.25
   8  -1  12    0.10    0.13
  -8   1  12    0.13    0.31
   8  -1  12   -0.25    0.25
  -8   2 -12    3.43    0.59
   8  -2 -12    2.22    0.47
  -8  -2  12    2.44    0.55
   8   2  12    2.22    0.51
   8   2 -12    2.14    0.44
  -8   2  12    2.40    0.51
   8  -2  12    2.00    0.49
  -8  -2 -12    2.77    0.35
  -8  -2 -12    1.93    0.46
   8  -2  12    1.99    0.34
  -8  -3  12    0.06    0.31
   8  -3 -12    0.14    0.31
   8   3  12   -0.18    0.30
  -8   3 -12   -0.01    0.30
  -8  -3 -12   -0.26    0.20
  -8  -3 -12   -0.11    0.33
   8  -3  12   -0.19    0.21
  -8   3  12   -0.17    0.26
   8   3 -12   -0.13    0.25
   8  -3  12   -0.29    0.29
   8  -4 -12    0.59    0.38
  -8  -4  12    0.31    0.39
   8   4  12    0.69    0.37
   8  -4 -12    1.07    0.39
   8  -4  12   -0.32    0.30
   8  -4  12    0.24    0.29
  -8   4  12    0.31    0.39
  -8  -4 -12    0.02    0.35
  -8  -4 -12    0.50    0.32
   8  -5 -12   -0.19    0.32
   8  -5 -12   -0.15    0.31
  -8  -5  12    0.21    0.34
   8  -5 -12    0.27    0.35
   8  -5  12   -0.10    0.32
  -8  -5 -12   -0.10    0.34
   8  -5  12    0.12    0.33
  -8  -5 -12    0.42    0.35
  -8  -6  12    0.65    0.39
   8  -6 -12    0.71    0.52
   8  -6 -12    0.78    0.45
   8  -6 -12    0.25    0.35
  -8  -6 -12    0.81    0.51
   8  -6  12    1.16    0.44
   8  -6  12    0.69    0.47
  -8  -6 -12    0.90    0.43
   9   0 -12   20.63    1.22
  -9   0 -12   21.99    1.31
   9   0  12   21.77    1.30
   9   0  12   20.30    0.73
  -9   0  12   21.15    1.36
   9   1  12   -0.30    0.32
   9  -1 -12    0.02    0.26
  -9  -1  12    0.27    0.33
  -9   1 -12   -0.43    0.32
   9  -1  12    0.00    0.14
   9   1 -12    0.13    0.31
  -9   1  12   -0.44    0.26
   9  -1  12   -0.29    0.25
  -9  -1 -12   -0.03    0.31
   9   2  12    1.11    0.43
   9  -2 -12    0.87    0.35
  -9  -2  12    0.72    0.42
  -9   2 -12    0.52    0.42
  -9   2  12    1.67    0.50
   9  -2  12    1.48    0.31
   9   2 -12    0.47    0.35
  -9  -2 -12    1.14    0.49
   9  -2  12    1.92    0.47
  -9   3 -12    4.21    0.71
   9   3  12    5.16    0.76
   9  -3 -12    3.80    0.65
  -9  -3  12    3.14    0.67
   9   3 -12    3.50    0.58
   9  -3  12    4.12    0.55
  -9  -3 -12    4.03    0.68
  -9   3  12    3.90    0.69
  -9  -3 -12    3.92    0.50
   9  -3  12    3.61    0.66
   9  -4 -12    5.41    0.73
  -9  -4  12    6.86    0.89
   9  -4 -12    7.52    0.96
   9  -4  12    5.62    0.73
   9  -4  12    6.49    0.81
  -9  -4 -12    6.18    0.69
  -9  -4 -12    6.92    0.88
  -9   4  12    4.80    0.75
   9  -5 -12    0.32    0.36
  -9  -5  12   -0.23    0.37
   9  -5 -12   -0.01    0.37
   9  -5 -12    0.20    0.37
   9  -5  12    0.28    0.39
  -9  -5 -12    0.46    0.35
   9  -5  12    0.03    0.40
  -9  -5 -12    0.00    0.32
   9  -6 -12    1.36    0.59
   9  -6 -12    1.35    0.45
   9  -6 -12    1.56    0.55
  -9  -6  12    0.59    0.44
  -9  -6 -12    1.04    0.47
   9  -6  12    1.77    0.61
   9  -6  12    1.14    0.48
  -9  -6 -12    2.35    0.60
 -10   0 -12    0.09    0.37
 -10   0  12    0.71    0.45
  10   0  12    0.06    0.14
  10   0 -12    0.07    0.29
  10   0  12   -0.27    0.29
 -10   1 -12   12.49    1.04
  10   1  12   13.60    1.09
 -10  -1  12   12.11    1.08
  10  -1 -12   13.13    1.02
  10   1 -12   13.21    1.03
 -10   1  12   11.61    1.06
  10  -1  12   12.35    0.66
 -10  -1 -12   12.27    1.03
  10  -1  12   13.84    1.08
  10   2  12   12.49    1.04
  10  -2 -12   12.84    1.02
 -10  -2  12   12.46    1.10
 -10   2 -12   15.44    1.14
 -10  -2 -12   12.87    1.08
  10  -2  12   15.18    0.83
  10  -2  12   11.81    1.03
 -10   2  12   15.06    1.16
  10   2 -12   14.68    1.03
  10  -3 -12   -0.44    0.26
 -10   3 -12   -0.44    0.37
  10   3  12    0.10    0.33
 -10  -3  12    0.19    0.36
 -10   3  12    0.27    0.43
  10  -3  12    0.16    0.26
  10   3 -12   -0.04    0.29
 -10  -3 -12    0.22    0.35
  10  -3  12    0.89    0.39
  10  -4 -12    0.56    0.42
  10  -4 -12    0.99    0.41
 -10  -4  12    0.66    0.44
  10  -4  12    0.42    0.35
 -10  -4 -12    0.75    0.47
  10  -4  12    0.70    0.43
  10  -5 -12    0.29    0.47
  10  -5 -12    0.77    0.45
 -10  -5  12    0.46    0.44
  10  -5 -12    1.61    0.59
  10  -5  12    2.19    0.62
  10  -5  12    0.53    0.42
 -10  -5 -12    0.64    0.47
  10  -6 -12    0.47    0.49
  10  -6 -12   -0.17    0.46
  10  -6 -12    0.30    0.42
 -10  -6  12    0.91    0.53
 -10  -6 -12    0.31    0.45
  10  -6  12    0.66    0.52
  10  -6  12    0.95    0.48
 -11   0  12   34.61    1.87
  11   0 -12   33.41    1.71
 -11   0 -12   35.47    1.84
  11   0  12   32.28    1.75
  11   1  12    5.22    0.79
 -11  -1  12    6.35    0.96
  11  -1 -12    5.17    0.74
 -11   1 -12    5.76    0.84
 -11  -1 -12    4.77    0.79
 -11   1  12    3.90    0.78
  11   1 -12    4.85    0.71
  11  -1  12    4.46    0.78
 -11   2 -12    5.83    0.86
  11   2  12    7.93    0.96
 -11  -2  12    4.00    0.78
  11  -2 -12    4.09    0.69
  11  -2  12    6.40    0.60
 -11  -2 -12    7.07    0.94
  11   2 -12    6.73    0.85
  11  -2  12    5.88    0.83
 -11   2  12    4.55    0.83
 -11  -3  12    8.28    1.06
 -11   3 -12    8.82    1.04
  11  -3 -12    7.08    0.88
  11   3  12    8.13    0.96
  11  -3  12   10.82    0.83
 -11  -3 -12   10.02    0.99
 -11   3  12    9.28    1.10
  11  -3  12   10.05    0.98
  11   3 -12    9.30    0.87
 -11  -4  12   12.84    1.17
  11  -4 -12   12.62    1.12
  11  -4 -12   13.80    1.13
 -11  -4 -12   11.81    1.13
  11  -4  12   14.45    1.18
  11  -4  12   11.70    0.99
  11  -5 -12    0.36    0.43
 -11  -5  12   -0.11    0.44
  11  -5 -12    0.03    0.41
  11  -5 -12    0.23    0.41
  11  -5  12    1.06    0.49
 -11  -5 -12    0.39    0.42
  11  -5  12    0.09    0.42
 -12   0  12    1.19    0.57
  12   0  12    0.77    0.46
  12   0 -12    0.83    0.45
 -12   0 -12    0.87    0.49
 -12  -1  12    0.82    0.49
  12  -1 -12   -0.03    0.31
  12   1  12    0.93    0.45
 -12   1 -12    0.81    0.57
  12  -1  12    0.58    0.43
 -12   1  12    1.14    0.54
  12   1 -12   -0.15    0.39
 -12  -1 -12    0.40    0.50
 -12   2 -12    9.51    1.11
  12   2  12    8.89    1.05
  12  -2 -12    9.51    0.95
 -12  -2  12    9.44    1.13
  12  -2  12    8.44    1.02
 -12   2  12    7.58    1.05
  12   2 -12    9.27    0.92
 -12  -2 -12    6.83    0.98
 -12   3 -12    1.93    0.66
 -12  -3  12    2.40    0.70
  12   3  12    1.47    0.57
  12  -3 -12    2.51    0.61
 -12  -3 -12    1.23    0.59
  12   3 -12    1.56    0.52
 -12   3  12    3.69    0.75
  12  -3  12    1.48    0.57
  12  -4 -12    3.37    0.72
 -12  -4  12    2.03    0.69
  12  -4 -12    1.97    0.61
 -12  -4 -12    3.14    0.73
  12  -4  12    2.30    0.64
 -12  -5  12    0.50    0.46
  12  -5 -12   -0.15    0.36
  12  -5 -12   -0.15    0.40
  12  -5 -12   -0.10    0.38
 -12  -5 -12   -0.06    0.45
  12  -5  12    0.10    0.44
 -13   0  12    1.19    0.56
  13   0 -12    0.01    0.35
 -13   0 -12    0.75    0.51
  13   0  12   -0.02    0.46
  13   1  12    1.51    0.60
 -13   1 -12    0.86    0.51
 -13  -1  12    1.08    0.54
  13  -1 -12    0.77    0.50
 -13   1  12    1.52    0.60
 -13  -1 -12    1.07    0.54
  13   1 -12    1.05    0.50
  13  -1  12    0.70    0.52
 -13   2 -12    2.31    0.67
  13   2  12    1.82    0.57
 -13  -2  12    1.60    0.63
  13  -2 -12    2.99    0.67
  13  -2  12    3.55    0.72
  13   2 -12    1.81    0.58
 -13   2  12    2.40    0.70
 -13  -2 -12    3.05    0.69
  13  -3 -12    0.24    0.43
 -13   3 -12    1.08    0.58
  13   3  12    0.10    0.43
 -13  -3  12   -0.29    0.51
 -13   3  12    0.05    0.48
  13  -3  12    0.68    0.51
 -13  -3 -12    0.44    0.44
 -13  -4  12    2.49    0.81
  13  -4 -12    1.10    0.52
  13  -4 -12    1.64    0.58
 -13  -4 -12    2.68    0.75
  13  -4  12    3.19    0.73
 -14   0  12    1.72    0.67
 -14   0 -12    1.32    0.58
  14   0  12    1.45    0.61
  14   0 -12    1.52    0.56
  14   1  12   -0.09    0.47
 -14   1 -12    0.35    0.49
 -14  -1  12   -0.22    0.47
  14  -1 -12   -0.14    0.38
  14   1 -12    0.02    0.38
 -14  -1 -12   -0.28    0.43
  14  -1  12   -0.04    0.47
 -14   1  12    0.57    0.50
 -14   2 -12    0.67    0.61
  14  -2 -12    0.50    0.47
  14   2  12    1.32    0.55
 -14  -2  12    0.72    0.52
 -14   2  12   -0.15    0.44
  14   2 -12    0.45    0.42
  14  -2  12    1.08    0.53
 -14  -2 -12    0.45    0.50
 -14  -3  12   -0.02    0.52
  14  -3 -12    0.21    0.44
 -14   3 -12   -0.21    0.50
 -14  -3 -12    0.05    0.46
  14  -3  12    0.33    0.44
 -14   3  12   -0.88    0.50
 -14  -4  12   -0.04    0.53
  14  -4 -12    0.12    0.42
 -14  -4 -12   -0.76    0.46
  14  -4  12    0.87    0.51
  15   0  12   -0.06    0.50
 -15   0  12   -0.04    0.47
 -15   0 -12    0.64    0.61
  15   0 -12    0.16    0.48
  15  -1 -12   -0.32    0.39
 -15   1 -12    0.11    0.57
  15   1  12   -0.61    0.40
 -15  -1  12   -0.47    0.54
  15   1 -12    0.18    0.45
 -15   1  12    0.45    0.55
  15  -1  12    0.53    0.51
 -15  -1 -12    0.44    0.48
  15   2  12    2.15    0.68
 -15  -2  12    1.07    0.61
  15  -2 -12    2.25    0.67
 -15   2 -12    2.90    0.82
 -15   2  12    1.28    0.66
  15  -2  12    3.38    0.79
  15   2 -12    2.79    0.67
 -15  -2 -12    2.56    0.75
 -15  -3  12    0.56    0.60
  15  -3 -12   -0.08    0.44
  15  -3  12    0.30    0.51
 -15   3  12   -0.53    0.50
 -15  -3 -12    0.14    0.55
 -16   0  12    0.47    0.60
 -16   0 -12    0.81    0.63
  16   0  12    0.55    0.57
  16   0 -12    0.80    0.56
 -16  -1  12   -0.22    0.50
  16   1  12   -0.29    0.48
 -16   1 -12    0.44    0.60
  16  -1 -12    0.04    0.49
  16   1 -12   -0.15    0.46
  16  -1  12    0.88    0.59
 -16  -1 -12   -0.08    0.59
 -16   1  12    0.17    0.55
 -16   2 -12   -0.62    0.52
  16  -2 -12   -0.07    0.50
  16   2  12   -0.31    0.47
  16   2 -12    0.29    0.48
 -16  -2 -12    0.13    0.58
  16  -2  12    0.78    0.57
   0   0  13   -0.24    0.18
   0   0 -13    0.02    0.20
   0  -1  13    0.07    0.18
   0   1 -13   -0.09    0.15
   0  -1 -13   -0.19    0.15
   0   1  13   -0.15    0.18
   0   2  13    2.66    0.44
   0  -2 -13    2.91    0.45
   0   2 -13    2.95    0.45
   0  -2 -13    3.27    0.37
   0  -2  13    2.67    0.46
   0  -3  13   -0.02    0.21
   0   3 -13   -0.03    0.19
   0  -3 -13    0.13    0.19
   0   3  13    0.04    0.19
   0  -3 -13   -0.09    0.17
   0  -3 -13    0.07    0.18
   0   4  13   12.49    0.84
   0  -4 -13   13.17    0.84
   0  -4  13   13.65    0.87
   0   4 -13   13.05    0.78
   0  -4 -13   13.05    0.94
   0  -4 -13   14.69    0.94
   0  -5  13    0.40    0.27
   0  -5 -13   -0.54    0.26
   0  -5 -13   -0.12    0.23
   0  -5 -13    0.25    0.29
   0  -6 -13    2.50    0.62
   0  -6 -13    4.02    0.54
   0  -6  13    4.68    0.55
   0  -6 -13    3.15    0.68
   0  -7  13   -0.23    0.25
   0  -7 -13   -0.10    0.29
   0  -7 -13    0.22    0.45
   0  -7 -13   -0.20    0.36
   1   0  13   -0.20    0.18
  -1   0 -13    0.01    0.20
   1   0 -13   -0.08    0.17
  -1   0  13    0.21    0.22
   1   1  13    3.78    0.53
  -1  -1  13    2.78    0.44
  -1   1 -13    5.05    0.57
   1  -1 -13    5.24    0.51
  -1  -1 -13    4.70    0.31
  -1  -1 -13    5.18    0.51
   1   1 -13    4.88    0.56
   1  -1  13    4.50    0.57
  -1   1  13    6.40    0.69
   1  -2 -13    0.28    0.22
  -1   2 -13    0.25    0.22
  -1  -2  13    0.49    0.27
   1  -2 -13    0.72    0.21
   1   2  13    0.66    0.27
  -1  -2 -13    0.26    0.22
   1  -2  13    0.37    0.24
   1   2 -13    0.79    0.28
  -1  -2 -13    0.29    0.15
  -1   2  13    0.54    0.27
  -1   3 -13    0.28    0.21
   1  -3 -13    0.02    0.19
  -1  -3  13    0.03    0.21
   1  -3 -13    0.25    0.21
   1   3  13    0.12    0.22
   1  -3 -13    0.14    0.20
  -1   3  13    0.02    0.21
  -1  -3 -13    0.01    0.22
   1   3 -13    0.29    0.21
  -1  -3 -13    0.20    0.19
  -1  -3 -13    0.13    0.22
   1  -3  13    0.15    0.23
   1  -4 -13    0.70    0.35
   1   4  13    1.04    0.34
   1  -4 -13    0.96    0.33
   1  -4 -13    0.24    0.25
  -1  -4  13    0.47    0.26
  -1   4 -13    0.92    0.28
   1  -4  13    0.31    0.27
  -1   4  13    0.29    0.27
  -1  -4 -13    0.50    0.27
  -1  -4 -13    0.60    0.30
   1   4 -13    0.64    0.26
  -1  -4 -13    0.28    0.31
   1  -5 -13    0.19    0.28
   1  -5 -13    0.06    0.26
   1  -5 -13    0.40    0.40
  -1  -5  13    0.32    0.24
  -1  -5 -13    0.11    0.37
   1  -5  13    0.18    0.26
  -1  -5 -13   -0.14    0.29
  -1  -5 -13    0.07    0.25
  -1  -6  13    5.84    0.63
   1  -6 -13    7.37    0.99
   1  -6 -13    6.18    0.62
   1  -6 -13    5.52    0.91
   1  -6  13    6.01    0.59
  -1  -6 -13    6.18    0.89
  -1  -6 -13    5.98    0.92
  -1  -6 -13    6.98    0.66
  -1  -7  13    0.52    0.30
   1  -7 -13   -0.04    0.46
   1  -7 -13   -0.13    0.25
   1  -7 -13    0.30    0.53
   1  -7  13    0.19    0.27
  -1  -7 -13    0.34    0.50
  -1  -7 -13   -0.03    0.44
  -1  -7 -13   -0.07    0.29
  -2   0  13    0.01    0.21
  -2   0 -13   -0.19    0.18
   2   0  13   -0.07    0.19
   2   0 -13   -0.17    0.17
   2  -1 -13   21.08    1.07
  -2   1 -13   21.24    0.81
  -2  -1  13   20.15    1.11
   2   1  13   21.52    1.14
  -2   1 -13   21.57    1.07
   2   1 -13   21.57    1.06
  -2   1  13   23.30    1.18
  -2  -1 -13   21.07    1.07
  -2  -1 -13   22.29    0.74
   2  -1  13   21.75    1.14
   2   2  13    9.77    0.75
  -2   2 -13    9.38    0.67
  -2  -2  13    8.18    0.69
  -2   2 -13    8.84    0.57
   2  -2 -13    8.15    0.65
   2  -2  13    9.82    0.75
   2   2 -13    9.21    0.65
  -2  -2 -13    9.01    0.69
  -2  -2 -13    8.79    0.50
  -2   2  13    8.41    0.70
  -2  -2 -13    8.70    0.60
   2  -3 -13    2.83    0.44
   2   3  13    3.21    0.50
  -2  -3  13    4.12    0.57
   2  -3 -13    4.02    0.52
  -2   3 -13    5.22    0.57
  -2   3  13    3.54    0.52
  -2  -3 -13    3.26    0.47
  -2  -3 -13    3.25    0.49
   2   3 -13    3.37    0.45
   2  -3  13    3.16    0.50
  -2  -3 -13    3.57    0.44
  -2  -4  13    0.63    0.30
   2  -4 -13    0.34    0.28
   2  -4 -13    0.17    0.24
   2  -4 -13    0.17    0.26
  -2   4 -13    0.55    0.28
   2   4  13    0.23    0.29
   2  -4  13    0.74    0.33
  -2  -4 -13    0.91    0.32
  -2  -4 -13    0.11    0.26
  -2   4  13    0.40    0.27
  -2  -4 -13    0.45    0.26
   2   4 -13    0.71    0.26
  -2  -5  13   10.41    0.75
   2  -5 -13   10.32    0.79
   2  -5 -13    8.87    0.87
   2  -5 -13   10.09    1.11
  -2  -5 -13    9.15    0.88
   2  -5  13   11.10    0.80
  -2  -5 -13    9.44    0.75
  -2  -5 -13    9.80    0.85
   2  -6 -13   -0.05    0.38
  -2  -6  13    0.22    0.27
   2  -6 -13    0.22    0.35
   2  -6 -13   -0.17    0.23
  -2  -6 -13   -0.19    0.31
  -2  -6 -13    0.38    0.39
   2  -6  13    0.00    0.26
  -2  -6 -13    0.16    0.26
   2  -7 -13    0.41    0.49
   2  -7 -13    0.32    0.42
  -2  -7  13    0.32    0.27
   2  -7 -13    0.08    0.25
  -2  -7 -13   -0.30    0.36
   2  -7  13    0.41    0.29
  -2  -7 -13   -0.02    0.42
  -2  -7 -13   -0.13    0.30
   3   0  13    0.00    0.18
   3   0 -13   -0.15    0.16
  -3   0 -13    0.26    0.23
  -3   0  13    0.10    0.22
  -3   1 -13   -0.02    0.08
  -3   1 -13    0.14    0.22
   3   1  13   -0.17    0.18
  -3  -1  13   -0.07    0.19
   3  -1 -13   -0.02    0.19
   3  -1  13   -0.08    0.19
  -3  -1 -13   -0.02    0.18
   3   1 -13    0.25    0.20
  -3   1  13    0.24    0.24
  -3  -2  13    7.53    0.67
  -3   2 -13    7.36    0.63
   3   2  13    6.54    0.65
   3  -2 -13    7.04    0.61
  -3   2 -13    6.53    0.47
  -3   2  13    5.50    0.67
  -3  -2 -13    6.46    0.60
  -3  -2 -13    6.64    0.53
   3  -2  13    6.38    0.63
  -3  -2 -13    7.14    0.41
   3   2 -13    8.13    0.63
   3  -3 -13    1.65    0.36
  -3  -3  13    1.74    0.42
   3  -3 -13    2.38    0.41
   3   3  13    2.18    0.42
  -3   3 -13    1.22    0.35
  -3   3  13    2.08    0.44
   3  -3  13    2.54    0.45
  -3  -3 -13    2.43    0.43
   3   3 -13    2.15    0.39
  -3  -3 -13    2.04    0.34
  -3  -3 -13    1.59    0.35
   3  -4 -13    0.17    0.25
   3  -4 -13   -0.06    0.26
  -3  -4  13   -0.04    0.24
   3   4  13   -0.11    0.24
  -3   4 -13    0.71    0.31
   3  -4 -13    0.35    0.26
   3   4 -13    0.11    0.21
  -3   4  13    0.29    0.24
   3  -4  13    0.29    0.28
  -3  -4 -13   -0.35    0.25
  -3  -4 -13    0.00    0.23
  -3  -4 -13    0.10    0.25
   3  -5 -13    3.07    0.61
   3  -5 -13    3.35    0.66
   3  -5 -13    4.14    0.57
  -3  -5  13    3.01    0.50
  -3  -5 -13    2.88    0.54
  -3  -5 -13    1.92    0.54
  -3  -5 -13    2.12    0.45
   3  -5  13    2.95    0.51
   3  -6 -13    1.56    0.55
  -3  -6  13    1.78    0.41
   3  -6 -13    1.43    0.55
   3  -6 -13    1.33    0.39
  -3  -6 -13    1.15    0.38
   3  -6  13    1.83    0.40
  -3  -6 -13    1.36    0.55
  -3  -6 -13    1.05    0.46
   3  -7 -13    0.59    0.34
  -3  -7  13    1.47    0.36
   3  -7 -13    0.50    0.48
   3  -7 -13    0.87    0.54
  -3  -7 -13    0.01    0.38
  -3  -7 -13    0.42    0.36
   3  -7  13    1.10    0.34
  -3  -7 -13    0.88    0.58
   4   0  13   -0.11    0.19
  -4   0  13   -0.20    0.20
  -4   0 -13    0.01    0.22
   4   0 -13    0.08    0.20
   4   1  13    2.42    0.45
   4  -1 -13    3.20    0.48
  -4  -1  13    3.79    0.59
  -4   1 -13    2.39    0.46
  -4  -1 -13    2.92    0.48
  -4   1  13    3.86    0.61
  -4  -1 -13    3.49    0.32
   4   1 -13    3.06    0.46
   4  -1  13    3.59    0.53
  -4   2 -13   13.28    0.65
  -4   2 -13   14.43    0.89
   4   2  13   13.65    0.91
   4  -2 -13   13.62    0.89
  -4  -2  13   14.33    0.95
   4  -2  13   14.46    0.92
  -4   2  13   14.36    0.95
  -4  -2 -13   13.11    0.75
   4   2 -13   12.97    0.81
  -4  -2 -13   14.27    0.90
   4   3  13   -0.02    0.24
  -4   3 -13    0.03    0.25
  -4  -3  13    0.28    0.26
   4  -3 -13    0.24    0.23
   4  -3 -13    0.06    0.23
   4   3 -13   -0.31    0.17
  -4   3  13    0.00    0.24
  -4  -3 -13   -0.07    0.21
   4  -3  13    0.27    0.27
  -4  -3 -13    0.16    0.23
   4  -4 -13    5.91    0.74
   4  -4 -13    6.23    0.77
  -4   4 -13    7.06    0.74
   4  -4 -13    6.69    0.65
  -4  -4  13    6.90    0.76
   4   4  13    8.12    0.70
   4  -4  13    8.04    0.72
  -4  -4 -13    6.86    0.68
  -4  -4 -13    6.40    0.77
   4   4 -13    7.18    0.61
  -4   4  13    7.13    0.79
   4  -5 -13   12.64    1.06
  -4  -5  13   14.00    0.95
   4  -5 -13   16.36    1.22
   4  -5 -13   13.76    0.92
   4  -5  13   13.55    0.91
  -4  -5 -13   15.72    1.01
  -4  -5 -13   13.36    1.06
   4  -6 -13    4.59    0.82
   4  -6 -13    2.34    0.64
  -4  -6  13    3.55    0.55
   4  -6 -13    2.42    0.48
   4  -6  13    1.94    0.44
  -4  -6 -13    2.65    0.67
  -4  -6 -13    1.88    0.44
   4  -7 -13    1.26    0.62
  -4  -7  13    1.84    0.39
   4  -7 -13    0.32    0.52
   4  -7 -13    2.01    0.45
  -4  -7 -13    1.87    0.63
   4  -7  13    1.36    0.38
  -4  -7 -13    1.42    0.46
   5   0 -13    0.22    0.22
  -5   0  13    0.01    0.23
   5   0  13   -0.07    0.19
  -5   0 -13    0.20    0.23
   5  -1 -13   17.74    0.99
[truncated: 181,345 more chars]
