# Supplementary material for: Zwitterionic 1-{(1E)-[(4-hy­droxy­phen­yl)iminio]meth­yl}naphthalen-2-olate: crystal structure and Hirshfeld surface analysis
Source: Acta Crystallogr E Crystallogr Commun. 2017 Oct 20;73(Pt 11):1674–8. doi: 10.1107/S205698901701458X (PMC5683488; doi:10.1107/S205698901701458X)
Supplement: Supplementary file 2 [file e-73-01674-Isup2.hkl]

data_I                                                                          
_shelx_title ' BAIL3C'                                                          
_shelx_refln_list_code          4                                               
_shelx_F_calc_maximum      217.63                                               
_exptl_crystal_F_000      1104.00                                               
_reflns_d_resolution_high  0.8467                                               
                                                                                
loop_                                                                           
 _space_group_symop_operation_xyz                                               
 'x, y, z'                                                                      
 'x+1/2, -y+1/2, -z'                                                            
 '-x, y+1/2, -z+1/2'                                                            
 '-x+1/2, -y, z+1/2'                                                            
 '-x, -y, -z'                                                                   
 '-x-1/2, y-1/2, z'                                                             
 'x, -y-1/2, z-1/2'                                                             
 'x-1/2, y, -z-1/2'                                                             
                                                                                
_cell_length_a    15.7473                                                       
_cell_length_b     7.3042                                                       
_cell_length_c    22.7257                                                       
_cell_angle_alpha  90.000                                                       
_cell_angle_beta   90.000                                                       
_cell_angle_gamma  90.000                                                       
                                                                                
_shelx_F_squared_multiplier     1.000                                           
                                                                                
loop_                                                                           
 _refln_index_h                                                                 
 _refln_index_k                                                                 
 _refln_index_l                                                                 
 _refln_F_squared_calc                                                          
 _refln_F_squared_meas                                                          
 _refln_F_squared_sigma                                                         
 _refln_observed_status                                                         
   2   0   0      19919.83      21224.20       266.94 o                         
   4   0   0       7618.39       7429.56       114.26 o                         
   6   0   0       4837.04       4575.52        94.11 o                         
   8   0   0       1273.66       1251.48        53.21 o                         
  10   0   0        162.87        144.63        21.82 o                         
  12   0   0         33.95         39.17        16.96 o                         
  14   0   0          5.84          7.27        14.13 o                         
  16   0   0         90.82         89.65        26.65 o                         
  18   0   0          6.02         33.51        23.01 o                         
   2   1   0       2256.57       2159.12        19.11 o                         
   4   1   0       1055.15        953.88        14.51 o                         
   6   1   0        268.83        270.50        10.26 o                         
   8   1   0       3095.69       3286.96       133.69 o                         
  10   1   0         18.77         15.39         8.04 o                         
  12   1   0         15.99          5.53        15.75 o                         
  14   1   0          9.32          8.28        10.57 o                         
  16   1   0        108.78        121.48        40.18 o                         
  18   1   0         14.83         29.27        17.42 o                         
   0   2   0       3892.27       3778.26        54.20 o                         
   2   2   0       4479.58       4103.56        34.10 o                         
   4   2   0       1097.02       1036.03        12.71 o                         
   6   2   0         13.44         23.12         4.25 o                         
   8   2   0       1482.04       1598.78        44.24 o                         
  10   2   0         22.80          9.09         7.28 o                         
  12   2   0         63.39         39.54        11.28 o                         
  14   2   0        108.50         81.78        15.41 o                         
  16   2   0         64.19         72.55        20.39 o                         
  18   2   0        185.37        200.95        27.09 o                         
   2   3   0          6.01          5.77         1.24 o                         
   4   3   0        186.83        173.59         9.16 o                         
   6   3   0        201.35        204.03         7.51 o                         
   8   3   0         61.85         73.56         6.13 o                         
  10   3   0         33.30         25.88         5.77 o                         
  12   3   0         45.53         36.31         7.39 o                         
  14   3   0          1.13         -6.64         6.64 o                         
  16   3   0         52.61         56.53        22.61 o                         
   0   4   0        496.31        566.12        24.81 o                         
   2   4   0        253.75        264.11         5.88 o                         
   4   4   0         89.25         80.88         5.16 o                         
   6   4   0        569.80        550.44        12.59 o                         
   8   4   0         49.74         71.86         6.53 o                         
  10   4   0        105.38         97.69         9.75 o                         
  12   4   0        162.76        177.77        16.06 o                         
  14   4   0        161.39        160.15        16.38 o                         
  16   4   0         63.88         94.37        19.84 o                         
   2   5   0         95.32        117.71        12.08 o                         
   4   5   0        157.52        169.27         5.13 o                         
   6   5   0         60.52         56.16         7.55 o                         
   8   5   0         40.57         25.45         7.99 o                         
  10   5   0         63.36         43.09        15.30 o                         
  12   5   0        643.97        679.95        28.02 o                         
  14   5   0         42.58         25.19        13.70 o                         
   0   6   0          0.01         -8.28         8.28 o                         
   2   6   0         79.03         89.84        12.51 o                         
   4   6   0        172.50        170.01         9.66 o                         
   6   6   0        519.65        508.27        20.77 o                         
   8   6   0        114.28        130.41        13.75 o                         
  10   6   0        122.21        123.16        14.29 o                         
  12   6   0        239.75        220.81        23.67 o                         
   2   7   0          4.39          3.43         8.27 o                         
   4   7   0        193.64        203.36        24.71 o                         
   6   7   0         31.38         26.31         7.02 o                         
   8   7   0          0.93         -5.04         6.64 o                         
  10   7   0          0.04          8.29         9.63 o                         
   0   8   0         58.72         26.49        15.39 o                         
   2   8   0         87.99         53.77        17.31 o                         
   4   8   0         12.63          3.98        12.12 o                         
   6   8   0         43.21         32.41        16.53 o                         
   1   1   1        119.73        131.12         1.63 o                         
   2   1   1       3401.39       2927.95        18.77 o                         
   3   1   1        231.68        190.17         3.51 o                         
   4   1   1        453.23        440.01         5.98 o                         
   5   1   1        389.35        430.63         6.25 o                         
   6   1   1       6474.05       6833.17        60.17 o                         
   7   1   1       6623.62       7088.34        89.25 o                         
   8   1   1        302.55        306.92        12.22 o                         
   9   1   1       1280.06       1459.37        39.60 o                         
  10   1   1         43.95         44.94         6.72 o                         
  11   1   1        182.21        195.48        17.79 o                         
  12   1   1         70.31         55.25         8.74 o                         
  13   1   1         33.77         43.79        10.66 o                         
  14   1   1         27.01         12.58         7.87 o                         
  15   1   1          3.79         -1.72         7.50 o                         
  16   1   1          1.53          2.65         8.42 o                         
  17   1   1          0.23         -7.08         9.27 o                         
  18   1   1         32.10         36.85        12.50 o                         
   0   2   1      18904.29      18858.71       153.48 o                         
   1   2   1      19905.03      20129.83        97.80 o                         
   2   2   1         24.34         21.77         1.40 o                         
   3   2   1        682.59        618.58         5.47 o                         
   4   2   1        243.85        235.01         3.74 o                         
   5   2   1        883.94        901.42        10.55 o                         
   6   2   1       1215.51       1280.21        14.78 o                         
   7   2   1       1035.34       1104.48        16.12 o                         
   8   2   1        124.16        137.33         9.74 o                         
   9   2   1         42.50         59.58        16.33 o                         
  10   2   1        341.68        373.44        15.15 o                         
  11   2   1          5.40          1.89         5.25 o                         
  12   2   1          0.00          1.01         5.83 o                         
  13   2   1         43.19         33.44         8.68 o                         
  14   2   1        163.66        154.31        13.84 o                         
  15   2   1         71.79         43.26        10.00 o                         
  16   2   1         62.53         43.45        10.59 o                         
  17   2   1          7.55         11.22         9.34 o                         
  18   2   1          4.59         21.36        10.33 o                         
   1   3   1        634.52        605.15         5.73 o                         
   2   3   1        665.06        574.23         5.16 o                         
   3   3   1       1210.95       1126.13        10.20 o                         
   4   3   1        117.26        106.86         4.02 o                         
   5   3   1       1191.05       1226.31        13.55 o                         
   6   3   1         10.76         15.00         2.36 o                         
   7   3   1          0.04         -2.04         2.04 o                         
   8   3   1        831.20        935.32        12.91 o                         
   9   3   1         10.94         11.48         4.12 o                         
  10   3   1         52.79         62.32         5.58 o                         
  11   3   1          7.24          7.77         3.96 o                         
  12   3   1         73.28         79.76         7.83 o                         
  13   3   1         94.51         89.76         7.49 o                         
  14   3   1         28.63         13.24         5.20 o                         
  15   3   1         23.62         20.60         6.53 o                         
  16   3   1          1.98          2.60         9.47 o                         
  17   3   1         44.97         30.09        12.02 o                         
   0   4   1         44.57         61.86         7.23 o                         
   1   4   1        303.28        298.16         8.95 o                         
   2   4   1        540.43        485.09         5.20 o                         
   3   4   1          2.54          1.71         1.04 o                         
   4   4   1        617.33        630.53        11.07 o                         
   5   4   1         35.97         37.89         2.74 o                         
   6   4   1        271.74        261.88         6.38 o                         
   7   4   1         90.50        100.78         4.96 o                         
   8   4   1          3.67          0.37         2.65 o                         
   9   4   1         13.65          8.75         3.59 o                         
  10   4   1          2.91          5.43         3.85 o                         
  11   4   1        290.05        304.12        12.77 o                         
  12   4   1         47.80         51.40         7.05 o                         
  13   4   1          0.62          6.47         5.35 o                         
  14   4   1          0.25          1.17         6.13 o                         
  15   4   1         98.57        114.96        13.92 o                         
  16   4   1         51.74         35.24        10.73 o                         
   1   5   1         22.64         17.14         4.04 o                         
   2   5   1        174.91        170.87         9.36 o                         
   3   5   1        185.92        183.92         3.46 o                         
   4   5   1        934.85        944.74         9.50 o                         
   5   5   1        196.84        203.59         6.43 o                         
   6   5   1         88.63         91.39         5.11 o                         
   7   5   1         41.94         35.74         7.92 o                         
   8   5   1          0.22          3.41         4.25 o                         
   9   5   1          0.07         -1.64         4.88 o                         
  10   5   1         44.62         51.09         7.09 o                         
  11   5   1        247.30        309.55        14.30 o                         
  12   5   1          0.59         -0.74         5.41 o                         
  13   5   1        164.75        159.77        12.00 o                         
  14   5   1          1.37          5.37         8.35 o                         
  15   5   1         32.90         30.07        10.25 o                         
   0   6   1         54.19         44.60         8.47 o                         
   1   6   1         18.00         10.26         4.54 o                         
   2   6   1        168.78        166.72        11.33 o                         
   3   6   1         14.52         18.22         6.86 o                         
   4   6   1        134.39        152.37         8.97 o                         
   5   6   1        107.21        112.06         6.10 o                         
   6   6   1         27.80         21.93         4.23 o                         
   7   6   1          0.48          0.52         4.32 o                         
   8   6   1         39.99         30.00         6.12 o                         
   9   6   1          6.89          3.23         5.06 o                         
  10   6   1          3.18          6.98         5.82 o                         
  11   6   1         21.81         18.28         7.13 o                         
  12   6   1          1.26          5.27         6.81 o                         
  13   6   1         26.30         29.50         9.18 o                         
   1   7   1          0.81          0.69         5.28 o                         
   2   7   1        179.81        187.85        14.85 o                         
   3   7   1        182.92        174.99        14.27 o                         
   4   7   1          1.98         -3.20        10.26 o                         
   5   7   1        105.65         80.60        12.45 o                         
   6   7   1        138.21        138.84        10.18 o                         
   7   7   1         28.23         28.53         5.33 o                         
   8   7   1          3.97         10.82         4.83 o                         
   9   7   1          4.28          3.71         5.05 o                         
  10   7   1          3.39          6.00         6.31 o                         
   0   8   1          1.05         -2.92         9.68 o                         
   1   8   1          0.02         -7.01         7.01 o                         
   2   8   1         34.24         34.89         9.82 o                         
   3   8   1          6.92          5.99         8.71 o                         
   4   8   1         25.16         13.05        10.96 o                         
   5   8   1         96.48         97.30        14.90 o                         
   6   8   1          2.54          0.97         9.69 o                         
   1   0   2      11384.54       8115.08       327.34 o                         
   2   0   2      16863.26      18557.11       191.36 o                         
   3   0   2       6359.56       5857.27        63.94 o                         
   4   0   2        114.36         84.62         6.18 o                         
   5   0   2       7064.65       6819.57        76.08 o                         
   6   0   2       3190.12       3168.47        66.95 o                         
   7   0   2       1161.86       1095.69        33.21 o                         
   8   0   2       2388.83       2606.40        52.65 o                         
   9   0   2        741.38        840.94        27.65 o                         
  10   0   2        123.04        147.53        15.13 o                         
  11   0   2         75.24         85.85        12.99 o                         
  12   0   2          3.34         -0.86         8.04 o                         
  13   0   2          0.15         -8.39         8.39 o                         
  14   0   2         19.71         -4.04         9.88 o                         
  15   0   2          6.04         10.50        12.28 o                         
  16   0   2        212.73        213.83        26.11 o                         
  17   0   2         15.86         29.78        14.68 o                         
  18   0   2          6.91          3.08        13.45 o                         
   1   1   2       5190.82       5113.09        27.28 o                         
   2   1   2      21657.57      22662.67       130.38 o                         
   3   1   2       6634.60       6145.35        40.57 o                         
   4   1   2        255.60        265.99         4.71 o                         
   5   1   2        444.85        457.41         7.50 o                         
   6   1   2        724.91        718.19        11.39 o                         
   7   1   2       1995.85       1975.23        28.98 o                         
   8   1   2         71.04         61.26         5.67 o                         
   9   1   2         23.19         10.54         4.43 o                         
  10   1   2          0.13         -0.67         4.09 o                         
  11   1   2         26.09         19.33         5.82 o                         
  12   1   2         28.23         26.50         7.22 o                         
  13   1   2         14.38         -6.09         6.09 o                         
  14   1   2         17.04         18.93         8.58 o                         
  15   1   2         24.01         12.17         8.86 o                         
  16   1   2          7.91         11.47        11.25 o                         
  17   1   2        133.84        134.06        15.81 o                         
  18   1   2          1.80         -4.84        10.43 o                         
   0   2   2        273.34        268.42         4.68 o                         
   1   2   2      47361.37      51302.30       415.79 o                         
   2   2   2       2505.33       2404.30        14.16 o                         
   3   2   2         31.30         33.18         1.61 o                         
   4   2   2        954.85        907.59         8.02 o                         
   5   2   2       1699.59       1546.40        15.54 o                         
   6   2   2       1171.86       1135.76        13.63 o                         
   7   2   2         58.16         73.21         4.01 o                         
   8   2   2         11.94         13.65         3.59 o                         
   9   2   2        121.31        105.10         7.05 o                         
  10   2   2          0.05          2.33         5.22 o                         
  11   2   2          4.57          4.48         4.27 o                         
  12   2   2         20.96         11.45         6.57 o                         
  13   2   2          0.29         -4.45         4.45 o                         
  14   2   2        127.70        105.38         9.82 o                         
  15   2   2         27.75         22.50         8.86 o                         
  16   2   2        265.93        296.35        29.62 o                         
  17   2   2         33.25         26.00        10.37 o                         
   1   3   2        254.07        260.07         2.88 o                         
   2   3   2        146.33        126.95         2.38 o                         
   3   3   2        943.83        869.81        10.06 o                         
   4   3   2          8.79          8.15         1.68 o                         
   5   3   2        762.18        774.28         9.66 o                         
   6   3   2       1363.21       1453.46        15.35 o                         
   7   3   2         11.75          7.53         2.24 o                         
   8   3   2        397.19        422.59         8.08 o                         
   9   3   2        166.93        182.16         7.94 o                         
  10   3   2         38.80         44.36         5.16 o                         
  11   3   2        591.87        612.57        14.60 o                         
  12   3   2         65.12         59.32         7.21 o                         
  13   3   2         76.62         91.04        10.28 o                         
  14   3   2          0.03         -5.00         5.00 o                         
  15   3   2         79.42         86.71         9.27 o                         
  16   3   2        103.20         91.72        14.91 o                         
  17   3   2         58.95         36.08        13.17 o                         
   0   4   2       3909.81       3923.77        53.70 o                         
   1   4   2        226.50        245.01         5.64 o                         
   2   4   2         60.99         59.44         1.76 o                         
   3   4   2        139.91        130.87         4.37 o                         
   4   4   2        291.66        303.16         7.18 o                         
   5   4   2          1.46          3.67         1.83 o                         
   6   4   2        182.40        202.53         5.73 o                         
   7   4   2         49.50         57.15         3.87 o                         
   8   4   2          0.58         -0.27         2.63 o                         
   9   4   2         79.66         68.97         5.55 o                         
  10   4   2         57.15         48.87         5.30 o                         
  11   4   2        224.07        251.38        10.91 o                         
  12   4   2         44.68         34.19         6.50 o                         
  13   4   2        208.69        222.20        12.67 o                         
  14   4   2        112.14         93.24        10.62 o                         
  15   4   2         63.70         41.11         9.21 o                         
  16   4   2          8.69          9.89         8.77 o                         
   1   5   2         73.05         67.89         7.10 o                         
   2   5   2          9.71         11.22         2.79 o                         
   3   5   2         12.19         12.13         1.57 o                         
   4   5   2        464.76        467.08         7.20 o                         
   5   5   2          0.01         -1.65         1.94 o                         
   6   5   2        303.01        303.43         9.17 o                         
   7   5   2        130.57        126.08         8.46 o                         
   8   5   2         52.32         43.15         8.54 o                         
   9   5   2         55.22         33.87         6.34 o                         
  10   5   2          2.09          0.41         4.72 o                         
  11   5   2         22.64         12.48         5.65 o                         
  12   5   2          0.64         -5.34         5.34 o                         
  13   5   2        156.74        183.22        14.00 o                         
  14   5   2         43.05         39.64        10.02 o                         
  15   5   2          4.98         -3.76         8.48 o                         
   0   6   2         39.75         42.84         8.32 o                         
   1   6   2         14.91         11.78         4.99 o                         
   2   6   2        235.27        232.09        13.17 o                         
   3   6   2         49.68         50.53         5.02 o                         
   4   6   2         70.06         76.24         5.42 o                         
   5   6   2         78.75         81.10         6.43 o                         
   6   6   2         53.89         49.98         5.50 o                         
   7   6   2         22.67         14.40         4.42 o                         
   8   6   2          0.11          4.91         5.04 o                         
   9   6   2          4.92          4.37         5.16 o                         
  10   6   2         36.38         33.54         7.11 o                         
  11   6   2         20.91         25.52         7.82 o                         
  12   6   2        195.11        204.03        13.76 o                         
  13   6   2        167.75        182.79        14.91 o                         
   1   7   2          0.00         -5.12         5.12 o                         
   2   7   2         64.17         57.45         9.56 o                         
   3   7   2         33.57         25.77         7.77 o                         
   4   7   2        250.90        261.85        32.95 o                         
   5   7   2          0.13          9.25         8.07 o                         
   6   7   2         55.61         47.01         9.99 o                         
   7   7   2          0.35         -4.22         4.57 o                         
   8   7   2          0.03          0.25         4.46 o                         
   9   7   2          0.00         -3.17         4.78 o                         
  10   7   2         11.28          8.39         5.86 o                         
   0   8   2          0.01          9.31        19.58 o                         
   1   8   2         29.43         23.30        14.00 o                         
   2   8   2          2.16         -4.72         7.20 o                         
   3   8   2          0.00          7.12         8.04 o                         
   4   8   2         36.54         22.62         9.80 o                         
   5   8   2          2.69          6.23         9.03 o                         
   6   8   2          1.54         -4.21         9.07 o                         
   1   1   3       1229.75       1174.30         7.44 o                         
   2   1   3      14437.75      14898.30        82.39 o                         
   3   1   3       6245.66       5583.54        35.99 o                         
   4   1   3       1498.72       1429.77        12.27 o                         
   5   1   3        162.40        139.74         5.21 o                         
   6   1   3        585.37        627.91         9.20 o                         
   7   1   3         31.15         29.72         3.58 o                         
   8   1   3       1149.24       1223.25        19.33 o                         
   9   1   3          1.76          1.42         3.51 o                         
  10   1   3         90.95        100.15         9.84 o                         
  11   1   3         82.91         67.66        11.61 o                         
  12   1   3         16.08         18.21         7.11 o                         
  13   1   3          0.85         -4.70         6.81 o                         
  14   1   3          2.80          2.02        11.48 o                         
  15   1   3          2.42          2.38         8.27 o                         
  16   1   3        112.03        109.81        13.96 o                         
  17   1   3         12.87         18.63        10.46 o                         
  18   1   3         75.38         76.94        14.57 o                         
   0   2   3        858.57        794.62         8.15 o                         
   1   2   3      39278.15      42585.33       210.49 o                         
   2   2   3          0.14          0.18         0.85 o                         
   3   2   3         12.20         11.80         1.15 o                         
   4   2   3         46.10         38.59         2.05 o                         
   5   2   3       3465.95       3564.44        30.37 o                         
   6   2   3         68.96         75.77         4.15 o                         
   7   2   3        933.36       1001.00        13.11 o                         
   8   2   3        254.19        284.02        10.10 o                         
   9   2   3         20.45         10.37         3.52 o                         
  10   2   3          0.65          3.62         3.50 o                         
  11   2   3         32.33         31.74         5.84 o                         
  12   2   3        151.69        166.16        14.39 o                         
  13   2   3         32.60         35.52         7.91 o                         
  14   2   3         11.91         13.80         7.77 o                         
  15   2   3         24.59         31.31         9.46 o                         
  16   2   3          6.23         16.77         9.15 o                         
  17   2   3         28.91         46.57        11.35 o                         
   1   3   3       1064.75       1004.71         7.80 o                         
   2   3   3         33.04         43.94         1.94 o                         
   3   3   3       1246.50       1244.42        11.00 o                         
   4   3   3        292.02        321.54         5.16 o                         
   5   3   3          0.40          2.52         2.04 o                         
   6   3   3        129.29        126.87         4.63 o                         
   7   3   3        874.94        900.57        11.76 o                         
   8   3   3        180.37        191.97         6.26 o                         
   9   3   3          1.57          3.37         3.34 o                         
  10   3   3         65.86         78.16         7.02 o                         
  11   3   3        367.90        378.81        12.63 o                         
  12   3   3        295.15        250.61        13.88 o                         
  13   3   3         39.60         39.81         6.42 o                         
  14   3   3         15.99          3.62         6.78 o                         
  15   3   3         38.15         41.26         8.86 o                         
  16   3   3          5.80          9.09        10.80 o                         
  17   3   3         59.79         82.68        15.80 o                         
   0   4   3       7561.96       7571.09        63.78 o                         
   1   4   3       1998.66       1944.34        14.36 o                         
   2   4   3        109.60        110.94         2.95 o                         
   3   4   3          0.45         -0.42         1.40 o                         
   4   4   3        234.19        227.74         4.77 o                         
   5   4   3        268.49        261.74         5.46 o                         
   6   4   3        118.11        132.48         4.61 o                         
   7   4   3        321.99        335.80         7.21 o                         
   8   4   3        312.33        334.68         7.70 o                         
   9   4   3         12.59         14.35         3.89 o                         
  10   4   3         51.84         58.69         5.76 o                         
  11   4   3         52.66         60.72         6.53 o                         
  12   4   3         15.22         16.80         6.43 o                         
  13   4   3        288.47        306.81        16.65 o                         
  14   4   3          3.07          6.97         6.13 o                         
  15   4   3          0.06          2.61         7.25 o                         
  16   4   3          0.38          4.35         9.45 o                         
   1   5   3         72.71         80.09         8.03 o                         
   2   5   3        173.80        167.92         3.84 o                         
   3   5   3        386.54        395.30         5.34 o                         
   4   5   3         33.11         36.02         2.22 o                         
   5   5   3        287.89        281.92         7.75 o                         
   6   5   3        106.22         91.94         6.45 o                         
   7   5   3          0.00         -2.93         3.65 o                         
   8   5   3        101.52        100.06         9.23 o                         
   9   5   3         73.23         69.51         9.27 o                         
  10   5   3         66.15         59.83         7.60 o                         
  11   5   3         76.63         69.98         8.24 o                         
  12   5   3         24.75         14.63         6.53 o                         
  13   5   3        157.16        152.16        16.19 o                         
  14   5   3         11.79          5.98         7.70 o                         
   0   6   3        155.38        163.96        14.58 o                         
   1   6   3         64.90         72.34         8.52 o                         
   2   6   3          7.54          8.59         5.36 o                         
   3   6   3          8.67         10.98         4.54 o                         
   4   6   3        220.88        220.58        10.02 o                         
   5   6   3         98.02         95.85         8.96 o                         
   6   6   3        313.90        330.48        11.98 o                         
   7   6   3         22.01         25.49         4.87 o                         
   8   6   3         25.75         27.93         5.57 o                         
   9   6   3         17.06          9.43         5.65 o                         
  10   6   3          1.78          5.29         5.52 o                         
  11   6   3         20.24         27.13         7.08 o                         
  12   6   3          1.12         -3.11         7.02 o                         
  13   6   3         23.69         28.19        10.18 o                         
   1   7   3          3.24         -0.18         5.44 o                         
   2   7   3          0.31         -5.12         6.17 o                         
   3   7   3          2.58          1.03         6.37 o                         
   4   7   3         32.81         24.88         7.72 o                         
   5   7   3        131.56        129.85        14.21 o                         
   6   7   3          4.37          1.47         6.51 o                         
   7   7   3         14.34         12.23         5.13 o                         
   8   7   3          1.02         -0.83         4.39 o                         
   9   7   3         18.62         28.89         6.16 o                         
  10   7   3         91.34        101.43         9.13 o                         
   0   8   3         23.19         39.74        21.80 o                         
   1   8   3         35.57         51.50        12.07 o                         
   2   8   3          0.29         -7.67         7.67 o                         
   3   8   3          6.85          2.05         9.73 o                         
   4   8   3         16.10         -7.63         8.85 o                         
   5   8   3         15.48         -3.19        10.49 o                         
   6   8   3          1.35          0.28         8.64 o                         
   0   0   4       5076.77       4519.69        60.78 o                         
   1   0   4        401.46        401.49         6.23 o                         
   2   0   4         71.50         73.04         3.08 o                         
   3   0   4       4301.15       4004.62        39.20 o                         
   4   0   4       4881.26       4561.80        71.25 o                         
   5   0   4         10.38         16.85         2.10 o                         
   6   0   4       6042.43       5880.39        96.90 o                         
   7   0   4        519.40        565.68        18.79 o                         
   8   0   4        563.57        516.52        18.69 o                         
   9   0   4        370.16        408.41        17.66 o                         
  10   0   4         57.99         75.08        11.61 o                         
  11   0   4        364.09        319.73        31.16 o                         
  12   0   4          0.33          4.05        10.37 o                         
  13   0   4          1.41          4.36        10.50 o                         
  14   0   4        317.65        329.26        27.56 o                         
  15   0   4       1282.61       1355.24        52.71 o                         
  16   0   4        157.10        161.57        22.42 o                         
  17   0   4          2.31         23.75        25.03 o                         
  18   0   4         16.42         32.94        16.33 o                         
   1   1   4      12469.80      12397.25        69.28 o                         
   2   1   4       5142.38       4932.99        28.96 o                         
   3   1   4          0.01          0.80         0.98 o                         
   4   1   4       5054.26       4887.86        33.58 o                         
   5   1   4       1699.09       1697.43        17.02 o                         
   6   1   4        951.72        965.72        11.79 o                         
   7   1   4         83.17         85.19         4.67 o                         
   8   1   4       1928.04       2021.36        27.45 o                         
   9   1   4          9.75         11.02         3.41 o                         
  10   1   4          7.18          5.94         3.61 o                         
  11   1   4        230.54        239.23        12.19 o                         
  12   1   4        559.00        580.96        19.07 o                         
  13   1   4         19.44         21.37         9.27 o                         
  14   1   4        142.08         98.62        12.30 o                         
  15   1   4          6.71          3.95         8.66 o                         
  16   1   4         26.90         25.47         9.63 o                         
  17   1   4        104.65        111.75        14.98 o                         
  18   1   4          1.74         11.37        11.17 o                         
   0   2   4        148.71        140.37         2.97 o                         
   1   2   4       3842.78       3799.36        20.43 o                         
   2   2   4      14032.69      14152.61        74.19 o                         
   3   2   4       1055.56       1066.90         8.29 o                         
   4   2   4       1739.11       1733.03        13.90 o                         
   5   2   4        280.59        285.44         5.06 o                         
   6   2   4       1076.49       1026.45        12.27 o                         
   7   2   4         45.88         51.75         3.49 o                         
   8   2   4       1374.55       1308.08        19.00 o                         
   9   2   4        165.57        167.53         8.69 o                         
  10   2   4        649.14        624.90        14.10 o                         
  11   2   4          2.01         -0.46         3.68 o                         
  12   2   4        132.03        133.97         8.73 o                         
  13   2   4         99.22         97.81        11.20 o                         
  14   2   4        230.42        258.84        29.51 o                         
  15   2   4          2.05          4.03         8.10 o                         
  16   2   4          1.33         -3.46         8.61 o                         
  17   2   4          0.53          1.80         9.13 o                         
   1   3   4        994.75        950.91         8.16 o                         
   2   3   4          0.00         -0.95         0.95 o                         
   3   3   4       3141.51       3087.58        23.03 o                         
   4   3   4        443.28        433.90         6.04 o                         
   5   3   4       1231.40       1307.86        12.98 o                         
   6   3   4        584.47        575.57         8.67 o                         
   7   3   4        341.81        340.85         7.47 o                         
   8   3   4       1406.71       1480.73        19.14 o                         
   9   3   4        186.07        199.64        12.12 o                         
  10   3   4        283.73        285.55        10.87 o                         
  11   3   4         14.27          9.71         4.31 o                         
  12   3   4        706.14        779.94        19.05 o                         
  13   3   4         19.80         17.14         6.72 o                         
  14   3   4        187.50        169.87        12.95 o                         
  15   3   4         14.89          4.65         6.89 o                         
  16   3   4         67.63         92.13        20.10 o                         
  17   3   4          0.13         -1.05        10.79 o                         
   0   4   4       6510.90       6525.21        58.88 o                         
   1   4   4       2066.53       2173.87        15.69 o                         
   2   4   4       1161.82       1209.09        10.88 o                         
   3   4   4        142.12        143.46         5.13 o                         
   4   4   4          9.17          9.23         1.74 o                         
   5   4   4          0.16          0.39         1.68 o                         
   6   4   4        541.56        559.60         8.58 o                         
   7   4   4         31.00         24.84         3.45 o                         
   8   4   4        394.54        397.48         8.29 o                         
   9   4   4         48.03         55.33         4.94 o                         
  10   4   4          8.04          5.46         3.62 o                         
  11   4   4         72.97         81.37         7.22 o                         
  12   4   4         87.08         86.39         8.27 o                         
  13   4   4         74.35         66.16        10.13 o                         
  14   4   4          0.00         -6.10         6.10 o                         
  15   4   4          9.66         -8.98         8.98 o                         
  16   4   4         34.75         27.56        14.34 o                         
   1   5   4         36.06         49.46         2.87 o                         
   2   5   4        292.72        283.46         4.34 o                         
   3   5   4        129.74        124.78         4.00 o                         
   4   5   4        146.33        146.36         5.21 o                         
   5   5   4         25.43         24.27         2.61 o                         
   6   5   4         82.72        102.13         5.89 o                         
   7   5   4        822.44        846.31        16.19 o                         
   8   5   4         37.64         35.03         5.93 o                         
   9   5   4          5.94          7.33         5.04 o                         
  10   5   4         12.11          7.30         5.35 o                         
  11   5   4          0.01         -4.75         4.75 o                         
  12   5   4          6.72         14.09         7.05 o                         
  13   5   4         43.99         43.38         8.82 o                         
  14   5   4          0.07          5.99         7.31 o                         
   0   6   4        235.18        253.68        19.76 o                         
   1   6   4          2.21          0.93         4.72 o                         
   2   6   4        237.87        255.60         8.81 o                         
   3   6   4         80.92         83.48         6.14 o                         
   4   6   4         44.26         41.62         3.80 o                         
   5   6   4          9.36          6.51         3.30 o                         
   6   6   4        348.38        358.06        15.15 o                         
   7   6   4        199.36        203.22         9.75 o                         
   8   6   4         97.64        112.47         9.62 o                         
   9   6   4          2.17          4.70         4.94 o                         
  10   6   4          8.61          6.67         5.44 o                         
  11   6   4         11.89          9.03         6.43 o                         
  12   6   4          8.70          8.19         7.87 o                         
   1   7   4        203.85        234.08        21.55 o                         
   2   7   4          1.27          1.48         5.85 o                         
   3   7   4         31.79         16.41         7.66 o                         
   4   7   4         42.04         57.44        11.09 o                         
   5   7   4          1.17         -2.41         5.12 o                         
   6   7   4          1.52         -2.09         5.09 o                         
   7   7   4          8.84          7.90         5.50 o                         
   8   7   4        107.92        108.51         8.25 o                         
   9   7   4         13.73         15.54         5.79 o                         
  10   7   4        132.87        164.79        10.84 o                         
   0   8   4        135.98        120.58        35.94 o                         
   1   8   4          5.45         -0.03         9.79 o                         
   2   8   4         11.14          4.48         9.16 o                         
   3   8   4         37.96         30.42        10.89 o                         
   4   8   4         20.15         17.17         9.03 o                         
   5   8   4          1.28          5.79         9.38 o                         
   6   8   4          0.00         -2.03         8.93 o                         
   1   1   5        359.16        377.85         4.00 o                         
   2   1   5        753.25        744.97         6.24 o                         
   3   1   5       4410.92       4263.13        26.44 o                         
   4   1   5        174.01        127.57         3.04 o                         
   5   1   5        187.97        206.04         4.51 o                         
   6   1   5        590.59        572.31         8.91 o                         
   7   1   5          0.12         -1.44         1.73 o                         
   8   1   5        229.14        221.49         8.08 o                         
   9   1   5         37.49         39.09         3.48 o                         
  10   1   5         87.42         83.77         5.78 o                         
  11   1   5        563.04        554.35        13.32 o                         
  12   1   5        494.84        500.24        13.02 o                         
  13   1   5          1.88         -5.68         5.68 o                         
  14   1   5        412.59        505.23        21.71 o                         
  15   1   5        237.06        223.55        17.65 o                         
  16   1   5         30.86         47.80        11.29 o                         
  17   1   5         97.74         96.68        18.48 o                         
  18   1   5         80.67         94.42        22.85 o                         
   0   2   5       1409.49       1288.90        12.60 o                         
   1   2   5        753.79        746.63         5.82 o                         
   2   2   5          4.97         11.94         1.23 o                         
   3   2   5       1902.54       1747.48        13.57 o                         
   4   2   5         23.17         15.24         1.56 o                         
   5   2   5        121.95        101.00         3.21 o                         
   6   2   5        465.16        446.81         7.49 o                         
   7   2   5         17.68         15.95         2.78 o                         
   8   2   5         37.55         40.96         3.84 o                         
   9   2   5         79.39         64.00         4.78 o                         
  10   2   5        343.28        388.70        10.18 o                         
  11   2   5         33.08         27.58         4.79 o                         
  12   2   5        626.83        612.14        15.17 o                         
  13   2   5         24.64         27.53         7.74 o                         
  14   2   5         37.02         49.70         9.97 o                         
  15   2   5        130.89        124.16        13.97 o                         
  16   2   5         84.79         82.47        13.11 o                         
  17   2   5          2.29         -8.17         8.79 o                         
   1   3   5        115.68        100.77         2.50 o                         
   2   3   5        190.90        190.06         3.88 o                         
   3   3   5        593.35        554.07         6.71 o                         
   4   3   5       2350.72       2386.99        19.31 o                         
   5   3   5          2.95          1.06         1.60 o                         
   6   3   5        430.52        414.72         7.11 o                         
   7   3   5         60.66         59.38         3.81 o                         
   8   3   5        319.07        378.11         9.30 o                         
   9   3   5        512.86        560.92        16.80 o                         
  10   3   5         62.25         64.05         5.70 o                         
  11   3   5         12.63         14.61         4.72 o                         
  12   3   5        236.79        223.73        10.51 o                         
  13   3   5         45.74         48.80         7.84 o                         
  14   3   5        104.41         84.42        10.06 o                         
  15   3   5          4.70          5.57         7.34 o                         
  16   3   5         30.91         27.87        11.30 o                         
  17   3   5          6.11          7.46        10.47 o                         
   0   4   5       4718.62       4640.31        48.92 o                         
   1   4   5        548.98        539.31         6.48 o                         
   2   4   5       2826.04       2882.22        23.94 o                         
   3   4   5        446.34        426.35         6.27 o                         
   4   4   5        931.08        936.65        10.04 o                         
   5   4   5       1057.86       1053.11        11.30 o                         
   6   4   5        158.58        161.07         4.97 o                         
   7   4   5         15.51         13.51         2.63 o                         
   8   4   5         58.45         51.89         4.10 o                         
   9   4   5        261.76        281.81         8.98 o                         
  10   4   5         32.54         26.70         4.44 o                         
  11   4   5        269.49        242.72        17.48 o                         
  12   4   5        101.71        103.58        10.29 o                         
  13   4   5          0.36          1.75         6.18 o                         
  14   4   5          8.84         13.24         7.01 o                         
  15   4   5          0.95         -5.32         6.56 o                         
  16   4   5          6.82         -0.66         7.90 o                         
   1   5   5        111.50        114.02         3.24 o                         
   2   5   5        519.11        516.34         9.07 o                         
   3   5   5        379.76        380.59         5.69 o                         
   4   5   5        326.37        324.16         9.24 o                         
   5   5   5        124.36        112.73         5.16 o                         
   6   5   5         27.76         18.73         4.83 o                         
   7   5   5        352.96        355.74        12.32 o                         
   8   5   5        226.85        229.58        12.10 o                         
   9   5   5          5.30          9.87         4.41 o                         
  10   5   5         39.59         46.06         9.33 o                         
  11   5   5        163.02        159.14        10.95 o                         
  12   5   5          0.03         -4.66         5.91 o                         
  13   5   5         29.33         24.62         8.35 o                         
  14   5   5          2.17         18.09         8.59 o                         
   0   6   5        548.30        561.68        17.20 o                         
   1   6   5        614.73        591.01        17.93 o                         
   2   6   5         41.20         28.76         3.87 o                         
   3   6   5         50.67         47.52         3.35 o                         
   4   6   5          0.95          0.18         2.51 o                         
   5   6   5          0.01         -1.24         2.86 o                         
   6   6   5         88.57         80.43         6.10 o                         
   7   6   5        323.50        332.56        15.32 o                         
   8   6   5         41.33         37.21         5.93 o                         
   9   6   5          7.84         12.69         5.27 o                         
  10   6   5         46.14         43.22         7.08 o                         
  11   6   5          2.36         -3.19         5.84 o                         
  12   6   5         79.67        103.10        10.73 o                         
   1   7   5         10.78          9.77         7.84 o                         
   2   7   5          3.10          1.95         6.90 o                         
   3   7   5         11.04          4.57         7.58 o                         
   4   7   5          3.05         15.44         7.53 o                         
   5   7   5         36.68         40.30         8.86 o                         
   6   7   5          2.84          4.95         4.35 o                         
   7   7   5          0.20          2.31         4.99 o                         
   8   7   5          9.19          4.93         5.11 o                         
   9   7   5         18.65         20.40         6.18 o                         
  10   7   5         27.52         29.88         7.52 o                         
   0   8   5         15.14         16.68        13.10 o                         
   1   8   5         13.14         24.99        10.66 o                         
   2   8   5         10.00         15.53        11.10 o                         
   3   8   5         14.29         -0.05        10.49 o                         
   4   8   5          9.56         11.84         9.56 o                         
   5   8   5          2.44          8.60        11.82 o                         
   0   0   6         13.95          8.48         3.26 o                         
   1   0   6       3407.57       3236.51        33.32 o                         
   2   0   6       1835.00       1776.32        20.50 o                         
   3   0   6        455.02        401.58         6.54 o                         
   4   0   6         68.17        101.47         3.62 o                         
   5   0   6          3.28          0.80         3.24 o                         
   6   0   6         54.55         44.60         6.50 o                         
   7   0   6       1015.78        861.08        25.59 o                         
   8   0   6        192.61        223.55         8.22 o                         
   9   0   6        656.26        677.07        20.80 o                         
  10   0   6        131.79        161.67        16.12 o                         
  11   0   6        803.72        684.99        17.67 o                         
  12   0   6       1440.59       1456.16        41.17 o                         
  13   0   6        159.85        160.22        18.91 o                         
  14   0   6        100.29         60.31        12.95 o                         
  15   0   6        140.51        138.56        34.53 o                         
  16   0   6        152.94        109.95        19.84 o                         
  17   0   6          7.60         20.74        15.22 o                         
  18   0   6          0.31         -0.69        13.98 o                         
   1   1   6       1396.75       1353.84        10.78 o                         
   2   1   6       1689.62       1528.85        10.95 o                         
   3   1   6       2759.42       2612.52        18.15 o                         
   4   1   6         54.05         57.72         2.18 o                         
   5   1   6        471.67        466.92         6.67 o                         
   6   1   6        100.85         95.54         4.58 o                         
   7   1   6        695.36        759.19        13.85 o                         
   8   1   6        104.50        114.85         6.27 o                         
   9   1   6        341.89        383.11        10.93 o                         
  10   1   6        781.72        737.56        14.79 o                         
  11   1   6        106.22        116.27        10.86 o                         
  12   1   6        358.20        385.31        17.61 o                         
  13   1   6        678.29        700.45        20.68 o                         
  14   1   6         76.46        101.21        15.00 o                         
  15   1   6         93.58        109.19        12.75 o                         
  16   1   6          1.23          5.00         9.07 o                         
  17   1   6         35.83         15.36        10.41 o                         
   0   2   6        207.74        212.47         4.29 o                         
   1   2   6        555.85        542.86         5.38 o                         
   2   2   6       2390.10       2332.61        16.21 o                         
   3   2   6        318.29        276.67         4.37 o                         
   4   2   6        290.07        306.03         4.81 o                         
   5   2   6        435.96        445.02         6.29 o                         
   6   2   6        773.95        805.94         9.44 o                         
   7   2   6       1790.61       1732.86        22.46 o                         
   8   2   6          0.71          1.53         2.48 o                         
   9   2   6        390.69        402.40         9.76 o                         
  10   2   6         18.60         17.01         3.55 o                         
  11   2   6         10.07         -1.61         3.95 o                         
  12   2   6        160.33        169.09        10.27 o                         
  13   2   6         77.39         73.68         7.94 o                         
  14   2   6         91.65         89.29         9.53 o                         
  15   2   6         19.69         30.70         8.16 o                         
  16   2   6         19.16         12.91         7.89 o                         
  17   2   6          0.04         11.17         8.77 o                         
   1   3   6         35.31         42.15         2.06 o                         
   2   3   6        660.35        647.70         7.29 o                         
   3   3   6       3808.73       3847.41        28.51 o                         
   4   3   6        610.60        595.95         7.86 o                         
   5   3   6       2035.71       2123.92        18.30 o                         
   6   3   6        688.23        697.81         8.89 o                         
   7   3   6        590.38        662.49        11.05 o                         
   8   3   6         15.47         10.91         3.66 o                         
   9   3   6        209.02        199.00         8.67 o                         
  10   3   6        141.33        137.65         7.50 o                         
  11   3   6        478.22        457.86        17.76 o                         
  12   3   6          5.45          2.47         5.27 o                         
  13   3   6         11.06          0.60         5.43 o                         
  14   3   6         56.65         41.03         8.72 o                         
  15   3   6         13.31          4.23         8.78 o                         
  16   3   6          7.69         -0.20        10.01 o                         
   0   4   6       9067.79       9208.84        93.31 o                         
   1   4   6        509.78        527.22         6.94 o                         
   2   4   6       2100.23       2165.14        18.50 o                         
   3   4   6          1.41          2.20         1.59 o                         
   4   4   6          6.28          5.46         1.78 o                         
   5   4   6       1018.04       1066.92        11.60 o                         
   6   4   6          9.90         10.04         2.27 o                         
   7   4   6        642.54        617.07         9.09 o                         
   8   4   6        111.76        102.69         5.32 o                         
   9   4   6          4.96          7.96         3.28 o                         
  10   4   6          0.21         -2.67         3.46 o                         
  11   4   6         64.66         71.27         8.36 o                         
  12   4   6         65.74         67.82         8.38 o                         
  13   4   6         15.13          1.96         5.84 o                         
  14   4   6        107.07        118.07        14.67 o                         
  15   4   6         33.06         17.12         8.54 o                         
   1   5   6          1.28         -1.18         1.29 o                         
   2   5   6         59.21         81.21         2.94 o                         
   3   5   6          7.21          4.90         1.73 o                         
   4   5   6          0.42         -1.04         1.93 o                         
   5   5   6         23.37         21.72         3.68 o                         
   6   5   6         32.35         21.19         3.86 o                         
   7   5   6        219.28        247.47         9.15 o                         
   8   5   6        244.75        296.46        10.62 o                         
   9   5   6         51.58         45.35         7.46 o                         
  10   5   6        150.68        151.75         9.27 o                         
  11   5   6         54.31         63.41         9.30 o                         
  12   5   6          2.80         -5.48         6.11 o                         
  13   5   6         15.90          6.77         7.19 o                         
  14   5   6          0.48          2.72         7.53 o                         
   0   6   6        600.76        584.07        40.50 o                         
   1   6   6        509.93        486.89        12.02 o                         
   2   6   6        236.00        219.55        11.74 o                         
   3   6   6          1.93          0.56         2.52 o                         
   4   6   6          1.97          0.27         2.74 o                         
   5   6   6         32.99         31.31         4.01 o                         
   6   6   6          6.81          3.41         3.48 o                         
   7   6   6          4.25          1.67         3.96 o                         
   8   6   6          0.68          6.34         4.44 o                         
   9   6   6         29.97         33.97         6.17 o                         
  10   6   6        205.84        210.48        16.57 o                         
  11   6   6         11.56         16.10         6.94 o                         
  12   6   6         16.91          7.66         6.82 o                         
   1   7   6          5.77          1.01         7.84 o                         
   2   7   6        103.20        113.77        15.05 o                         
   3   7   6         32.40         29.98         9.67 o                         
   4   7   6          8.39         -4.67         4.67 o                         
   5   7   6         32.54         31.43         6.75 o                         
   6   7   6         10.06         10.03         4.60 o                         
   7   7   6          5.60          7.42         5.81 o                         
   8   7   6         12.04          0.66         5.04 o                         
   9   7   6         14.74         15.34         6.07 o                         
   0   8   6         19.08         49.55        16.48 o                         
   1   8   6         18.99         11.89        10.31 o                         
   2   8   6          0.58         -1.08        10.15 o                         
   3   8   6         35.11         41.70        11.94 o                         
   4   8   6          6.82          7.17        10.20 o                         
   5   8   6          1.73          5.05         9.21 o                         
   1   1   7         86.65         81.33         2.48 o                         
   2   1   7          0.03          0.97         1.08 o                         
   3   1   7        933.68        933.30         9.07 o                         
   4   1   7       3476.85       3387.31        25.88 o                         
   5   1   7        758.35        774.35         9.52 o                         
   6   1   7       1801.26       1936.66        20.07 o                         
   7   1   7        493.16        477.00         9.31 o                         
   8   1   7         20.98         20.38         5.57 o                         
   9   1   7         46.21         45.10         5.26 o                         
  10   1   7          5.49          1.70         3.59 o                         
  11   1   7        906.65        897.25        17.96 o                         
  12   1   7         13.33         12.31         7.19 o                         
  13   1   7       2281.63       2470.16        42.36 o                         
  14   1   7        126.61        106.02        10.69 o                         
  15   1   7          0.72         -6.42         6.42 o                         
  16   1   7         12.03         14.36         9.91 o                         
  17   1   7         54.65         56.34        16.49 o                         
   0   2   7          0.15          0.53         1.55 o                         
   1   2   7        139.19        135.11         3.16 o                         
   2   2   7        262.26        268.15         4.15 o                         
   3   2   7          5.32          3.06         1.31 o                         
   4   2   7       3005.40       2948.84        22.05 o                         
   5   2   7        580.64        598.55         7.59 o                         
   6   2   7       1533.67       1673.50        16.19 o                         
   7   2   7         37.70         36.90         3.91 o                         
   8   2   7        745.39        750.59        14.52 o                         
   9   2   7          0.26         -3.28         3.28 o                         
  10   2   7        100.02        100.34         5.40 o                         
  11   2   7         30.20         30.76         3.99 o                         
  12   2   7        100.28         86.70         8.71 o                         
  13   2   7         24.41         23.29         6.04 o                         
  14   2   7          8.89          7.57         6.03 o                         
  15   2   7          2.32          1.05         6.27 o                         
  16   2   7         15.58         16.93         8.39 o                         
  17   2   7          4.33         14.58        10.26 o                         
   1   3   7       2299.66       2381.44        19.05 o                         
   2   3   7        414.10        423.81         5.92 o                         
   3   3   7        341.27        370.61         6.44 o                         
   4   3   7          2.46          2.24         1.76 o                         
   5   3   7       1435.95       1399.23        14.78 o                         
   6   3   7        275.34        285.14         7.58 o                         
   7   3   7        401.81        427.59         8.32 o                         
   8   3   7          9.93          8.48         3.05 o                         
   9   3   7        144.74        150.53         7.06 o                         
  10   3   7          1.30          0.13         3.29 o                         
  11   3   7         39.07         37.75         6.39 o                         
  12   3   7         16.76          5.70         5.39 o                         
  13   3   7         20.96         19.57         6.38 o                         
  14   3   7         17.15         14.06         7.08 o                         
  15   3   7          6.51          8.66         8.53 o                         
  16   3   7         60.85         69.15        14.35 o                         
   0   4   7        862.21        928.35        13.57 o                         
   1   4   7         65.47         56.57         2.69 o                         
   2   4   7        124.55        142.35         3.94 o                         
   3   4   7          6.64          7.86         1.82 o                         
   4   4   7        295.76        303.54         5.85 o                         
   5   4   7          1.22         -0.81         1.93 o                         
   6   4   7        114.27        105.09         4.23 o                         
   7   4   7        100.25        100.38         4.43 o                         
   8   4   7        113.33        108.79         5.61 o                         
   9   4   7        229.66        228.44         9.40 o                         
  10   4   7        215.89        232.05         8.70 o                         
  11   4   7          0.13          1.26         4.88 o                         
  12   4   7          0.18          3.86         5.71 o                         
  13   4   7         29.18         19.55         6.72 o                         
  14   4   7          8.69         12.59         7.42 o                         
  15   4   7          0.66         -0.34         7.14 o                         
   1   5   7        123.89        129.87         3.79 o                         
   2   5   7        274.08        274.44         7.44 o                         
   3   5   7         79.91         78.66         5.55 o                         
   4   5   7         72.99         80.96         5.51 o                         
   5   5   7         16.62         14.80         3.68 o                         
   6   5   7         54.49         59.77         6.03 o                         
   7   5   7        107.54        111.97         6.68 o                         
   8   5   7        464.39        477.27        17.21 o                         
   9   5   7       1055.49       1154.00        21.31 o                         
  10   5   7          3.15          3.76         4.73 o                         
  11   5   7          3.53          1.81         5.26 o                         
  12   5   7        131.45        124.23        10.11 o                         
  13   5   7          0.16          4.97         6.49 o                         
  14   5   7          0.54          0.55         6.40 o                         
   0   6   7        461.90        469.21        13.55 o                         
   1   6   7       1459.94       1421.69        20.27 o                         
   2   6   7         12.60         15.45         3.20 o                         
   3   6   7         47.11         46.25         4.20 o                         
   4   6   7         22.55         23.31         3.81 o                         
   5   6   7         27.98         21.66         4.19 o                         
   6   6   7          6.87          2.38         3.84 o                         
   7   6   7          5.17          2.44         3.87 o                         
   8   6   7        133.77        150.14         9.06 o                         
   9   6   7        135.60        161.42         9.53 o                         
  10   6   7          0.10          1.87         6.01 o                         
  11   6   7         16.62         -0.27         6.42 o                         
  12   6   7          0.15         -6.15         6.15 o                         
   1   7   7         36.20         33.41        13.55 o                         
   2   7   7         20.66         25.94         9.46 o                         
   3   7   7         23.82         12.98         5.23 o                         
   4   7   7         16.26          7.03         4.80 o                         
   5   7   7         14.20         19.99         6.22 o                         
   6   7   7         85.01         74.21         9.68 o                         
   7   7   7         46.65         59.67         8.91 o                         
   8   7   7         44.70         38.09         7.67 o                         
   9   7   7          1.96          1.21         5.96 o                         
   0   8   7        196.46        200.14        27.97 o                         
   1   8   7         85.28         67.69        13.44 o                         
   2   8   7          1.38          6.60        11.08 o                         
   3   8   7          0.36        -10.03        10.03 o                         
   4   8   7          1.09          9.72        10.45 o                         
   0   0   8       3269.26       3166.92        48.06 o                         
   1   0   8        289.56        291.05         6.90 o                         
   2   0   8        240.04        196.88         6.21 o                         
   3   0   8          7.18          8.03         3.52 o                         
   4   0   8       1639.07       1819.39        33.96 o                         
   5   0   8       1092.22       1118.22        16.49 o                         
   6   0   8       8620.20       8860.73       124.17 o                         
   7   0   8        163.48        196.12        11.79 o                         
   8   0   8        317.17        313.31        13.75 o                         
   9   0   8         26.24         13.36         9.89 o                         
  10   0   8          2.98         -6.21         8.82 o                         
  11   0   8       3057.22       3277.91        69.23 o                         
  12   0   8       2043.78       2143.59        53.37 o                         
  13   0   8        714.00        790.76        40.21 o                         
  14   0   8          8.33         12.51        12.56 o                         
  15   0   8         15.95         -0.95        16.71 o                         
  16   0   8          3.81         -6.09        10.89 o                         
  17   0   8         11.29         12.20        15.14 o                         
   1   1   8        949.11        897.12         9.73 o                         
   2   1   8        293.02        309.37         5.12 o                         
   3   1   8        974.10        976.69         9.56 o                         
   4   1   8       1309.54       1332.49        13.65 o                         
   5   1   8        211.57        228.96         4.62 o                         
   6   1   8        405.57        462.94         8.66 o                         
   7   1   8        557.94        560.64        13.52 o                         
   8   1   8         72.99         80.12         4.46 o                         
   9   1   8          6.41          3.16         2.66 o                         
  10   1   8        230.93        219.92         8.91 o                         
  11   1   8        157.97        170.75        12.95 o                         
  12   1   8          4.62          2.75         5.78 o                         
  13   1   8         54.65         31.64         7.81 o                         
  14   1   8        800.84        783.74        23.20 o                         
  15   1   8          8.99         -0.13         7.16 o                         
  16   1   8          0.23         -5.89         8.37 o                         
  17   1   8          1.54         -3.40         9.02 o                         
   0   2   8        710.14        719.44        10.79 o                         
   1   2   8        968.61        994.45        10.01 o                         
   2   2   8         18.36         17.07         1.73 o                         
   3   2   8        894.45        946.21         9.23 o                         
   4   2   8       5864.32       6123.94        43.02 o                         
   5   2   8        468.62        429.85         6.68 o                         
   6   2   8        471.13        469.32         7.92 o                         
   7   2   8          9.32          5.20         2.30 o                         
   8   2   8         48.44         39.95         4.35 o                         
   9   2   8         82.45         76.20         5.61 o                         
  10   2   8        230.24        227.05         9.77 o                         
  11   2   8        404.94        402.71        15.98 o                         
  12   2   8        185.42        186.97        12.31 o                         
  13   2   8        195.63        206.27        11.78 o                         
  14   2   8          0.44         -0.32         5.60 o                         
  15   2   8          0.99          2.78         6.27 o                         
  16   2   8          0.97          3.47         7.79 o                         
  17   2   8          2.87         16.10        11.10 o                         
   1   3   8         11.96          5.03         1.57 o                         
   2   3   8       1067.17       1073.40        10.73 o                         
   3   3   8       1283.20       1392.09        13.06 o                         
   4   3   8        741.80        706.31         9.46 o                         
   5   3   8          0.76          2.57         2.00 o                         
   6   3   8         52.81         43.43         3.06 o                         
   7   3   8         42.34         39.79         3.56 o                         
   8   3   8          2.98          5.33         3.26 o                         
   9   3   8        479.37        468.81        11.78 o                         
  10   3   8         26.22         22.13         4.76 o                         
  11   3   8        109.34        120.21         8.30 o                         
  12   3   8         69.57         59.37         7.02 o                         
  13   3   8         38.11         29.32         7.02 o                         
  14   3   8         13.37          5.25         5.76 o                         
  15   3   8         13.39         27.22         8.87 o                         
  16   3   8         35.84         40.94        16.13 o                         
   0   4   8          0.24          1.92         2.12 o                         
   1   4   8         43.19         46.94         2.57 o                         
   2   4   8        370.97        416.95         6.28 o                         
   3   4   8         80.76         94.84         3.73 o                         
   4   4   8         95.25         82.85         3.70 o                         
   5   4   8         32.52         32.05         2.93 o                         
   6   4   8        160.52        160.52         5.52 o                         
   7   4   8         17.88         17.85         3.04 o                         
   8   4   8        422.53        408.85         9.83 o                         
   9   4   8        496.24        547.62        11.85 o                         
  10   4   8        215.53        227.10         9.75 o                         
  11   4   8        277.17        293.78        12.77 o                         
  12   4   8        118.44        129.22        10.72 o                         
  13   4   8          0.99         -5.21         5.21 o                         
  14   4   8          3.45         -4.89         5.84 o                         
  15   4   8          9.65         29.37         8.87 o                         
   1   5   8         56.22         57.53         4.00 o                         
   2   5   8        163.28        175.60         6.50 o                         
   3   5   8         94.27         99.93         6.12 o                         
   4   5   8         14.38          8.54         3.36 o                         
   5   5   8         72.06         69.51         5.81 o                         
   6   5   8        255.08        244.17         9.62 o                         
   7   5   8         21.11         21.47         4.68 o                         
   8   5   8          0.09         -4.19         4.19 o                         
   9   5   8          1.43          9.05         4.88 o                         
  10   5   8         57.34         36.06         6.61 o                         
  11   5   8        101.06         81.68         8.62 o                         
  12   5   8         13.14         20.24         6.64 o                         
  13   5   8         13.28         12.22         6.40 o                         
  14   5   8          0.69         -0.19         8.58 o                         
   0   6   8        117.50         98.87         9.44 o                         
   1   6   8       1097.72       1102.12        17.29 o                         
   2   6   8         18.89         27.10         3.76 o                         
   3   6   8          0.11         -2.32         2.83 o                         
   4   6   8          0.86         -1.23         3.16 o                         
   5   6   8          0.92          0.60         3.69 o                         
   6   6   8         10.56          9.72         4.31 o                         
   7   6   8          1.57          1.20         4.29 o                         
   8   6   8          0.79         -2.00         4.74 o                         
   9   6   8         64.04         55.97         7.18 o                         
  10   6   8         45.23         44.11         7.49 o                         
  11   6   8          2.73         -1.79         5.73 o                         
  12   6   8          1.34         -6.21         6.24 o                         
   1   7   8         62.50         63.67         7.70 o                         
   2   7   8          0.37          0.48         4.05 o                         
   3   7   8         18.69         18.31         9.43 o                         
   4   7   8         10.13          8.59         5.00 o                         
   5   7   8          0.11         -2.57         4.18 o                         
   6   7   8         16.75         12.79         5.08 o                         
   7   7   8          3.89          4.96         4.73 o                         
   8   7   8        178.32        195.70        11.80 o                         
   9   7   8         14.96         10.03         6.81 o                         
   0   8   8        281.07        313.49        33.28 o                         
   1   8   8        214.97        194.23        21.53 o                         
   2   8   8         15.15          9.05        12.16 o                         
   3   8   8          9.84         14.04        25.48 o                         
   1   1   9         14.63         14.80         1.77 o                         
   2   1   9        342.29        354.99         6.27 o                         
   3   1   9        526.37        573.77         8.47 o                         
   4   1   9       1152.46       1223.87        13.96 o                         
   5   1   9       1856.20       1922.41        18.70 o                         
   6   1   9        125.44        113.62         6.83 o                         
   7   1   9         12.57         12.10         3.02 o                         
   8   1   9         56.32         54.23         7.94 o                         
   9   1   9         76.07         85.02         5.88 o                         
  10   1   9       1058.37       1108.05        20.90 o                         
  11   1   9        199.40        220.02        10.11 o                         
  12   1   9       1037.43       1089.77        25.51 o                         
  13   1   9         19.20          0.04         6.34 o                         
  14   1   9          0.32         -3.15         6.66 o                         
  15   1   9          0.74         -7.16         7.16 o                         
  16   1   9         17.43         22.13         9.23 o                         
  17   1   9         84.37        101.25        13.66 o                         
   0   2   9        120.36        120.49         5.45 o                         
   1   2   9         97.76        101.71         4.02 o                         
   2   2   9         59.31         68.60         2.81 o                         
   3   2   9        751.15        852.15         8.84 o                         
   4   2   9          5.46          8.06         1.75 o                         
   5   2   9          1.22          3.40         1.92 o                         
   6   2   9         72.38         69.50         3.63 o                         
   7   2   9          6.74          5.77         2.49 o                         
   8   2   9        410.37        430.14        11.93 o                         
   9   2   9         15.32         16.14         4.02 o                         
  10   2   9        426.79        438.10        11.86 o                         
  11   2   9        528.37        570.83        14.26 o                         
  12   2   9        965.57        974.85        20.49 o                         
  13   2   9          6.86          4.26         5.31 o                         
  14   2   9          0.03          6.66         5.48 o                         
  15   2   9          1.43          1.60         7.09 o                         
  16   2   9          0.73         -2.40         7.63 o                         
   1   3   9         29.54         19.10         2.25 o                         
   2   3   9         59.54         57.68         2.91 o                         
   3   3   9         83.88         92.40         3.66 o                         
   4   3   9        376.82        387.34         7.04 o                         
   5   3   9         22.13         11.56         2.31 o                         
   6   3   9        412.14        401.28         9.46 o                         
   7   3   9         32.04         21.17         3.30 o                         
   8   3   9          0.62         -1.24         2.98 o                         
   9   3   9        164.74        148.10        10.66 o                         
  10   3   9       1601.06       1704.26        33.55 o                         
  11   3   9        424.69        471.54        13.24 o                         
  12   3   9        212.99        198.99        10.30 o                         
  13   3   9         45.69         45.40         8.58 o                         
  14   3   9         12.16          7.73         5.61 o                         
  15   3   9          6.50         12.51         9.08 o                         
  16   3   9          0.00         11.45         9.88 o                         
   0   4   9         32.13         32.69         3.43 o                         
   1   4   9         30.70         34.41         2.51 o                         
   2   4   9        363.04        373.84         6.32 o                         
   3   4   9          1.14         -0.45         1.73 o                         
   4   4   9          6.33          9.27         2.19 o                         
   5   4   9        621.87        627.89         9.39 o                         
   6   4   9         19.72         14.65         2.77 o                         
   7   4   9         86.58         82.79         4.96 o                         
   8   4   9         71.69         68.21         4.90 o                         
   9   4   9         50.00         51.74         5.39 o                         
  10   4   9        601.41        644.16        17.38 o                         
  11   4   9         64.25         54.37         8.02 o                         
  12   4   9         28.72         10.07         6.52 o                         
  13   4   9         12.18          3.09         6.76 o                         
  14   4   9          6.71         -1.07         7.05 o                         
  15   4   9          0.08         -2.98         7.68 o                         
   1   5   9         17.04         13.15         3.31 o                         
   2   5   9        336.80        353.34        14.15 o                         
   3   5   9         15.51         11.31         3.84 o                         
   4   5   9        120.74        135.78         7.27 o                         
   5   5   9         21.68         24.90         4.72 o                         
   6   5   9        131.05        143.88         9.33 o                         
   7   5   9        118.93        127.01         8.62 o                         
   8   5   9          8.18          4.03         4.58 o                         
   9   5   9         72.50         66.64         7.30 o                         
  10   5   9          0.49         -4.64         4.96 o                         
  11   5   9          6.00         -1.99         5.58 o                         
  12   5   9         27.82         17.35         6.76 o                         
  13   5   9          0.65          4.79         6.34 o                         
   0   6   9          6.39          3.00         4.59 o                         
   1   6   9        198.04        206.66         7.85 o                         
   2   6   9         16.58         18.37         3.85 o                         
   3   6   9          7.58          9.04         3.41 o                         
   4   6   9          0.00         -3.27         3.31 o                         
   5   6   9          0.51         -2.47         3.67 o                         
   6   6   9         40.39         37.41         5.43 o                         
   7   6   9         36.35         34.50         5.42 o                         
   8   6   9          1.71         -2.27         4.73 o                         
   9   6   9         12.65         13.20         6.00 o                         
  10   6   9        104.21        110.47         9.66 o                         
  11   6   9          6.35          8.79         6.32 o                         
   1   7   9          8.32          8.57         5.18 o                         
   2   7   9         11.80         15.83         5.16 o                         
   3   7   9          0.04          4.30         4.78 o                         
   4   7   9         25.22         29.72         6.27 o                         
   5   7   9         30.26         26.09         5.41 o                         
   6   7   9          2.63          2.24         4.70 o                         
   7   7   9          5.14          9.09         6.03 o                         
   8   7   9         42.81         45.54         6.86 o                         
   0   8   9        292.40        255.09        32.31 o                         
   1   8   9         54.97         45.87        12.59 o                         
   2   8   9        249.78        267.54        22.39 o                         
   0   0  10         77.63         75.67         9.71 o                         
   1   0  10       1384.41       1389.31        27.04 o                         
   2   0  10        759.73        773.38        18.83 o                         
   3   0  10       9807.78      10532.96       145.53 o                         
   4   0  10          1.24         -4.36         4.39 o                         
   5   0  10       5182.74       5590.45        72.11 o                         
   6   0  10         43.35         40.71         4.91 o                         
   7   0  10        126.89        130.61         6.81 o                         
   8   0  10         50.68         53.33         7.46 o                         
   9   0  10         44.21         55.10         8.30 o                         
  10   0  10        225.28        231.82        15.73 o                         
  11   0  10          1.67          3.42         7.17 o                         
  12   0  10        309.23        323.64        35.52 o                         
  13   0  10        998.38       1042.73        32.30 o                         
  14   0  10         92.12         79.01        12.30 o                         
  15   0  10          2.08         10.72         9.37 o                         
  16   0  10          0.52          1.41        10.47 o                         
  17   0  10          0.23         -3.06        10.51 o                         
   1   1  10       1037.26        980.62        13.07 o                         
   2   1  10          9.83         12.32         2.56 o                         
   3   1  10        563.77        585.00        10.86 o                         
   4   1  10        548.67        579.63        10.76 o                         
   5   1  10       4662.33       4831.27        42.69 o                         
   6   1  10          0.00          2.79         2.18 o                         
   7   1  10        181.07        181.53         5.85 o                         
   8   1  10          5.75          5.33         3.08 o                         
   9   1  10        656.71        665.22        13.82 o                         
  10   1  10         10.16         11.98         3.98 o                         
  11   1  10        244.50        248.19        10.51 o                         
  12   1  10         74.85         74.63         7.02 o                         
  13   1  10         51.57         36.89         7.26 o                         
  14   1  10          1.32         -5.86         5.86 o                         
  15   1  10          3.55         -5.64         5.97 o                         
  16   1  10         12.24         16.64         7.81 o                         
  17   1  10          2.48         -6.58         7.56 o                         
   0   2  10          6.32          6.26         2.57 o                         
   1   2  10          0.22          0.49         1.42 o                         
   2   2  10          4.90          5.29         1.63 o                         
   3   2  10        890.00        962.21        11.07 o                         
   4   2  10       1563.72       1664.70        16.83 o                         
   5   2  10       1903.08       1947.19        19.09 o                         
   6   2  10        428.97        467.06         8.15 o                         
   7   2  10         34.71         24.25         3.12 o                         
   8   2  10        274.24        264.30         7.41 o                         
   9   2  10        144.87        144.10         7.67 o                         
  10   2  10          8.57          4.74         4.27 o                         
  11   2  10        105.36        139.45         8.44 o                         
  12   2  10        222.59        241.90        10.96 o                         
  13   2  10        127.28        131.37         9.03 o                         
  14   2  10         82.22         84.69        10.16 o                         
  15   2  10         36.45         30.94         7.84 o                         
  16   2  10          1.65         -5.32         7.33 o                         
   1   3  10          7.14          9.27         1.88 o                         
   2   3  10          8.68          4.05         1.76 o                         
   3   3  10        385.65        369.31         6.68 o                         
   4   3  10        295.36        302.91         7.18 o                         
   5   3  10          3.54          1.46         2.24 o                         
   6   3  10        125.37        127.29         5.71 o                         
   7   3  10        437.93        427.60         9.10 o                         
   8   3  10        373.63        355.14         9.63 o                         
   9   3  10          5.89          9.24         4.05 o                         
  10   3  10         95.15         77.07        10.93 o                         
  11   3  10         37.73         33.57         5.69 o                         
  12   3  10         49.98         50.69         6.49 o                         
  13   3  10        393.62        386.77        14.15 o                         
  14   3  10        126.79        136.74        15.20 o                         
  15   3  10         36.38         16.32         9.65 o                         
   0   4  10         49.76         57.76         4.52 o                         
   1   4  10          2.59         -0.79         1.73 o                         
   2   4  10          0.21         -1.16         1.77 o                         
   3   4  10          4.32          3.65         1.93 o                         
   4   4  10         10.30         10.06         2.40 o                         
   5   4  10         33.50         29.71         3.06 o                         
   6   4  10         11.06          7.07         2.88 o                         
   7   4  10        256.07        247.35         8.13 o                         
   8   4  10          3.16          3.87         3.36 o                         
   9   4  10         32.06         24.60         4.96 o                         
  10   4  10         21.65         23.13         6.21 o                         
  11   4  10          4.34         11.60         6.30 o                         
  12   4  10         36.33         41.35         7.89 o                         
  13   4  10          0.40         -6.09         6.09 o                         
  14   4  10          3.20         -0.54         7.91 o                         
   1   5  10        275.63        294.15        10.61 o                         
   2   5  10        108.20        101.33         6.33 o                         
   3   5  10          1.35          0.06         3.16 o                         
   4   5  10          4.21          1.96         3.38 o                         
   5   5  10        104.17        114.40         7.42 o                         
   6   5  10          0.15          3.20         3.83 o                         
   7   5  10         32.31         31.32         5.38 o                         
   8   5  10          1.19         -1.45         4.24 o                         
   9   5  10        118.78        100.92         8.53 o                         
  10   5  10         34.58         19.47         5.91 o                         
  11   5  10          3.34          2.40         5.41 o                         
  12   5  10          1.15         -3.82         6.15 o                         
  13   5  10          2.07         -6.52         6.69 o                         
   0   6  10         26.35         22.18         5.83 o                         
   1   6  10         72.69         74.86         5.73 o                         
   2   6  10         44.77         41.69         4.84 o                         
   3   6  10          4.66          6.41         3.85 o                         
   4   6  10          9.54          8.51         4.00 o                         
   5   6  10         29.80         23.38         4.81 o                         
   6   6  10        168.97        190.00        10.11 o                         
   7   6  10        101.59        102.76         7.84 o                         
   8   6  10          4.29          1.17         4.91 o                         
   9   6  10         70.87         79.24         8.48 o                         
  10   6  10         28.87         21.47         9.19 o                         
  11   6  10          0.62          2.53         6.39 o                         
   1   7  10         44.21         48.11         7.67 o                         
   2   7  10         29.62         33.20         7.49 o                         
   3   7  10         32.33         23.63         6.61 o                         
   4   7  10         10.74         10.41         5.13 o                         
   5   7  10         20.54         13.03         6.92 o                         
   6   7  10          2.93         -1.97         4.75 o                         
   7   7  10        139.58        131.00         8.85 o                         
   8   7  10          0.23          0.44         5.56 o                         
   1   1  11         81.23         73.59         4.07 o                         
   2   1  11        504.35        543.27        10.05 o                         
   3   1  11          1.75          4.07         2.18 o                         
   4   1  11        541.51        564.63        10.94 o                         
   5   1  11          9.38         12.52         4.27 o                         
   6   1  11        241.47        280.23         6.64 o                         
   7   1  11        341.47        335.95         8.80 o                         
   8   1  11        255.58        271.10         8.13 o                         
   9   1  11       1739.17       1720.37        24.63 o                         
  10   1  11         74.49         62.70         5.90 o                         
  11   1  11        919.85        979.54        18.91 o                         
  12   1  11        250.56        280.60        11.78 o                         
  13   1  11         82.20         66.21         7.91 o                         
  14   1  11         11.19          5.10         6.09 o                         
  15   1  11         48.68         47.84         8.60 o                         
  16   1  11         28.03         16.43         7.87 o                         
   0   2  11          0.02         -0.16         2.40 o                         
   1   2  11        648.10        656.65         9.75 o                         
   2   2  11          0.33         -0.78         1.76 o                         
   3   2  11         86.42         84.17         4.18 o                         
   4   2  11        252.95        264.38         8.21 o                         
   5   2  11       1045.87       1075.62        12.74 o                         
   6   2  11         20.39         15.49         2.54 o                         
   7   2  11        151.51        196.69         5.95 o                         
   8   2  11         99.01         83.50         4.90 o                         
   9   2  11        557.15        566.91        16.85 o                         
  10   2  11        565.38        620.53        17.02 o                         
  11   2  11        679.58        627.31        15.30 o                         
  12   2  11        565.87        664.29        16.22 o                         
  13   2  11         20.43         16.36         6.18 o                         
  14   2  11          8.69          5.05         6.25 o                         
  15   2  11          3.77          4.57         6.64 o                         
  16   2  11         18.23         21.23         8.25 o                         
   1   3  11          1.54          4.42         1.85 o                         
   2   3  11         79.27         74.15         3.59 o                         
   3   3  11        180.83        183.32         5.63 o                         
   4   3  11         98.26        106.42         4.79 o                         
   5   3  11        142.00        156.81         6.44 o                         
   6   3  11         21.20         26.52         3.47 o                         
   7   3  11         31.59         31.96         4.31 o                         
   8   3  11        225.72        243.75         8.85 o                         
   9   3  11        173.60        187.27        10.80 o                         
  10   3  11        145.52        144.17         8.51 o                         
  11   3  11        694.41        743.95        16.89 o                         
  12   3  11        131.99        111.04         8.46 o                         
  13   3  11         71.83         64.00         8.22 o                         
  14   3  11        142.23        137.92        12.13 o                         
  15   3  11         21.63          7.56         9.10 o                         
   0   4  11          0.70          2.61         2.85 o                         
   1   4  11          0.44          0.56         1.85 o                         
   2   4  11          4.40          6.56         2.10 o                         
   3   4  11         39.48         39.67         3.44 o                         
   4   4  11          4.87          6.11         2.36 o                         
   5   4  11        285.36        292.83         7.80 o                         
   6   4  11          3.39          2.74         2.87 o                         
   7   4  11        117.45        104.63         5.79 o                         
   8   4  11          7.40         -1.40         3.60 o                         
   9   4  11          1.06         -2.15         3.97 o                         
  10   4  11        127.34        142.42        10.81 o                         
  11   4  11        101.03        108.64        10.38 o                         
  12   4  11          0.00          1.01         6.25 o                         
  13   4  11         95.13         71.55        10.97 o                         
  14   4  11         16.02         17.46         9.10 o                         
   1   5  11          8.36         -0.30         3.09 o                         
   2   5  11         68.73         81.24         5.96 o                         
   3   5  11         33.27         34.90         6.24 o                         
   4   5  11         22.53         17.25         5.17 o                         
   5   5  11          6.11          4.26         4.03 o                         
   6   5  11         45.67         32.44         5.17 o                         
   7   5  11        376.93        400.86        12.63 o                         
   8   5  11         49.79         48.32         6.43 o                         
   9   5  11         94.30        105.75         8.29 o                         
  10   5  11          2.78         -5.46         5.46 o                         
  11   5  11        129.81        155.02        13.08 o                         
  12   5  11          1.05          7.20         6.40 o                         
  13   5  11         99.76        100.13        18.95 o                         
   0   6  11          0.17         -3.03         5.23 o                         
   1   6  11          4.55          7.26         3.96 o                         
   2   6  11         40.10         38.88         5.06 o                         
   3   6  11         94.91         95.22         7.66 o                         
   4   6  11          8.54          6.45         4.22 o                         
   5   6  11         40.00         37.69         5.62 o                         
   6   6  11         22.89         21.61         5.31 o                         
   7   6  11          7.94          6.73         4.93 o                         
   8   6  11         31.81         25.41         6.18 o                         
   9   6  11         44.25         50.42         7.58 o                         
  10   6  11         42.08         46.02        11.40 o                         
   1   7  11        367.02        384.70        15.29 o                         
   2   7  11         10.63          5.26         5.56 o                         
   3   7  11        229.27        234.97        11.38 o                         
   4   7  11         16.21          7.54         5.32 o                         
   5   7  11          2.15          6.01         4.67 o                         
   6   7  11         13.72          6.44         5.14 o                         
   7   7  11         42.64         33.20         6.48 o                         
   0   0  12         30.73         16.37         6.78 o                         
   1   0  12        342.85        336.65        12.81 o                         
   2   0  12       7029.02       7863.59       111.90 o                         
   3   0  12       1240.52       1321.92        28.44 o                         
   4   0  12         74.29         82.81         9.26 o                         
   5   0  12         20.46         11.43         5.00 o                         
   6   0  12        826.75        848.14        17.92 o                         
   7   0  12        458.44        463.04        29.07 o                         
   8   0  12        533.51        560.50        13.63 o                         
   9   0  12        900.81        846.90        19.61 o                         
  10   0  12          4.31          3.32         4.33 o                         
  11   0  12       1415.23       1375.00        36.26 o                         
  12   0  12         36.51         36.39         9.82 o                         
  13   0  12         11.98         16.47        11.36 o                         
  14   0  12         44.28         60.40        12.13 o                         
  15   0  12          7.63          6.06        10.24 o                         
  16   0  12         26.97         26.52        11.87 o                         
   1   1  12        245.09        255.89         8.18 o                         
   2   1  12         42.99         49.40         3.43 o                         
   3   1  12        459.59        517.40        10.16 o                         
   4   1  12         27.28         22.21         3.27 o                         
   5   1  12        456.55        454.07        10.26 o                         
   6   1  12        266.92        266.06         6.87 o                         
   7   1  12        105.70        106.20         5.84 o                         
   8   1  12          3.17          1.06         2.36 o                         
   9   1  12          1.49         -3.34         3.34 o                         
  10   1  12        528.93        513.86        13.11 o                         
  11   1  12        201.36        204.99        11.29 o                         
  12   1  12         16.59         20.07         6.23 o                         
  13   1  12         35.18         42.50         7.64 o                         
  14   1  12          1.45          0.32         6.31 o                         
  15   1  12          2.99          0.36         6.75 o                         
  16   1  12          0.47          2.95         7.49 o                         
   0   2  12        279.53        265.19         9.73 o                         
   1   2  12          0.41          4.13         2.18 o                         
   2   2  12         82.62         67.28         3.90 o                         
   3   2  12         55.31         49.61         3.77 o                         
   4   2  12       1342.00       1334.44        17.90 o                         
   5   2  12         21.78         23.64         2.68 o                         
   6   2  12        281.46        286.42         6.70 o                         
   7   2  12          0.89         -0.20         2.12 o                         
   8   2  12         88.71         96.20         5.75 o                         
   9   2  12         63.90         45.96         5.80 o                         
  10   2  12        534.81        559.07        18.61 o                         
  11   2  12        256.46        241.22        15.48 o                         
  12   2  12        316.13        354.53        14.56 o                         
  13   2  12        116.73        101.59         9.24 o                         
  14   2  12         22.24         24.19         7.07 o                         
  15   2  12         91.62         93.93         9.95 o                         
  16   2  12          4.10          0.71         8.49 o                         
   1   3  12         80.95         90.97         4.18 o                         
   2   3  12         36.78         35.78         3.12 o                         
   3   3  12        195.54        189.99         6.17 o                         
   4   3  12        310.83        304.56         8.25 o                         
   5   3  12        175.28        193.79         7.14 o                         
   6   3  12         30.32         25.28         3.85 o                         
   7   3  12         39.98         34.94         4.67 o                         
   8   3  12          1.10         -3.38         3.38 o                         
   9   3  12        135.39        159.79         8.05 o                         
  10   3  12          3.33          2.90         4.36 o                         
  11   3  12        351.03        374.42        12.88 o                         
  12   3  12         70.27         84.59         9.77 o                         
  13   3  12         21.64         12.46         7.25 o                         
  14   3  12          0.74         -2.82         7.81 o                         
  15   3  12         15.42          2.22         9.24 o                         
   0   4  12          2.33         -2.70         2.70 o                         
   1   4  12         38.35         37.43         3.06 o                         
   2   4  12        249.82        259.56         6.19 o                         
   3   4  12        132.25        120.01         4.97 o                         
   4   4  12         12.48         16.27         3.45 o                         
   5   4  12         41.09         36.33         3.88 o                         
   6   4  12        161.78        176.99         7.21 o                         
   7   4  12        295.20        304.08         9.94 o                         
   8   4  12         18.86         14.30         4.67 o                         
   9   4  12        254.51        250.20        11.30 o                         
  10   4  12         22.44         27.11         6.84 o                         
  11   4  12        471.54        520.15        18.39 o                         
  12   4  12        101.18        106.01        12.16 o                         
  13   4  12         82.05         88.95        13.80 o                         
  14   4  12          1.94          1.27        10.43 o                         
   1   5  12        203.06        203.17         9.01 o                         
   2   5  12         48.66         47.89         5.28 o                         
   3   5  12         60.41         60.71         5.74 o                         
   4   5  12        201.68        185.77        10.48 o                         
   5   5  12        105.96        104.69         7.62 o                         
   6   5  12         12.87          7.93         4.64 o                         
   7   5  12         50.90         47.63         6.09 o                         
   8   5  12          4.91          2.12         4.73 o                         
   9   5  12         23.64          5.32         5.20 o                         
  10   5  12         42.16         35.33         8.80 o                         
  11   5  12         18.41         11.23         6.55 o                         
  12   5  12          2.09          0.35         6.76 o                         
   0   6  12         11.01          4.76         5.79 o                         
   1   6  12        236.76        229.53         9.90 o                         
   2   6  12          0.00         -0.83         3.97 o                         
   3   6  12          2.26         -0.85         4.01 o                         
   4   6  12          2.85          4.78         4.56 o                         
   5   6  12         63.20         53.43         6.62 o                         
   6   6  12          0.00         -2.69         4.41 o                         
   7   6  12          4.71         -0.79         5.13 o                         
   8   6  12         33.07         29.34         6.21 o                         
   9   6  12         51.14         55.62         7.30 o                         
  10   6  12         28.32         19.10         7.24 o                         
   1   7  12          2.26          6.69         5.57 o                         
   2   7  12          4.43         -0.29         5.12 o                         
   3   7  12         45.07         55.22         7.65 o                         
   4   7  12         68.60         78.34        10.74 o                         
   5   7  12          0.14          0.18         5.03 o                         
   6   7  12         31.13         26.10        11.06 o                         
   1   1  13        192.13        191.94         9.90 o                         
   2   1  13        869.72        875.52        12.86 o                         
   3   1  13          1.66          0.52         2.12 o                         
   4   1  13        138.49        130.52         6.30 o                         
   5   1  13        637.91        669.16        14.35 o                         
   6   1  13         17.44         12.13         3.92 o                         
   7   1  13         10.01         13.12         3.58 o                         
   8   1  13        448.23        440.90         9.53 o                         
   9   1  13        306.15        330.16        10.61 o                         
  10   1  13         77.98         53.62         9.82 o                         
  11   1  13        336.42        341.13        19.69 o                         
  12   1  13         70.55         86.93         8.69 o                         
  13   1  13        164.82        149.93        11.82 o                         
  14   1  13         18.24         12.32         6.96 o                         
  15   1  13          1.26          2.89         6.77 o                         
  16   1  13         53.12         65.12         9.92 o                         
   0   2  13        121.16        118.93         7.76 o                         
   1   2  13         14.76         18.17         2.85 o                         
   2   2  13        367.62        360.59         7.84 o                         
   3   2  13        286.93        279.07         7.03 o                         
   4   2  13        553.21        557.01        10.80 o                         
   5   2  13         17.96         16.30         2.82 o                         
   6   2  13        379.63        418.39        14.36 o                         
   7   2  13         36.90         39.26         4.26 o                         
   8   2  13        158.14        156.52         8.08 o                         
   9   2  13         22.96         22.00         5.21 o                         
  10   2  13        121.20        124.01         9.75 o                         
  11   2  13        113.10        138.13        10.65 o                         
  12   2  13          0.62          6.04         5.68 o                         
  13   2  13          0.02          1.07         6.27 o                         
  14   2  13          6.65          5.34         6.71 o                         
  15   2  13          2.87         -6.98         6.98 o                         
   1   3  13          1.17          5.52         2.44 o                         
   2   3  13        137.41        145.95         6.08 o                         
   3   3  13         73.36         81.81         4.76 o                         
   4   3  13          0.19          1.81         2.90 o                         
   5   3  13        864.47        934.44        15.60 o                         
   6   3  13        584.19        621.55        12.68 o                         
   7   3  13        106.51        110.79         6.55 o                         
   8   3  13         44.51         34.00         4.67 o                         
   9   3  13        195.69        193.51         8.65 o                         
  10   3  13         67.46         62.61         6.53 o                         
  11   3  13         20.26         15.64         6.03 o                         
  12   3  13         30.60         29.03         6.82 o                         
  13   3  13         61.62         41.43         8.54 o                         
  14   3  13         23.57         13.33         9.09 o                         
   0   4  13        525.30        539.22        14.24 o                         
   1   4  13         25.29         22.83         3.33 o                         
   2   4  13         17.06         17.60         3.22 o                         
   3   4  13         12.41          4.39         2.90 o                         
   4   4  13        261.23        284.43         8.70 o                         
   5   4  13        253.72        215.45         8.45 o                         
   6   4  13         15.10         10.04         3.80 o                         
   7   4  13         92.74         93.67         9.38 o                         
   8   4  13         11.64         12.14         5.55 o                         
   9   4  13          9.69         10.73         5.25 o                         
  10   4  13        327.77        357.58        16.14 o                         
  11   4  13         57.65         66.23        12.36 o                         
  12   4  13         37.65         18.45         8.56 o                         
  13   4  13         70.93         50.39        10.29 o                         
   1   5  13          0.75          5.79         4.01 o                         
   2   5  13        409.17        403.25        11.90 o                         
   3   5  13        118.60        121.08         7.67 o                         
   4   5  13        564.45        573.67        17.29 o                         
   5   5  13         59.43         51.10         6.61 o                         
   6   5  13         40.44         29.89         5.72 o                         
   7   5  13        172.21        178.80         9.97 o                         
   8   5  13          0.10          0.48         4.81 o                         
   9   5  13         58.96         37.52         7.00 o                         
  10   5  13          1.43          4.63         6.17 o                         
  11   5  13         46.53         36.43         8.55 o                         
  12   5  13         93.54        102.72        11.48 o                         
   0   6  13        127.59        157.04        17.78 o                         
   1   6  13        238.88        253.14        10.44 o                         
   2   6  13          1.17          2.32         4.16 o                         
   3   6  13         71.52         59.73         6.36 o                         
   4   6  13         90.54        110.38        12.03 o                         
   5   6  13          0.75          4.66         4.96 o                         
   6   6  13         16.50         12.26         5.80 o                         
   7   6  13          0.66         -1.77         4.94 o                         
   8   6  13         23.73         10.57         5.72 o                         
   9   6  13         22.68         27.63         6.72 o                         
   1   7  13          9.43          4.90         4.82 o                         
   2   7  13          6.24          5.37         4.63 o                         
   3   7  13         31.23         31.10         5.69 o                         
   4   7  13         67.80         61.41         7.14 o                         
   5   7  13         12.58         10.70         5.81 o                         
   6   7  13         31.74         46.43        18.17 o                         
   0   0  14          0.34          6.46         6.00 o                         
   1   0  14         38.55         32.85         5.95 o                         
   2   0  14         10.26         12.93         5.18 o                         
   3   0  14        415.15        431.55        16.01 o                         
   4   0  14        186.29        191.08        12.67 o                         
   5   0  14        411.98        413.10        16.45 o                         
   6   0  14        949.63       1040.95        22.44 o                         
   7   0  14        260.92        296.44        16.46 o                         
   8   0  14        790.23        715.42        23.87 o                         
   9   0  14        487.53        482.55        34.08 o                         
  10   0  14        266.23        278.54        18.59 o                         
  11   0  14        362.01        410.99        25.49 o                         
  12   0  14        146.78        142.05        14.62 o                         
  13   0  14          2.50         -8.92         9.91 o                         
  14   0  14         13.12          3.11         9.35 o                         
  15   0  14          6.90          4.29        10.55 o                         
   1   1  14        352.75        334.95         8.97 o                         
   2   1  14        595.02        623.11        14.77 o                         
   3   1  14        194.40        185.83         6.82 o                         
   4   1  14         55.96         52.69         4.78 o                         
   5   1  14          4.61          1.61         3.03 o                         
   6   1  14         35.36         33.78         4.26 o                         
   7   1  14        641.18        648.13        13.60 o                         
   8   1  14         53.02         53.32         5.92 o                         
   9   1  14        182.65        184.00        10.38 o                         
  10   1  14        167.57        167.84        10.22 o                         
  11   1  14         83.24         75.84         8.30 o                         
  12   1  14         14.23          6.26         5.85 o                         
  13   1  14         44.24         41.28        10.61 o                         
  14   1  14        129.10        151.63        18.79 o                         
  15   1  14        159.18        177.35        13.30 o                         
   0   2  14        317.38        302.48        16.46 o                         
   1   2  14        485.28        455.82         9.67 o                         
   2   2  14         20.35         18.12         3.13 o                         
   3   2  14        270.49        316.45         7.55 o                         
   4   2  14         21.40         15.60         3.15 o                         
   5   2  14         56.65         56.09         4.62 o                         
   6   2  14          5.36          6.71         3.48 o                         
   7   2  14          7.27          4.18         3.60 o                         
   8   2  14         50.39         52.79         5.03 o                         
   9   2  14        169.01        169.31        11.13 o                         
  10   2  14        461.44        518.96        15.69 o                         
  11   2  14         88.35         67.78         8.39 o                         
  12   2  14          0.13         -5.59         5.59 o                         
  13   2  14         22.94         20.44         7.55 o                         
  14   2  14        101.45         97.26        10.20 o                         
  15   2  14          0.01         -3.43         6.96 o                         
   1   3  14        308.77        304.09         7.54 o                         
   2   3  14          4.10          5.03         2.71 o                         
   3   3  14         29.50         18.83         3.23 o                         
   4   3  14          7.05          2.51         3.19 o                         
   5   3  14         16.59          9.26         3.68 o                         
   6   3  14         42.32         43.92         5.38 o                         
   7   3  14          0.01         -1.44         3.37 o                         
   8   3  14        123.55        118.00         7.29 o                         
   9   3  14        560.80        575.32        15.00 o                         
  10   3  14         62.34         67.49         7.57 o                         
  11   3  14          2.20          8.51         6.09 o                         
  12   3  14          4.01          7.63         6.55 o                         
  13   3  14         55.49         35.98         9.39 o                         
  14   3  14         17.65         15.87         9.13 o                         
   0   4  14        148.12        149.01         9.01 o                         
   1   4  14         11.90          9.69         3.02 o                         
   2   4  14          9.65          9.55         3.03 o                         
   3   4  14         28.66         23.61         3.63 o                         
   4   4  14        797.64        888.74        14.96 o                         
   5   4  14        413.47        408.86        11.30 o                         
   6   4  14         49.47         50.32         6.21 o                         
   7   4  14        175.88        168.52         9.12 o                         
   8   4  14         15.28         22.95         5.61 o                         
   9   4  14         54.84         59.62         8.05 o                         
  10   4  14          9.49          5.53        10.23 o                         
  11   4  14         52.54         70.31        10.64 o                         
  12   4  14          7.37         -7.33         7.33 o                         
  13   4  14         11.50         10.05         8.08 o                         
   1   5  14         37.09         32.31         5.17 o                         
   2   5  14        144.63        153.36         8.85 o                         
   3   5  14          0.85          2.21         4.35 o                         
   4   5  14        105.95        111.98         8.50 o                         
   5   5  14         40.33         43.56         6.43 o                         
   6   5  14        134.63        121.07         9.53 o                         
   7   5  14         13.47         12.72         5.34 o                         
   8   5  14         21.61         15.82         5.55 o                         
   9   5  14         12.50          9.19         5.97 o                         
  10   5  14         10.21         12.29         7.21 o                         
  11   5  14          8.51          5.66         7.80 o                         
   0   6  14          3.20          3.95         6.99 o                         
   1   6  14          3.74          5.89         4.45 o                         
   2   6  14        212.75        240.77        12.58 o                         
   3   6  14         54.62         49.63         7.97 o                         
   4   6  14         13.29          5.25         5.52 o                         
   5   6  14          0.00         -2.70         4.90 o                         
   6   6  14         15.91         16.41         5.91 o                         
   7   6  14          0.01          1.17         5.33 o                         
   8   6  14          3.09         -2.63         5.50 o                         
   9   6  14          0.07          7.05         6.36 o                         
   1   7  14         14.44         11.13         5.28 o                         
   2   7  14          0.04          3.32         4.95 o                         
   3   7  14         31.87         27.65         5.79 o                         
   4   7  14          3.59          1.58         5.47 o                         
   1   1  15        415.77        442.41        10.17 o                         
   2   1  15        136.16        135.74         5.98 o                         
   3   1  15        115.01        104.96         5.54 o                         
   4   1  15        170.47        164.20        10.94 o                         
   5   1  15          3.29          2.84         3.18 o                         
   6   1  15        106.90        115.37         6.80 o                         
   7   1  15          3.22          1.54         3.54 o                         
   8   1  15          0.25         -4.47         4.47 o                         
   9   1  15         35.64         17.94         5.89 o                         
  10   1  15        389.34        366.47        14.86 o                         
  11   1  15          0.98         -3.26         5.44 o                         
  12   1  15         58.30         48.78         7.99 o                         
  13   1  15        156.45        181.94        12.24 o                         
  14   1  15         54.77         59.82         9.06 o                         
  15   1  15         50.23         66.82         9.58 o                         
   0   2  15          7.23         13.26         4.05 o                         
   1   2  15          9.49          8.05         2.67 o                         
   2   2  15         98.13         92.81         5.61 o                         
   3   2  15        162.42        155.02         5.89 o                         
   4   2  15         62.00         50.31         4.40 o                         
   5   2  15          3.42         -3.25         3.25 o                         
   6   2  15         84.68         92.14         6.69 o                         
   7   2  15         10.39          2.84         3.88 o                         
   8   2  15        331.49        339.99        11.73 o                         
   9   2  15         10.78          1.82         5.05 o                         
  10   2  15        421.48        401.59        15.32 o                         
  11   2  15          1.83          4.92         5.66 o                         
  12   2  15         90.73         71.13         8.53 o                         
  13   2  15          6.24          2.52         6.50 o                         
  14   2  15          1.08         -1.63         6.94 o                         
   1   3  15          9.64          9.04         2.98 o                         
   2   3  15        222.91        223.97         9.54 o                         
   3   3  15         11.71          4.11         3.13 o                         
   4   3  15        344.66        346.72         9.81 o                         
   5   3  15        247.29        260.79         9.99 o                         
   6   3  15        196.08        181.82         9.06 o                         
   7   3  15         94.12        109.64         7.57 o                         
   8   3  15          0.27         -3.46         4.08 o                         
   9   3  15          3.16          2.85         5.19 o                         
  10   3  15        359.75        377.02        15.12 o                         
  11   3  15         44.48         42.24         7.82 o                         
  12   3  15        151.77        151.70        12.25 o                         
  13   3  15         23.94         11.37        10.91 o                         
   0   4  15        208.50        218.48        11.18 o                         
   1   4  15          3.34          0.10         3.07 o                         
   2   4  15       1218.33       1194.23        21.83 o                         
   3   4  15          3.45          6.35         3.45 o                         
   4   4  15          0.76          1.56         3.77 o                         
   5   4  15        165.52        183.40         9.22 o                         
   6   4  15          0.56         -4.28         4.28 o                         
   7   4  15          8.00          3.63         4.88 o                         
   8   4  15         29.94         32.34         6.66 o                         
   9   4  15         38.56         22.12         7.72 o                         
  10   4  15         50.80         31.52         8.99 o                         
  11   4  15          4.92         -3.29         7.84 o                         
  12   4  15         13.53         14.04         8.30 o                         
   1   5  15          6.28          3.78         4.21 o                         
   2   5  15        464.24        493.12        16.84 o                         
   3   5  15        376.13        381.20        15.00 o                         
   4   5  15        163.68        180.32        10.61 o                         
   5   5  15        137.02        135.97        13.25 o                         
   6   5  15          3.49         -0.54         4.90 o                         
   7   5  15         20.84         26.37         6.22 o                         
   8   5  15         60.76         54.07         7.75 o                         
   9   5  15         16.95         20.40         7.02 o                         
  10   5  15         64.22         65.22         9.88 o                         
  11   5  15         39.39         52.49        24.23 o                         
   0   6  15          0.07          0.25         6.34 o                         
   1   6  15         16.08          7.00         4.72 o                         
   2   6  15         70.28         66.13         7.18 o                         
   3   6  15        114.70        122.82         8.72 o                         
   4   6  15         80.06         79.55         8.15 o                         
   5   6  15        242.42        252.98        12.98 o                         
   6   6  15         10.15         10.25         5.87 o                         
   7   6  15          2.40         -1.03         5.69 o                         
   8   6  15          6.76         -3.04         6.40 o                         
   1   7  15          0.59          2.95         5.18 o                         
   2   7  15          3.51          0.75         5.25 o                         
   3   7  15          2.70         -0.15        11.10 o                         
   0   0  16        233.36        269.91        37.98 o                         
   1   0  16          5.05          9.90         5.37 o                         
   2   0  16        147.31        130.25        10.72 o                         
   3   0  16         88.91         85.36         9.33 o                         
   4   0  16          8.48          6.89         5.76 o                         
   5   0  16          6.48         -1.68         5.76 o                         
   6   0  16         89.66         88.98         7.46 o                         
   7   0  16        131.85        112.46        11.62 o                         
   8   0  16         79.44         74.44        10.95 o                         
   9   0  16         24.24         27.28         8.80 o                         
  10   0  16        133.95        131.00        14.44 o                         
  11   0  16         11.41          3.92         8.51 o                         
  12   0  16          0.00          2.13         8.65 o                         
  13   0  16         29.58         51.10        12.21 o                         
  14   0  16         16.91          3.39        11.08 o                         
   1   1  16        230.06        232.80         9.85 o                         
   2   1  16        238.77        225.10         6.96 o                         
   3   1  16          3.53          2.94         2.71 o                         
   4   1  16          6.24         -0.57         3.56 o                         
   5   1  16          0.38         -1.37         3.28 o                         
   6   1  16         45.64         44.86         5.27 o                         
   7   1  16         67.06         66.99         7.16 o                         
   8   1  16          5.76         12.92         5.39 o                         
   9   1  16        201.45        176.89        10.94 o                         
  10   1  16          0.19         -4.68         5.60 o                         
  11   1  16         34.93         21.89         6.43 o                         
  12   1  16          6.27          3.60         6.65 o                         
  13   1  16         27.16         40.55         8.10 o                         
  14   1  16         44.86         42.63         9.00 o                         
   0   2  16        458.05        452.99        14.45 o                         
   1   2  16        116.47        109.02         6.18 o                         
   2   2  16        452.51        464.75        11.05 o                         
   3   2  16        630.29        628.90        11.45 o                         
   4   2  16        229.31        238.36         9.62 o                         
   5   2  16         42.13         38.01         4.95 o                         
   6   2  16         23.17         17.93         4.43 o                         
   7   2  16         66.69         53.98         6.76 o                         
   8   2  16         51.84         41.91         6.34 o                         
   9   2  16        222.50        200.51        11.53 o                         
  10   2  16          9.83          4.26         5.86 o                         
  11   2  16          1.32          3.70         5.79 o                         
  12   2  16         22.44          8.21         7.98 o                         
  13   2  16          2.78         -6.34         6.34 o                         
  14   2  16          9.32          5.51         8.55 o                         
   1   3  16        518.79        493.52        13.66 o                         
   2   3  16        604.00        579.41        11.63 o                         
   3   3  16       1935.95       2009.11        24.38 o                         
   4   3  16         45.53         36.08         4.73 o                         
   5   3  16         53.73         47.70         5.44 o                         
   6   3  16        378.85        416.94        12.24 o                         
   7   3  16         39.70         33.00         5.33 o                         
   8   3  16        269.41        247.05        14.58 o                         
   9   3  16          0.15         -0.37         5.28 o                         
  10   3  16        105.78        112.27         9.83 o                         
  11   3  16         75.35         73.73         9.67 o                         
  12   3  16         12.58         20.28         8.46 o                         
  13   3  16          0.26         -7.46         9.16 o                         
   0   4  16        270.34        269.54        14.30 o                         
   1   4  16        213.59        217.31        12.01 o                         
   2   4  16         33.29         28.73         4.77 o                         
   3   4  16        660.15        723.12        14.47 o                         
   4   4  16          2.96          6.87         4.30 o                         
   5   4  16         45.82         28.50         5.43 o                         
   6   4  16         24.03          9.69         5.59 o                         
   7   4  16         91.75        102.83         9.64 o                         
   8   4  16          9.99         11.79         6.27 o                         
   9   4  16         54.57         38.84         9.02 o                         
  10   4  16          6.92          1.01         7.10 o                         
  11   4  16        157.57        135.13        22.84 o                         
  12   4  16         44.54         58.91        11.38 o                         
   1   5  16          2.62         -4.18         4.18 o                         
   2   5  16          7.42         16.16         4.85 o                         
   3   5  16         65.89         71.41        10.09 o                         
   4   5  16        114.48        120.77         9.34 o                         
   5   5  16          1.11         -1.30         4.90 o                         
   6   5  16          0.05          9.35         5.61 o                         
   7   5  16         10.11          2.39         5.65 o                         
   8   5  16          9.75          1.33         5.91 o                         
   9   5  16         70.39         59.90        11.46 o                         
  10   5  16         17.63         20.31         8.05 o                         
   0   6  16          0.56         -6.34         6.61 o                         
   1   6  16          3.33          9.23         5.03 o                         
   2   6  16          1.71         -4.72         4.72 o                         
   3   6  16          1.65          1.03         4.97 o                         
   4   6  16          2.62          6.19         5.86 o                         
   5   6  16         23.88          8.63         6.16 o                         
   6   6  16          7.52          1.73         5.85 o                         
   7   6  16          2.70          1.80         6.23 o                         
   1   1  17        264.75        255.09         7.99 o                         
   2   1  17         10.35          3.31         2.57 o                         
   3   1  17        386.11        419.01        12.48 o                         
   4   1  17          3.14         -3.69         3.69 o                         
   5   1  17         12.61          9.96         4.04 o                         
   6   1  17         10.64          5.69         4.01 o                         
   7   1  17          0.18         -4.66         4.66 o                         
   8   1  17        490.02        468.14        15.18 o                         
   9   1  17         25.93         13.14         6.08 o                         
  10   1  17          0.58          4.43         6.09 o                         
  11   1  17        133.06        134.29        10.37 o                         
  12   1  17         36.82         25.23         7.75 o                         
  13   1  17         20.96          5.73         7.82 o                         
  14   1  17          0.05         -7.31         7.31 o                         
   0   2  17          1.31          2.74         4.23 o                         
   1   2  17        821.48        834.66        14.64 o                         
   2   2  17         22.03         32.46         4.23 o                         
   3   2  17        342.28        350.94         9.63 o                         
   4   2  17        111.60        104.25         7.13 o                         
   5   2  17          4.13         -1.19         3.72 o                         
   6   2  17         38.07         40.38         5.55 o                         
   7   2  17          0.02         -4.06         4.06 o                         
   8   2  17         53.17         62.90         9.81 o                         
   9   2  17         27.62         17.37         6.26 o                         
  10   2  17        105.88        103.65        11.94 o                         
  11   2  17         10.04         -4.30         6.28 o                         
  12   2  17         19.33         15.32         7.63 o                         
  13   2  17          0.35         -6.00         6.93 o                         
   1   3  17        646.35        660.11        13.30 o                         
   2   3  17          5.47          2.80         3.29 o                         
   3   3  17         22.56         17.70         3.90 o                         
   4   3  17        133.44        133.07         7.62 o                         
   5   3  17          8.91          5.37         4.03 o                         
   6   3  17         12.82         10.07         4.53 o                         
   7   3  17         25.49          8.83         5.25 o                         
   8   3  17         61.59         63.20         7.67 o                         
   9   3  17        148.62        145.64        10.33 o                         
  10   3  17         43.07         38.86         8.18 o                         
  11   3  17         16.55         18.56         8.54 o                         
  12   3  17          5.44         -7.91         7.91 o                         
   0   4  17        110.99        111.60        10.22 o                         
   1   4  17         95.53        100.68         6.91 o                         
   2   4  17          6.54          2.38         3.82 o                         
   3   4  17          0.07          0.70         3.72 o                         
   4   4  17        664.42        739.75        18.38 o                         
   5   4  17         64.44         54.38         9.29 o                         
   6   4  17          0.11          2.87         5.50 o                         
   7   4  17        113.52        110.16        10.21 o                         
   8   4  17          2.96         -4.78         6.91 o                         
   9   4  17         24.91         20.59         9.65 o                         
  10   4  17          8.81         22.94        12.73 o                         
  11   4  17         23.43          6.57         8.83 o                         
   1   5  17          1.36         -2.96         4.28 o                         
   2   5  17         43.70         37.22         5.81 o                         
   3   5  17          8.18         13.60         5.51 o                         
   4   5  17          4.77          0.15         5.21 o                         
   5   5  17          1.44         -3.24         5.15 o                         
   6   5  17         10.77          3.51         5.61 o                         
   7   5  17          6.33         -3.77         5.76 o                         
   8   5  17         36.11         34.19         7.78 o                         
   9   5  17         30.54         43.11         9.14 o                         
   0   6  17          6.62          1.85         7.27 o                         
   1   6  17         22.93         18.59         5.56 o                         
   2   6  17          8.19          5.67         5.40 o                         
   3   6  17         11.84         16.32         6.18 o                         
   4   6  17         22.97         14.68         6.51 o                         
   5   6  17         26.98         24.15         7.06 o                         
   6   6  17         45.56         45.47        10.09 o                         
   0   0  18       1773.89       1788.16        55.77 o                         
   1   0  18        176.61        163.23        13.08 o                         
   2   0  18        628.71        646.48        34.96 o                         
   3   0  18         26.38         15.22         6.51 o                         
   4   0  18         24.52          5.07         8.10 o                         
   5   0  18         10.60         11.12         7.06 o                         
   6   0  18          3.51         -0.14         6.61 o                         
   7   0  18          7.39          6.51         7.28 o                         
   8   0  18        246.31        228.04        18.03 o                         
   9   0  18        288.92        242.13        17.91 o                         
  10   0  18          9.83          5.46         8.34 o                         
  11   0  18         58.34         41.34        11.61 o                         
  12   0  18         17.32         23.40        10.56 o                         
  13   0  18          1.05         -9.80        10.31 o                         
   1   1  18       1296.65       1361.62        21.17 o                         
   2   1  18        169.08        167.87         7.59 o                         
   3   1  18         11.98         12.23         4.90 o                         
   4   1  18        139.08        138.40         9.03 o                         
   5   1  18          4.76         -3.28         3.72 o                         
   6   1  18         67.57         54.85         6.05 o                         
   7   1  18        140.60        150.20        10.25 o                         
   8   1  18         19.45         10.71         6.11 o                         
   9   1  18          7.65         10.55         6.05 o                         
  10   1  18          1.00          1.34         5.71 o                         
  11   1  18         11.01         -2.32         6.67 o                         
  12   1  18         70.45         75.12        10.59 o                         
  13   1  18          2.42          7.33         7.74 o                         
   0   2  18         81.11         90.89         8.35 o                         
   1   2  18       1136.07       1159.64        18.17 o                         
   2   2  18        250.79        264.67        10.58 o                         
   3   2  18          1.26          1.98         3.79 o                         
   4   2  18          4.64          3.03         4.11 o                         
   5   2  18         23.01         16.08         4.78 o                         
   6   2  18         11.89         11.80         4.53 o                         
   7   2  18        132.26        114.41         9.02 o                         
   8   2  18         78.70         61.18         7.76 o                         
   9   2  18          2.47          0.34         5.72 o                         
  10   2  18         23.33         10.64         6.32 o                         
  11   2  18          0.30         -2.49         6.21 o                         
  12   2  18         21.75          8.80         9.81 o                         
  13   2  18         10.54         15.08         7.77 o                         
   1   3  18         23.12         18.54         3.88 o                         
   2   3  18        263.69        266.06        11.35 o                         
   3   3  18         54.43         49.71         5.40 o                         
   4   3  18         75.30         69.37         6.06 o                         
   5   3  18        213.13        218.31         9.72 o                         
   6   3  18         23.60         12.24         5.14 o                         
   7   3  18          2.12          0.18         4.93 o                         
   8   3  18         12.82         10.50         5.89 o                         
   9   3  18         59.50         45.16         8.59 o                         
  10   3  18         13.67         -3.83         7.19 o                         
  11   3  18         83.05         66.94        11.46 o                         
  12   3  18          1.74          3.77         9.40 o                         
   0   4  18        353.37        339.61        19.78 o                         
   1   4  18          0.22         -1.73         3.95 o                         
   2   4  18          9.06          7.56         4.82 o                         
   3   4  18          1.85          4.19         4.90 o                         
   4   4  18         77.95         72.05         7.95 o                         
   5   4  18         57.07         45.00         7.56 o                         
   6   4  18        112.76         93.64         9.58 o                         
   7   4  18          0.78          2.25         6.24 o                         
   8   4  18         24.15         16.65         8.11 o                         
   9   4  18         21.44         30.44         8.90 o                         
  10   4  18          0.60         -8.21         8.21 o                         
   1   5  18          6.91         -0.41         4.68 o                         
   2   5  18          4.03         -0.67         5.02 o                         
   3   5  18         26.55         32.61         6.71 o                         
   4   5  18          0.02         -4.66         5.04 o                         
   5   5  18          1.67         -4.01         5.47 o                         
   6   5  18         25.00         17.19         6.73 o                         
   7   5  18        105.71        108.16        10.21 o                         
   8   5  18         16.05         21.86         7.76 o                         
   0   6  18         10.65          9.22         7.74 o                         
   1   6  18          0.15         -1.56         5.36 o                         
   2   6  18         41.42         31.38         6.98 o                         
   3   6  18         39.09         44.46         7.67 o                         
   4   6  18         14.86          7.41         6.49 o                         
   1   1  19         21.66         31.11         4.87 o                         
   2   1  19       1694.02       1801.66        28.94 o                         
   3   1  19          9.50         16.97         5.30 o                         
   4   1  19        229.53        252.97        12.15 o                         
   5   1  19         75.22         66.07         6.60 o                         
   6   1  19         18.00          4.98         5.39 o                         
   7   1  19        445.35        437.47        15.82 o                         
   8   1  19         40.95         30.50         6.89 o                         
   9   1  19         94.20         94.61        10.89 o                         
  10   1  19          0.53          6.02         6.48 o                         
  11   1  19          0.01         -1.00         6.41 o                         
  12   1  19          6.99          7.13         7.45 o                         
   0   2  19        438.10        456.91        21.82 o                         
   1   2  19         53.26         57.89         5.10 o                         
   2   2  19         58.36         54.80         5.92 o                         
   3   2  19        197.09        176.63         9.10 o                         
   4   2  19         27.65         33.05         5.40 o                         
   5   2  19        232.94        247.19        11.15 o                         
   6   2  19         98.41         82.03        10.87 o                         
   7   2  19          0.00         -6.31         6.31 o                         
   8   2  19          0.12          1.49         5.73 o                         
   9   2  19          0.91         -5.78         5.78 o                         
  10   2  19        108.07         97.67         9.78 o                         
  11   2  19          5.27         -0.51         6.96 o                         
  12   2  19          0.62         -7.10         7.10 o                         
   1   3  19        160.79        178.33         8.17 o                         
   2   3  19        111.42        109.95         7.19 o                         
   3   3  19        316.42        362.15        12.24 o                         
   4   3  19         46.65         47.00         5.63 o                         
   5   3  19          2.11          0.59         4.36 o                         
   6   3  19         35.51         32.40         5.71 o                         
   7   3  19        102.22         77.56         8.45 o                         
   8   3  19          0.02         -2.93         6.56 o                         
   9   3  19          0.03         -2.23         7.91 o                         
  10   3  19          9.68          5.81         7.73 o                         
  11   3  19          6.30          4.73         9.88 o                         
   0   4  19         47.73         50.11        15.91 o                         
   1   4  19         29.54         26.68         6.01 o                         
   2   4  19          0.59          3.28         4.97 o                         
   3   4  19         19.43         21.91         5.92 o                         
   4   4  19         21.67         19.36         6.40 o                         
   5   4  19         21.44         16.09         6.55 o                         
   6   4  19          7.21          9.94         6.54 o                         
   7   4  19         34.05         25.14        14.20 o                         
   8   4  19          8.93          6.62         8.14 o                         
   9   4  19         36.24         35.19        10.05 o                         
   1   5  19          2.74          3.74         5.51 o                         
   2   5  19          4.61          5.58         5.64 o                         
   3   5  19         39.89         48.76         7.60 o                         
   4   5  19         29.36         35.62         7.28 o                         
   5   5  19        105.16        101.50         9.82 o                         
   6   5  19          3.78          0.28         6.13 o                         
   7   5  19          0.05          4.72         9.66 o                         
   0   6  19         10.78          9.85         9.71 o                         
   1   6  19          0.74         16.38         6.69 o                         
   2   6  19         33.10         46.94        14.08 o                         
   0   0  20       4875.72       5536.12       129.44 o                         
   1   0  20         15.81         12.32         7.98 o                         
   2   0  20        629.18        638.93        23.59 o                         
   3   0  20         76.64         71.46        10.92 o                         
   4   0  20        545.73        551.65        22.60 o                         
   5   0  20         21.94         31.74         9.29 o                         
   6   0  20        168.08        203.24        16.47 o                         
   7   0  20         14.90         -2.32         7.93 o                         
   8   0  20         28.01          5.81         8.98 o                         
   9   0  20         59.13         54.91        11.85 o                         
  10   0  20         22.68         11.75         9.85 o                         
  11   0  20         63.86         48.54        12.96 o                         
  12   0  20          1.53         13.38        10.94 o                         
   1   1  20         16.83         11.51         5.17 o                         
   2   1  20         37.11         53.85         6.78 o                         
   3   1  20         56.31         51.52         7.06 o                         
   4   1  20         66.42         50.92         7.63 o                         
   5   1  20         55.82         40.30         5.85 o                         
   6   1  20         28.67         15.13         5.98 o                         
   7   1  20         45.53         34.05         7.26 o                         
   8   1  20         72.62         80.13         8.88 o                         
   9   1  20          1.44         -2.21         6.30 o                         
  10   1  20         30.61         16.49         7.42 o                         
  11   1  20         13.21         10.41         7.18 o                         
  12   1  20          0.90          0.42         7.09 o                         
   0   2  20        169.34        159.37        11.33 o                         
   1   2  20        903.92        987.89        18.93 o                         
   2   2  20        318.20        313.85        11.60 o                         
   3   2  20        241.20        242.51        10.96 o                         
   4   2  20         46.78         60.16         8.88 o                         
   5   2  20         45.17         34.76         5.97 o                         
   6   2  20         20.66          9.12         5.64 o                         
   7   2  20         24.29         15.99         6.43 o                         
   8   2  20         52.24         48.85         7.87 o                         
   9   2  20         15.54          6.60         6.59 o                         
  10   2  20          0.27         -3.61         6.60 o                         
  11   2  20          3.08          0.84         7.20 o                         
   1   3  20        260.21        259.81        10.55 o                         
   2   3  20         38.77         26.47         5.02 o                         
   3   3  20          9.21          7.60         4.62 o                         
   4   3  20         26.91         39.56         5.69 o                         
   5   3  20          3.94         -1.50         4.50 o                         
   6   3  20          1.96         -1.60         4.77 o                         
   7   3  20         10.58          2.58         6.61 o                         
   8   3  20          1.91          1.94         7.46 o                         
   9   3  20         17.89          8.46         8.91 o                         
  10   3  20          2.36         11.36         9.02 o                         
   0   4  20          0.06         -2.92         7.47 o                         
   1   4  20          0.30          0.42         5.12 o                         
   2   4  20         24.20         27.65         6.39 o                         
   3   4  20         26.35         36.21         7.07 o                         
   4   4  20          0.01          5.41         5.53 o                         
   5   4  20        100.95        104.67        11.51 o                         
   6   4  20          0.31         -6.16         6.16 o                         
   7   4  20          6.51         -0.69         7.79 o                         
   8   4  20          1.29          0.44         7.68 o                         
   1   5  20         15.99         16.18         6.91 o                         
   2   5  20          8.38          9.73         6.03 o                         
   3   5  20         55.82         67.23         8.50 o                         
   4   5  20          0.65          5.38         6.29 o                         
   5   5  20          6.84         13.44         7.16 o                         
   6   5  20          2.49          7.41        14.53 o                         
   1   1  21         18.79         15.40         5.60 o                         
   2   1  21         91.69         91.80         8.36 o                         
   3   1  21        340.35        359.85        19.53 o                         
   4   1  21          1.32          3.42         5.38 o                         
   5   1  21        189.17        184.40        12.90 o                         
   6   1  21        347.39        364.48        24.19 o                         
   7   1  21          4.95         -1.60         5.75 o                         
   8   1  21         20.06         17.07         7.10 o                         
   9   1  21          3.44         -2.24         6.48 o                         
  10   1  21          0.08          8.18         7.11 o                         
  11   1  21          0.28         -0.30         7.41 o                         
   0   2  21        839.91        976.15        30.23 o                         
   1   2  21        131.42        137.89         9.52 o                         
   2   2  21         20.51         17.42         4.96 o                         
   3   2  21        120.84        120.99         8.40 o                         
   4   2  21         12.36          5.29         4.88 o                         
   5   2  21         59.25         37.63         6.96 o                         
   6   2  21         12.64          6.43         6.64 o                         
   7   2  21          0.19         -2.74         5.62 o                         
   8   2  21          8.90          1.30         6.40 o                         
   9   2  21         22.78         22.14         7.72 o                         
  10   2  21          1.09         -2.26         7.13 o                         
   1   3  21          2.47         -1.79         4.92 o                         
   2   3  21          1.20          1.01         4.43 o                         
   3   3  21         83.99         98.68         7.47 o                         
   4   3  21         13.22         14.70         5.20 o                         
   5   3  21          3.64          0.97         5.10 o                         
   6   3  21          0.12          4.19         6.19 o                         
   7   3  21         15.17         -5.95         6.99 o                         
   8   3  21        122.16        122.64        12.42 o                         
   9   3  21          1.96         10.48         8.75 o                         
   0   4  21         36.51         37.87        11.19 o                         
   1   4  21          1.49          4.07         6.47 o                         
   2   4  21         36.41         33.56         7.56 o                         
   3   4  21          3.25          0.73         5.50 o                         
   4   4  21         36.92         24.20         6.65 o                         
   5   4  21          5.19          3.01         6.94 o                         
   6   4  21         13.86          7.28         7.99 o                         
   7   4  21         30.64         24.94         9.50 o                         
   1   5  21         62.62         64.35        10.16 o                         
   2   5  21          0.02         -6.00         6.61 o                         
   3   5  21          6.12          0.26         8.44 o                         
   4   5  21         61.98         33.07        16.55 o                         
   0   0  22        952.18       1003.73        44.55 o                         
   1   0  22        549.05        549.07        23.35 o                         
   2   0  22        282.63        297.48        26.13 o                         
   3   0  22        312.64        330.91        20.92 o                         
   4   0  22        359.10        414.42        35.17 o                         
   5   0  22        561.95        597.17        34.61 o                         
   6   0  22        192.78        157.31        26.47 o                         
   7   0  22         57.89         68.53        12.23 o                         
   8   0  22          1.82         -4.35         9.10 o                         
   9   0  22          0.16          2.09         9.65 o                         
  10   0  22         13.85         -9.54         9.54 o                         
   1   1  22         46.83         40.44         7.04 o                         
   2   1  22         40.30         37.04         7.34 o                         
   3   1  22        733.81        843.21        20.57 o                         
   4   1  22          0.45         -0.74         5.48 o                         
   5   1  22         12.86          7.48         6.22 o                         
   6   1  22         63.49         67.78         8.87 o                         
   7   1  22          0.04         -6.12         6.12 o                         
   8   1  22          0.15         -5.80         7.08 o                         
   9   1  22          0.73         -6.15         6.15 o                         
  10   1  22          6.72         -3.63         7.09 o                         
   0   2  22         18.70         32.71         9.53 o                         
   1   2  22        206.61        200.06        11.59 o                         
   2   2  22        117.43        139.34        11.41 o                         
   3   2  22        208.04        192.69         9.76 o                         
   4   2  22          6.65          8.68         5.49 o                         
   5   2  22          0.02          4.17         6.12 o                         
   6   2  22          2.31          7.07         5.90 o                         
   7   2  22          6.31          3.05         6.79 o                         
   8   2  22          1.56          3.76         6.78 o                         
   9   2  22          0.43          2.36         7.06 o                         
   1   3  22          5.11          6.48         5.52 o                         
   2   3  22         24.44         22.91         6.55 o                         
   3   3  22          0.45         -5.45         5.45 o                         
   4   3  22         45.54         53.31         7.26 o                         
   5   3  22          0.30          5.89         6.43 o                         
   6   3  22         24.45          9.94         6.89 o                         
   7   3  22          1.55         -0.13         6.85 o                         
   8   3  22         15.52         19.30        10.02 o                         
   0   4  22         60.96         57.29        12.98 o                         
   1   4  22         53.17         53.68         8.93 o                         
   2   4  22         13.29          7.20         8.58 o                         
   3   4  22         15.49          6.96         7.24 o                         
   4   4  22         16.95         16.34         6.69 o                         
   5   4  22         15.29          8.15         8.15 o                         
   6   4  22          1.38         -3.84         7.86 o                         
   1   1  23        169.66        163.24        11.08 o                         
   2   1  23         61.64         59.30         7.95 o                         
   3   1  23          5.37         14.47         6.25 o                         
   4   1  23         10.54          5.56         6.36 o                         
   5   1  23         14.34          9.87         6.92 o                         
   6   1  23         33.02         32.60         7.68 o                         
   7   1  23         25.61         27.21         7.85 o                         
   8   1  23          4.54         -6.68         6.68 o                         
   9   1  23          3.40         -4.52         7.39 o                         
   0   2  23         76.30         78.05        12.49 o                         
   1   2  23        136.00        143.52        16.33 o                         
   2   2  23          7.87          3.13         6.01 o                         
   3   2  23        277.09        273.68        12.64 o                         
   4   2  23          4.63         15.95         6.45 o                         
   5   2  23         17.54         20.36         6.99 o                         
   6   2  23         48.23         45.86         8.01 o                         
   7   2  23          1.82         -3.47         6.58 o                         
   8   2  23          8.46          2.42         7.30 o                         
   1   3  23         15.32          8.51         6.49 o                         
   2   3  23         75.24         51.44         8.46 o                         
   3   3  23         62.93         50.86         8.76 o                         
   4   3  23         28.75         25.49         9.05 o                         
   5   3  23         26.04         22.03        12.02 o                         
   6   3  23         53.31         54.53         9.70 o                         
   7   3  23          0.13        -15.34        20.19 o                         
   0   4  23        126.28        145.76        23.12 o                         
   1   4  23        139.98        171.66        15.98 o                         
   2   4  23         63.59         60.54        10.54 o                         
   3   4  23         13.73          6.95         8.43 o                         
   4   4  23          1.33         -2.60        10.11 o                         
   0   0  24         96.24         95.07        32.71 o                         
   1   0  24         86.33         92.22        13.65 o                         
   2   0  24          4.72          3.59        11.88 o                         
   3   0  24         79.49         64.09        12.48 o                         
   4   0  24          5.59         13.38         9.85 o                         
   5   0  24        213.79        197.66        18.62 o                         
   6   0  24         44.33         51.65        12.80 o                         
   7   0  24          8.18         10.62        10.34 o                         
   8   0  24          0.00         -9.63         9.63 o                         
   1   1  24         80.09         96.25         9.68 o                         
   2   1  24        141.43        165.76        11.70 o                         
   3   1  24        128.31        156.69        11.26 o                         
   4   1  24          0.05          2.09         6.28 o                         
   5   1  24          0.04         -2.60         6.52 o                         
   6   1  24         27.71         20.44         7.26 o                         
   7   1  24          0.59         -2.86         6.76 o                         
   8   1  24          0.64         -3.47        19.18 o                         
   0   2  24        117.11         98.49        13.20 o                         
   1   2  24         25.75         28.15         7.18 o                         
   2   2  24         91.68        100.38         9.56 o                         
   3   2  24         14.09          9.79         8.10 o                         
   4   2  24         11.61         10.08         6.97 o                         
   5   2  24         24.16         36.75         7.85 o                         
   6   2  24          6.79         13.19         7.25 o                         
   7   2  24          8.39          6.26         8.45 o                         
   1   3  24          8.88          2.37         7.86 o                         
   2   3  24         57.33         52.19         9.07 o                         
   3   3  24         29.85         25.72         7.67 o                         
   4   3  24         21.52         48.44        11.17 o                         
   5   3  24         77.34         89.12        12.81 o                         
   1   1  25         27.18         19.74         7.50 o                         
   2   1  25          1.11          5.47         6.58 o                         
   3   1  25         38.32         47.17         8.29 o                         
   4   1  25          4.41          5.96         6.57 o                         
   5   1  25          3.45         -1.26         6.96 o                         
   6   1  25          7.73         16.03         7.96 o                         
   0   2  25         75.64        116.27        14.57 o                         
   1   2  25          6.72          7.28         6.79 o                         
   2   2  25          0.47         -5.51         5.51 o                         
   3   2  25          2.01          5.38         6.76 o                         
   4   2  25          0.01         -4.88         6.62 o                         
   5   2  25         53.38         50.54         8.85 o                         
   1   3  25          3.18         -2.91         7.90 o                         
   2   3  25         22.98        -11.31        19.38 o                         
   0   0  26          9.95         21.64        14.77 o                         
   1   0  26          3.83         10.92        10.46 o                         
   2   0  26         21.75         25.76        10.86 o                         
   3   0  26         21.57         25.33        10.95 o                         
   4   0  26         98.44         98.76        14.73 o                         
   1   1  26          0.01         13.99         7.05 o                         
   2   1  26         12.68         18.31         7.82 o                         
   3   1  26          9.65          4.26         7.14 o                         
   4   1  26          9.92         -6.50        13.50 o                         
   0   2  26          3.38         -1.16        12.76 o                         
   1   2  26         83.40         91.90        12.16 o                         
                                                                                
